# Supplementary material for: Cytochrome B5 type A alleviates HCC metastasis via regulating STOML2 related autophagy and promoting sensitivity to ruxolitinib
Source: Cell Death Dis. 2022 Jul 18;13(7):623. doi: 10.1038/s41419-022-05053-8 (PMC9293983; doi:10.1038/s41419-022-05053-8)
Supplement: Supplementary file 4 — Supplementary data 1 [file 41419_2022_5053_MOESM4_ESM.xlsx]

## Sheet: Sheet1
gene	Tumor_normal_ttestP	Tumor_normal_FC (log2)	mRNA vs protein correlation	Variance	Logrank P value	HR	Chromosome
THNSL2	2.07e-56	-1.24467	0.582341	0.521054	1.16e-05	0.406482	chr2
SLC25A20	2.52e-45	-1.06498	0.720686	0.51366	2.26e-06	0.409028	chr3
GSTZ1	2.62e-60	-1.83576	0.550555	0.651598	9.63e-06	0.417967	chr14
CYP2B6	4.88e-65	-1.70026	0.745414	0.526319	3.77e-05	0.42324	chr19
ETNPPL	7.25e-45	-1.1937	0.805789	0.889068	8.93e-07	0.425244	chr4
CYP4V2	9.57e-52	-1.16716	0.670196	0.584749	2.59e-05	0.448716	chr4
ACY1	1.79e-49	-1.15889	0.834927	0.641853	2.99e-06	0.452632	chr3
ACADS	2.8e-63	-1.70047	0.737085	0.592119	1.18e-05	0.459097	chr12
SLC22A1	1.57e-65	-2.20386	0.668925	1.04257	1.59e-06	0.461675	chr6
SARDH	3.24e-48	-1.26652	0.651949	0.72798	6.29e-06	0.467833	chr9
STARD5	3.78e-53	-1.38235	0.747779	0.566978	5.8e-05	0.469784	chr15
PCK2	1.22e-46	-1.30596	0.861007	0.855825	6.67e-07	0.473413	chr14
BHMT	7.28e-59	-1.5361	0.773863	0.653996	3.29e-05	0.475317	chr5
CYB5A	1.03e-43	-1.06311	0.775167	0.702797	1.54e-06	0.477327	chr18
CAT	2.08e-51	-1.16758	0.79834	0.62896	1.21e-05	0.47749	chr11
ECHDC2	4.97e-55	-1.58369	0.650009	0.916329	2.99e-07	0.483522	chr1
CBR4	5.97e-44	-1.21069	0.695779	0.668643	1.84e-05	0.485567	chr4
ALDH2	1.95e-49	-1.12175	0.808213	0.82343	1e-05	0.487814	chr12
UGP2	9.23e-63	-1.6449	0.77028	0.672866	9.33e-05	0.489573	chr2
ACSL1	6.4e-53	-1.4441	0.839521	0.647496	1.79e-05	0.491223	chr4
ETFDH	1.51e-58	-1.47278	0.816895	0.634478	1.91e-05	0.491628	chr4
GRHPR	1.07e-56	-1.49578	0.82809	0.727074	4.83e-05	0.497459	chr9
ACSM3	2.33e-61	-1.83291	0.876815	0.783541	1.82e-05	0.497957	chr16
BDH1	4.34e-39	-1.07305	0.837658	0.896135	8.56e-07	0.505456	chr3
ACADM	8.44e-39	-1.02671	0.808998	0.793327	1.01e-05	0.507957	chr1
ACAA2	2.58e-48	-1.39394	0.837348	0.941217	5.48e-06	0.509567	chr18
DCXR	1.04e-38	-1.12204	0.782216	1.03209	1.06e-05	0.509904	chr17
ACOX2	5.81e-41	-1.08315	0.727603	0.989536	3.66e-06	0.511898	chr3
ACADL	2.24e-39	-1.23637	0.816312	0.781652	7.25e-05	0.514066	chr2
ACAD11	7.79e-45	-1.03357	0.704374	0.693088	6.46e-05	0.51498	chr3
AKR1D1	1.34e-47	-1.35348	0.674516	0.768324	6.5e-05	0.518295	chr7
ADH1B	1.02e-68	-2.07084	0.799457	0.985108	1.33e-05	0.522573	chr4
ADH1A	3.69e-55	-2.12227	0.76505	1.14199	4.46e-07	0.525917	chr4
PON3	8.76e-48	-1.42578	0.82743	0.886809	1.65e-05	0.535534	chr7
ACOT12	1.2e-47	-1.20312	0.854923	0.828263	1.31e-05	0.536122	chr5
BHMT2	3.86e-56	-1.67089	0.766077	1.07407	1.69e-06	0.542065	chr5
CYP4F2	2.1e-47	-1.32245	0.798534	0.779775	6.92e-05	0.542952	chr19
DHRS1	1.14e-37	-1.01277	0.815321	0.78085	8.85e-05	0.546396	chr14
KMO	3.36e-41	-1.23997	0.837596	0.924621	8.26e-05	0.548719	chr1
PYCR2	4.96e-33	1.29578	0.503347	0.602882	8.34e-05	1.89947	chr1
KIF4A	4.34e-30	1.17938	0.833622	0.715688	2.92e-05	2.02039	chrX
NCAPG	2.04e-32	1.17697	0.776379	0.54353	9.85e-06	2.09952	chr4
