# Supplementary material for: Cytochrome B5 type A alleviates HCC metastasis via regulating STOML2 related autophagy and promoting sensitivity to ruxolitinib
Source: Cell Death Dis. 2022 Jul 18;13(7):623. doi: 10.1038/s41419-022-05053-8 (PMC9293983; doi:10.1038/s41419-022-05053-8)
Supplement: Supplementary file 6 — Supplementary data 3 [file 41419_2022_5053_MOESM6_ESM.xlsx]

## Sheet: Supplementary data 2
Sample Id	CYB5A: Mutations	CYB5A: mRNA expression (RNA Seq V2 RSEM)	Mutations	Copy Number Alterations
TCGA-CC-A3MC-01	Truncating	9197.25	CYB5A: I29Rfs*5	CYB5A: Gain
TCGA-2V-A95S-01	No mutation	1651.08	-	CYB5A: Diploid
TCGA-2Y-A9GS-01	No mutation	12169	-	CYB5A: Gain
TCGA-2Y-A9GT-01	No mutation	16338	-	CYB5A: Diploid
TCGA-2Y-A9GU-01	No mutation	14075.3	-	CYB5A: Diploid
TCGA-2Y-A9GV-01	No mutation	13232.7	-	CYB5A: Diploid
TCGA-2Y-A9GW-01	No mutation	8050.57	-	CYB5A: Diploid
TCGA-2Y-A9GX-01	No mutation	8356.97	-	CYB5A: Diploid
TCGA-2Y-A9GY-01	No mutation	5928.76	-	CYB5A: Gain
TCGA-2Y-A9GZ-01	No mutation	17635.5	-	CYB5A: Diploid
TCGA-2Y-A9H0-01	No mutation	7866.75	-	CYB5A: Diploid
TCGA-2Y-A9H1-01	No mutation	16410.5	-	CYB5A: Diploid
TCGA-2Y-A9H2-01	No mutation	2722.36	-	CYB5A: Gain
TCGA-2Y-A9H3-01	No mutation	9779.16	-	CYB5A: Shallow Deletion
TCGA-2Y-A9H4-01	No mutation	25720.2	-	CYB5A: Gain
TCGA-2Y-A9H5-01	No mutation	4260.3	-	CYB5A: Shallow Deletion
TCGA-2Y-A9H6-01	No mutation	10197.9	-	CYB5A: Diploid
TCGA-2Y-A9H7-01	No mutation	10576.3	-	CYB5A: Diploid
TCGA-2Y-A9H8-01	No mutation	8159.67	-	CYB5A: Diploid
TCGA-2Y-A9H9-01	No mutation	17013.8	-	CYB5A: Diploid
TCGA-2Y-A9HA-01	No mutation	15520.1	-	CYB5A: Diploid
TCGA-2Y-A9HB-01	No mutation	17726.2	-	CYB5A: Diploid
TCGA-3K-AAZ8-01	No mutation	12054.7	-	CYB5A: Gain
TCGA-4R-AA8I-01	No mutation	11518.5	-	CYB5A: Diploid
TCGA-5C-A9VG-01	No mutation	4785.24	-	CYB5A: Diploid
TCGA-5C-A9VH-01	No mutation	3058.66	-	CYB5A: Shallow Deletion
TCGA-5C-AAPD-01	No mutation	6230.12	-	CYB5A: Shallow Deletion
TCGA-5R-AA1C-01	No mutation	23721.9	-	CYB5A: Diploid
TCGA-5R-AA1D-01	No mutation	7989.63	-	CYB5A: Diploid
TCGA-5R-AAAM-01	No mutation	19230.6	-	CYB5A: Diploid
TCGA-BC-4073-01	No mutation	3358.65	-	CYB5A: Diploid
TCGA-BC-A10Q-01	No mutation	1821.74	-	CYB5A: Diploid
TCGA-BC-A10R-01	No mutation	5138.64	-	CYB5A: Shallow Deletion
TCGA-BC-A10T-01	No mutation	21320.9	-	CYB5A: Amplification
TCGA-BC-A10U-01	No mutation	9338.75	-	CYB5A: Diploid
TCGA-BC-A10W-01	No mutation	5542.75	-	CYB5A: Diploid
TCGA-BC-A10X-01	No mutation	17426.9	-	CYB5A: Diploid
TCGA-BC-A10Y-01	No mutation	24043	-	CYB5A: Diploid
TCGA-BC-A10Z-01	No mutation	17837.6	-	CYB5A: Diploid
TCGA-BC-A110-01	No mutation	15068	-	CYB5A: Diploid
TCGA-BC-A112-01	No mutation	1185.22	-	CYB5A: Shallow Deletion
TCGA-BC-A216-01	No mutation	2387.16	-	CYB5A: Shallow Deletion
TCGA-BC-A217-01	No mutation	8081.89	-	CYB5A: Shallow Deletion
TCGA-BC-A3KF-01	No mutation	7649.76	-	CYB5A: Shallow Deletion
TCGA-BC-A3KG-01	No mutation	9634.24	-	CYB5A: Diploid
TCGA-BC-A5W4-01	No mutation	16407.5	-	CYB5A: Diploid
TCGA-BC-A69H-01	No mutation	7441.61	-	CYB5A: Diploid
TCGA-BC-A8YO-01	No mutation	6710.05	-	CYB5A: Diploid
TCGA-BD-A2L6-01	No mutation	10205.1	-	CYB5A: Diploid
TCGA-BD-A3EP-01	No mutation	10412.1	-	CYB5A: Diploid
TCGA-BD-A3ER-01	No mutation	13403.2	-	CYB5A: Diploid
TCGA-BW-A5NO-01	No mutation	18857	-	CYB5A: Gain
TCGA-BW-A5NP-01	No mutation	3098.58	-	CYB5A: Shallow Deletion
TCGA-BW-A5NQ-01	No mutation	7323.5	-	CYB5A: Shallow Deletion
TCGA-CC-5258-01	No mutation	5418.37	-	CYB5A: Gain
TCGA-CC-5260-01	No mutation	1352.69	-	CYB5A: Diploid
TCGA-CC-5261-01	No mutation	3068.54	-	CYB5A: Diploid
TCGA-CC-5262-01	No mutation	11424.1	-	CYB5A: Diploid
TCGA-CC-5263-01	No mutation	2601.92	-	CYB5A: Amplification
TCGA-CC-5264-01	No mutation	5451.51	-	CYB5A: Diploid
TCGA-CC-A1HT-01	No mutation	3504.68	-	CYB5A: Diploid
TCGA-CC-A3M9-01	No mutation	766.49	-	CYB5A: Diploid
TCGA-CC-A3MA-01	No mutation	2346.63	-	CYB5A: Diploid
TCGA-CC-A3MB-01	No mutation	3826.76	-	CYB5A: Shallow Deletion
TCGA-CC-A5UC-01	No mutation	8139.67	-	CYB5A: Gain
TCGA-CC-A5UD-01	No mutation	4566.22	-	CYB5A: Shallow Deletion
TCGA-CC-A5UE-01	No mutation	9403.94	-	CYB5A: Diploid
TCGA-CC-A7IE-01	No mutation	5858.85	-	CYB5A: Diploid
TCGA-CC-A7IF-01	No mutation	18340.7	-	CYB5A: Diploid
TCGA-CC-A7IG-01	No mutation	3637.81	-	CYB5A: Gain
TCGA-CC-A7IH-01	No mutation	15974.4	-	CYB5A: Diploid
TCGA-CC-A7II-01	No mutation	504.126	-	CYB5A: Gain
TCGA-CC-A7IJ-01	No mutation	529.839	-	CYB5A: Gain
TCGA-CC-A7IK-01	No mutation	6975.1	-	CYB5A: Shallow Deletion
TCGA-CC-A7IL-01	No mutation	24337.8	-	CYB5A: Diploid
TCGA-CC-A8HT-01	No mutation	4725.55	-	CYB5A: Diploid
TCGA-CC-A8HU-01	No mutation	8173.49	-	CYB5A: Diploid
TCGA-CC-A8HV-01	No mutation	1207.35	-	CYB5A: Shallow Deletion
TCGA-CC-A9FS-01	No mutation	17618.8	-	CYB5A: Diploid
TCGA-CC-A9FU-01	No mutation	3451.1	-	CYB5A: Diploid
TCGA-CC-A9FV-01	No mutation	931.995	-	CYB5A: Diploid
TCGA-CC-A9FW-01	No mutation	4759.17	-	CYB5A: Gain
TCGA-DD-A113-01	No mutation	6903.81	-	CYB5A: Gain
TCGA-DD-A114-01	No mutation	2177.66	-	CYB5A: Diploid
TCGA-DD-A115-01	No mutation	17600.3	-	CYB5A: Amplification
TCGA-DD-A116-01	No mutation	15570.5	-	CYB5A: Diploid
TCGA-DD-A118-01	No mutation	2548.96	-	CYB5A: Shallow Deletion
TCGA-DD-A119-01	No mutation	10594.8	-	CYB5A: Deep Deletion
TCGA-DD-A11A-01	No mutation	11033.2	-	CYB5A: Shallow Deletion
TCGA-DD-A11B-01	No mutation	8851.33	-	CYB5A: Shallow Deletion
TCGA-DD-A11C-01	No mutation	9291.35	-	CYB5A: Shallow Deletion
TCGA-DD-A11D-01	No mutation	12301.9	-	CYB5A: Diploid
TCGA-DD-A1EA-01	No mutation	13009.1	-	CYB5A: Diploid
TCGA-DD-A1EB-01	No mutation	13465.4	-	CYB5A: Diploid
TCGA-DD-A1EC-01	No mutation	1141.48	-	CYB5A: Diploid
TCGA-DD-A1ED-01	No mutation	25730.7	-	CYB5A: Diploid
TCGA-DD-A1EE-01	No mutation	15389.9	-	CYB5A: Diploid
TCGA-DD-A1EF-01	No mutation	5473.38	-	CYB5A: Shallow Deletion
TCGA-DD-A1EG-01	No mutation	10849	-	CYB5A: Diploid
TCGA-DD-A1EH-01	No mutation	8353.94	-	CYB5A: Diploid
TCGA-DD-A1EI-01	No mutation	6680.76	-	CYB5A: Diploid
TCGA-DD-A1EJ-01	No mutation	6507.52	-	CYB5A: Shallow Deletion
TCGA-DD-A1EK-01	No mutation	10798.3	-	CYB5A: Diploid
TCGA-DD-A1EL-01	No mutation	5865.19	-	CYB5A: Shallow Deletion
TCGA-DD-A39V-01	No mutation	12956.9	-	CYB5A: Diploid
TCGA-DD-A39W-01	No mutation	7540.78	-	CYB5A: Diploid
TCGA-DD-A39X-01	No mutation	6553.44	-	CYB5A: Shallow Deletion
TCGA-DD-A39Y-01	No mutation	6181.01	-	CYB5A: Shallow Deletion
TCGA-DD-A39Z-01	No mutation	9839.72	-	CYB5A: Diploid
TCGA-DD-A3A1-01	No mutation	16671	-	CYB5A: Diploid
TCGA-DD-A3A2-01	No mutation	19182.2	-	CYB5A: Diploid
TCGA-DD-A3A3-01	No mutation	15637.1	-	CYB5A: Diploid
TCGA-DD-A3A4-01	No mutation	11248.5	-	CYB5A: Diploid
TCGA-DD-A3A5-01	No mutation	21211.3	-	CYB5A: Diploid
TCGA-DD-A3A6-01	No mutation	393.486	-	CYB5A: Diploid
TCGA-DD-A3A7-01	No mutation	2083.6	-	CYB5A: Diploid
TCGA-DD-A3A8-01	No mutation	16034.3	-	CYB5A: Diploid
TCGA-DD-A3A9-01	No mutation	2183.76	-	CYB5A: Shallow Deletion
TCGA-DD-A4NA-01	No mutation	416.709	-	CYB5A: Diploid
TCGA-DD-A4NB-01	No mutation	4491.74	-	CYB5A: Shallow Deletion
TCGA-DD-A4ND-01	No mutation	6166.15	-	CYB5A: Diploid
TCGA-DD-A4NF-01	No mutation	14821.7	-	CYB5A: Diploid
TCGA-DD-A4NH-01	No mutation	2397.23	-	CYB5A: Diploid
TCGA-DD-A4NI-01	No mutation	18351.7	-	CYB5A: Shallow Deletion
TCGA-DD-A4NJ-01	No mutation	8724.13	-	CYB5A: Diploid
TCGA-DD-A4NK-01	No mutation	14433.1	-	CYB5A: Diploid
TCGA-DD-A4NL-01	No mutation	20813.3	-	CYB5A: Diploid
TCGA-DD-A4NN-01	No mutation	8417.73	-	CYB5A: Gain
TCGA-DD-A4NO-01	No mutation	10703.8	-	CYB5A: Shallow Deletion
TCGA-DD-A4NP-01	No mutation	17749.8	-	CYB5A: Diploid
TCGA-DD-A4NQ-01	No mutation	4044.41	-	CYB5A: Diploid
TCGA-DD-A4NR-01	No mutation	4514.89	-	CYB5A: Diploid
TCGA-DD-A4NS-01	No mutation	7461.54	-	CYB5A: Diploid
TCGA-DD-A4NV-01	No mutation	11451.4	-	CYB5A: Diploid
TCGA-DD-A73A-01	No mutation	12615.9	-	CYB5A: Diploid
TCGA-DD-A73B-01	No mutation	10078	-	CYB5A: Shallow Deletion
TCGA-DD-A73C-01	No mutation	20005.4	-	CYB5A: Diploid
TCGA-DD-A73D-01	No mutation	18847.7	-	CYB5A: Diploid
TCGA-DD-A73E-01	No mutation	6394.43	-	CYB5A: Shallow Deletion
TCGA-DD-A73F-01	No mutation	12462.8	-	CYB5A: Diploid
TCGA-DD-A73G-01	No mutation	2597.34	-	CYB5A: Shallow Deletion
TCGA-DD-AA3A-01	No mutation	1057.72	-	CYB5A: Diploid
TCGA-DD-AAC8-01	No mutation	6044.58	-	CYB5A: Shallow Deletion
TCGA-DD-AAC9-01	No mutation	25068.1	-	CYB5A: Diploid
TCGA-DD-AACA-01	No mutation	11794	-	CYB5A: Diploid
TCGA-DD-AACB-01	No mutation	7960.44	-	CYB5A: Shallow Deletion
TCGA-DD-AACC-01	No mutation	17343.6	-	CYB5A: Gain
TCGA-DD-AACD-01	No mutation	8321.71	-	CYB5A: Shallow Deletion
TCGA-DD-AACE-01	No mutation	8337.43	-	CYB5A: Shallow Deletion
TCGA-DD-AACF-01	No mutation	27679.3	-	CYB5A: Gain
TCGA-DD-AACG-01	No mutation	12226.3	-	CYB5A: Diploid
TCGA-DD-AACH-01	No mutation	6317.51	-	CYB5A: Diploid
TCGA-DD-AACI-01	No mutation	5902.28	-	CYB5A: Shallow Deletion
TCGA-DD-AACJ-01	No mutation	15230.8	-	CYB5A: Diploid
TCGA-DD-AACK-01	No mutation	10843.9	-	CYB5A: Diploid
TCGA-DD-AACL-01	No mutation	3887.29	-	CYB5A: Diploid
TCGA-DD-AACN-01	No mutation	5541.84	-	CYB5A: Shallow Deletion
TCGA-DD-AACO-01	No mutation	3580.24	-	CYB5A: Shallow Deletion
TCGA-DD-AACP-01	No mutation	2300.41	-	CYB5A: Shallow Deletion
TCGA-DD-AACQ-01	No mutation	10633.2	-	CYB5A: Diploid
TCGA-DD-AACS-01	No mutation	6856.48	-	CYB5A: Diploid
TCGA-DD-AACT-01	No mutation	9984.08	-	CYB5A: Diploid
TCGA-DD-AACU-01	No mutation	17012.7	-	CYB5A: Diploid
TCGA-DD-AACV-01	No mutation	11596.5	-	CYB5A: Shallow Deletion
TCGA-DD-AACW-01	No mutation	11593.6	-	CYB5A: Diploid
TCGA-DD-AACX-01	No mutation	4857.64	-	CYB5A: Shallow Deletion
TCGA-DD-AACY-01	No mutation	25889.2	-	CYB5A: Gain
TCGA-DD-AACZ-01	No mutation	3314.94	-	CYB5A: Shallow Deletion
TCGA-DD-AAD0-01	No mutation	12539.2	-	CYB5A: Diploid
TCGA-DD-AAD1-01	No mutation	6420.15	-	CYB5A: Diploid
TCGA-DD-AAD2-01	No mutation	9580.56	-	CYB5A: Diploid
TCGA-DD-AAD3-01	No mutation	9293.13	-	CYB5A: Diploid
TCGA-DD-AAD5-01	No mutation	3767.19	-	CYB5A: Diploid
TCGA-DD-AAD6-01	No mutation	3557.61	-	CYB5A: Shallow Deletion
TCGA-DD-AAD8-01	No mutation	15917	-	CYB5A: Diploid
TCGA-DD-AADA-01	No mutation	5850.53	-	CYB5A: Shallow Deletion
TCGA-DD-AADB-01	No mutation	5786.46	-	CYB5A: Diploid
TCGA-DD-AADC-01	No mutation	16211.2	-	CYB5A: Gain
TCGA-DD-AADD-01	No mutation	9659.71	-	CYB5A: Gain
TCGA-DD-AADF-01	No mutation	15027.1	-	CYB5A: Diploid
TCGA-DD-AADG-01	No mutation	16887.1	-	CYB5A: Diploid
TCGA-DD-AADI-01	No mutation	5306.24	-	CYB5A: Shallow Deletion
TCGA-DD-AADJ-01	No mutation	9382.58	-	CYB5A: Shallow Deletion
TCGA-DD-AADK-01	No mutation	7800.84	-	CYB5A: Diploid
TCGA-DD-AADL-01	No mutation	11285.1	-	CYB5A: Diploid
TCGA-DD-AADM-01	No mutation	19019.5	-	CYB5A: Diploid
TCGA-DD-AADN-01	No mutation	5899.69	-	CYB5A: Diploid
TCGA-DD-AADO-01	No mutation	3631.63	-	CYB5A: Shallow Deletion
TCGA-DD-AADP-01	No mutation	15177	-	CYB5A: Diploid
TCGA-DD-AADQ-01	No mutation	21498.8	-	CYB5A: Diploid
TCGA-DD-AADR-01	No mutation	29058.8	-	CYB5A: Gain
TCGA-DD-AADS-01	No mutation	14637.1	-	CYB5A: Diploid
TCGA-DD-AADU-01	No mutation	11939.8	-	CYB5A: Diploid
TCGA-DD-AADV-01	No mutation	18277.4	-	CYB5A: Gain
TCGA-DD-AADW-01	No mutation	3183.95	-	CYB5A: Shallow Deletion
TCGA-DD-AADY-01	No mutation	15150.4	-	CYB5A: Diploid
TCGA-DD-AAE0-01	No mutation	1443.43	-	CYB5A: Deep Deletion
TCGA-DD-AAE1-01	No mutation	9884.58	-	CYB5A: Diploid
TCGA-DD-AAE2-01	No mutation	10910.4	-	CYB5A: Shallow Deletion
TCGA-DD-AAE3-01	No mutation	35298.1	-	CYB5A: Gain
TCGA-DD-AAE4-01	No mutation	29775.7	-	CYB5A: Diploid
TCGA-DD-AAE6-01	No mutation	6032.47	-	CYB5A: Diploid
TCGA-DD-AAE7-01	No mutation	18862.7	-	CYB5A: Diploid
TCGA-DD-AAE9-01	No mutation	9436.42	-	CYB5A: Diploid
TCGA-DD-AAEA-01	No mutation	8912.7	-	CYB5A: Diploid
TCGA-DD-AAEB-01	No mutation	10168.1	-	CYB5A: Diploid
TCGA-DD-AAED-01	No mutation	3524.12	-	CYB5A: Diploid
TCGA-DD-AAEE-01	No mutation	28706	-	CYB5A: Gain
TCGA-DD-AAEG-01	No mutation	5381.88	-	CYB5A: Shallow Deletion
TCGA-DD-AAEH-01	No mutation	14283.1	-	CYB5A: Diploid
TCGA-DD-AAEI-01	No mutation	19447.7	-	CYB5A: Diploid
TCGA-DD-AAEK-01	No mutation	12763.1	-	CYB5A: Shallow Deletion
TCGA-DD-AAVP-01	No mutation	5588.43	-	CYB5A: Shallow Deletion
TCGA-DD-AAVQ-01	No mutation	10080.1	-	CYB5A: Diploid
TCGA-DD-AAVR-01	No mutation	18889.9	-	CYB5A: Diploid
TCGA-DD-AAVS-01	No mutation	11744	-	CYB5A: Diploid
TCGA-DD-AAVU-01	No mutation	26465.1	-	CYB5A: Diploid
TCGA-DD-AAVV-01	No mutation	4738.58	-	CYB5A: Shallow Deletion
TCGA-DD-AAVW-01	No mutation	14933	-	CYB5A: Diploid
TCGA-DD-AAVX-01	No mutation	24472.5	-	CYB5A: Diploid
TCGA-DD-AAVY-01	No mutation	15884.4	-	CYB5A: Diploid
TCGA-DD-AAVZ-01	No mutation	16528.4	-	CYB5A: Diploid
TCGA-DD-AAW0-01	No mutation	13375.2	-	CYB5A: Diploid
TCGA-DD-AAW1-01	No mutation	17624.7	-	CYB5A: Diploid
TCGA-DD-AAW2-01	No mutation	13814.1	-	CYB5A: Diploid
TCGA-DD-AAW3-01	No mutation	13329.1	-	CYB5A: Diploid
TCGA-ED-A459-01	No mutation	9382.14	-	CYB5A: Shallow Deletion
TCGA-ED-A4XI-01	No mutation	14063.8	-	CYB5A: Diploid
TCGA-ED-A5KG-01	No mutation	2842.16	-	CYB5A: Diploid
TCGA-ED-A627-01	No mutation	11475.5	-	CYB5A: Diploid
TCGA-ED-A66X-01	No mutation	4638.56	-	CYB5A: Shallow Deletion
TCGA-ED-A66Y-01	No mutation	3584.39	-	CYB5A: Gain
TCGA-ED-A7PX-01	No mutation	2223.68	-	CYB5A: Diploid
TCGA-ED-A7PY-01	No mutation	7673.77	-	CYB5A: Diploid
TCGA-ED-A7PZ-01	No mutation	8118.34	-	CYB5A: Diploid
TCGA-ED-A7XO-01	No mutation	18169.2	-	CYB5A: Diploid
TCGA-ED-A7XP-01	No mutation	6813.26	-	CYB5A: Gain
TCGA-ED-A82E-01	No mutation	1675.87	-	CYB5A: Shallow Deletion
TCGA-ED-A8O5-01	No mutation	15036.2	-	CYB5A: Diploid
TCGA-ED-A8O6-01	No mutation	3706.56	-	CYB5A: Shallow Deletion
TCGA-ED-A97K-01	No mutation	2747.66	-	CYB5A: Diploid
TCGA-EP-A12J-01	No mutation	14866	-	CYB5A: Diploid
TCGA-EP-A26S-01	No mutation	15154	-	CYB5A: Diploid
TCGA-EP-A2KA-01	No mutation	8578.29	-	CYB5A: Gain
TCGA-EP-A2KB-01	No mutation	11655.9	-	CYB5A: Diploid
TCGA-EP-A2KC-01	No mutation	11465.2	-	CYB5A: Diploid
TCGA-EP-A3JL-01	No mutation	14640.3	-	CYB5A: Gain
TCGA-EP-A3RK-01	No mutation	13823.5	-	CYB5A: Diploid
TCGA-ES-A2HS-01	No mutation	13461.7	-	CYB5A: Shallow Deletion
TCGA-ES-A2HT-01	No mutation	14090.6	-	CYB5A: Diploid
TCGA-FV-A23B-01	No mutation	9707.63	-	CYB5A: Diploid
TCGA-FV-A2QQ-01	No mutation	19314.3	-	CYB5A: Diploid
TCGA-FV-A2QR-01	No mutation	11129.6	-	CYB5A: Diploid
TCGA-FV-A3I0-01	No mutation	1733.41	-	CYB5A: Shallow Deletion
TCGA-FV-A3I1-01	No mutation	10016.7	-	CYB5A: Diploid
TCGA-FV-A3R2-01	No mutation	6391.05	-	CYB5A: Diploid
TCGA-FV-A3R3-01	No mutation	5739.21	-	CYB5A: Diploid
TCGA-FV-A495-01	No mutation	14574.8	-	CYB5A: Diploid
TCGA-FV-A496-01	No mutation	12917.6	-	CYB5A: Shallow Deletion
TCGA-FV-A4ZP-01	No mutation	2441.52	-	CYB5A: Gain
TCGA-FV-A4ZQ-01	No mutation	4709.14	-	CYB5A: Diploid
TCGA-G3-A25S-01	No mutation	7533.77	-	CYB5A: Shallow Deletion
TCGA-G3-A25T-01	No mutation	2563.31	-	CYB5A: Gain
TCGA-G3-A25U-01	No mutation	20655.4	-	CYB5A: Diploid
TCGA-G3-A25V-01	No mutation	15508.1	-	CYB5A: Diploid
TCGA-G3-A25Y-01	No mutation	6105.99	-	CYB5A: Diploid
TCGA-G3-A25Z-01	No mutation	19826.5	-	CYB5A: Diploid
TCGA-G3-A3CG-01	No mutation	13584.4	-	CYB5A: Diploid
TCGA-G3-A3CH-01	No mutation	15838.6	-	CYB5A: Diploid
TCGA-G3-A3CI-01	No mutation	20113.1	-	CYB5A: Diploid
TCGA-G3-A3CJ-01	No mutation	30332.8	-	CYB5A: Diploid
TCGA-G3-A3CK-01	No mutation	19407	-	CYB5A: Diploid
TCGA-G3-A5SI-01	No mutation	17659.6	-	CYB5A: Diploid
TCGA-G3-A5SJ-01	No mutation	5057.9	-	CYB5A: Diploid
TCGA-G3-A5SL-01	No mutation	18896.7	-	CYB5A: Diploid
TCGA-G3-A5SM-01	No mutation	11036.2	-	CYB5A: Diploid
TCGA-G3-A6UC-01	No mutation	17206	-	CYB5A: Diploid
TCGA-G3-A7M5-01	No mutation	17746.8	-	CYB5A: Shallow Deletion
TCGA-G3-A7M6-01	No mutation	2164.3	-	CYB5A: Diploid
TCGA-G3-A7M7-01	No mutation	16406.5	-	CYB5A: Diploid
TCGA-G3-A7M8-01	No mutation	24802.6	-	CYB5A: Diploid
TCGA-G3-A7M9-01	No mutation	1114.62	-	CYB5A: Diploid
TCGA-G3-AAUZ-01	No mutation	20432.5	-	CYB5A: Diploid
TCGA-G3-AAV0-01	No mutation	11438.2	-	CYB5A: Diploid
TCGA-G3-AAV1-01	No mutation	6853.3	-	CYB5A: Shallow Deletion
TCGA-G3-AAV2-01	No mutation	20357.6	-	CYB5A: Diploid
TCGA-G3-AAV3-01	No mutation	14972.9	-	CYB5A: Diploid
TCGA-G3-AAV4-01	No mutation	20445.9	-	CYB5A: Diploid
TCGA-G3-AAV5-01	No mutation	11530.4	-	CYB5A: Diploid
TCGA-G3-AAV6-01	No mutation	3184.79	-	CYB5A: Shallow Deletion
TCGA-G3-AAV7-01	No mutation	1334.88	-	CYB5A: Diploid
TCGA-GJ-A3OU-01	No mutation	2817.6	-	CYB5A: Shallow Deletion
TCGA-GJ-A6C0-01	No mutation	11617.6	-	CYB5A: Diploid
TCGA-GJ-A9DB-01	No mutation	12131.6	-	CYB5A: Diploid
TCGA-HP-A5MZ-01	No mutation	10625.1	-	CYB5A: Diploid
TCGA-HP-A5N0-01	No mutation	20033.4	-	CYB5A: Diploid
TCGA-K7-A5RF-01	No mutation	18167.5	-	CYB5A: Diploid
TCGA-K7-A5RG-01	No mutation	10142	-	CYB5A: Diploid
TCGA-K7-A6G5-01	No mutation	18966.6	-	CYB5A: Diploid
TCGA-K7-AAU7-01	No mutation	4255.98	-	CYB5A: Diploid
TCGA-KR-A7K0-01	No mutation	10982.4	-	CYB5A: Diploid
TCGA-KR-A7K2-01	No mutation	6694.78	-	CYB5A: Diploid
TCGA-KR-A7K7-01	No mutation	4358.03	-	CYB5A: Shallow Deletion
TCGA-KR-A7K8-01	No mutation	17192.9	-	CYB5A: Gain
TCGA-LG-A6GG-01	No mutation	14245.1	-	CYB5A: Diploid
TCGA-LG-A9QC-01	No mutation	12824.1	-	CYB5A: Diploid
TCGA-LG-A9QD-01	No mutation	19149	-	CYB5A: Diploid
TCGA-MI-A75C-01	No mutation	14883.3	-	CYB5A: Diploid
TCGA-MI-A75E-01	No mutation	13562.4	-	CYB5A: Diploid
TCGA-MI-A75G-01	No mutation	17803.6	-	CYB5A: Shallow Deletion
TCGA-MI-A75H-01	No mutation	16113.2	-	CYB5A: Diploid
TCGA-MI-A75I-01	No mutation	10097.4	-	CYB5A: Diploid
TCGA-MR-A520-01	No mutation	17031.6	-	CYB5A: Diploid
TCGA-MR-A8JO-01	No mutation	3215.48	-	CYB5A: Shallow Deletion
TCGA-NI-A4U2-01	No mutation	24886.7	-	CYB5A: Diploid
TCGA-NI-A8LF-01	No mutation	10079	-	CYB5A: Shallow Deletion
TCGA-O8-A75V-01	No mutation	16167.5	-	CYB5A: Diploid
TCGA-PD-A5DF-01	No mutation	8266.78	-	CYB5A: Diploid
TCGA-QA-A7B7-01	No mutation	5414.86	-	CYB5A: Shallow Deletion
TCGA-RC-A6M3-01	No mutation	3644.34	-	CYB5A: Gain
TCGA-RC-A6M4-01	No mutation	21941	-	CYB5A: Shallow Deletion
TCGA-RC-A6M5-01	No mutation	4023.12	-	CYB5A: Shallow Deletion
TCGA-RC-A6M6-01	No mutation	6670.49	-	CYB5A: Gain
TCGA-RC-A7S9-01	No mutation	2963.52	-	CYB5A: Shallow Deletion
TCGA-RC-A7SB-01	No mutation	19096.7	-	CYB5A: Diploid
TCGA-RC-A7SF-01	No mutation	10560.3	-	CYB5A: Shallow Deletion
TCGA-RC-A7SH-01	No mutation	2097.53	-	CYB5A: Shallow Deletion
TCGA-RC-A7SK-01	No mutation	14455.1	-	CYB5A: Shallow Deletion
TCGA-RG-A7D4-01	No mutation	6037.61	-	CYB5A: Shallow Deletion
TCGA-T1-A6J8-01	No mutation	9902.78	-	CYB5A: Shallow Deletion
TCGA-UB-A7MA-01	No mutation	2008.38	-	CYB5A: Diploid
TCGA-UB-A7MB-01	No mutation	12691	-	CYB5A: Diploid
TCGA-UB-A7MC-01	No mutation	9728.93	-	CYB5A: Shallow Deletion
TCGA-UB-A7MD-01	No mutation	13077.7	-	CYB5A: Diploid
TCGA-UB-A7ME-01	No mutation	23358.6	-	CYB5A: Amplification
TCGA-UB-A7MF-01	No mutation	7052.98	-	CYB5A: Shallow Deletion
TCGA-UB-AA0U-01	No mutation	4830.39	-	CYB5A: Shallow Deletion
TCGA-UB-AA0V-01	No mutation	16023.8	-	CYB5A: Diploid
TCGA-WJ-A86L-01	No mutation	5333.56	-	CYB5A: Diploid
TCGA-WQ-A9G7-01	No mutation	2325.25	-	CYB5A: Diploid
TCGA-WQ-AB4B-01	No mutation	12802.5	-	CYB5A: Diploid
TCGA-WX-AA44-01	No mutation	1361.5	-	CYB5A: Shallow Deletion
TCGA-WX-AA46-01	No mutation	22309.9	-	CYB5A: Diploid
TCGA-WX-AA47-01	No mutation	2175.06	-	CYB5A: Shallow Deletion
TCGA-XR-A8TD-01	No mutation	13318.9	-	CYB5A: Diploid
TCGA-XR-A8TE-01	No mutation	6981.28	-	CYB5A: Diploid
TCGA-XR-A8TF-01	No mutation	14204.9	-	CYB5A: Diploid
TCGA-XR-A8TG-01	No mutation	7663.29	-	CYB5A: Diploid
TCGA-YA-A8S7-01	No mutation	2071.08	-	CYB5A: Shallow Deletion
TCGA-ZP-A9CV-01	No mutation	11467.4	-	CYB5A: Diploid
TCGA-ZP-A9CY-01	No mutation	13059.7	-	CYB5A: Diploid
TCGA-ZP-A9CZ-01	No mutation	6099.02	-	CYB5A: Shallow Deletion
TCGA-ZP-A9D0-01	No mutation	8225.23	-	CYB5A: Diploid
TCGA-ZP-A9D1-01	No mutation	13151.8	-	CYB5A: Gain
TCGA-ZP-A9D2-01	No mutation	1549.49	-	CYB5A: Diploid
TCGA-ZP-A9D4-01	No mutation	14135.5	-	CYB5A: Diploid
TCGA-ZS-A9CD-01	No mutation	10640.9	-	CYB5A: Diploid
TCGA-ZS-A9CE-01	No mutation	17587.5	-	CYB5A: Shallow Deletion
TCGA-ZS-A9CF-01	No mutation	14499.7	-	CYB5A: Diploid
TCGA-ZS-A9CG-01	No mutation	13332	-	CYB5A: Shallow Deletion
