# Supplementary material for: Cytochrome B5 type A alleviates HCC metastasis via regulating STOML2 related autophagy and promoting sensitivity to ruxolitinib
Source: Cell Death Dis. 2022 Jul 18;13(7):623. doi: 10.1038/s41419-022-05053-8 (PMC9293983; doi:10.1038/s41419-022-05053-8)
Supplement: Supplementary file 7 — Supplementary data 4 [file 41419_2022_5053_MOESM7_ESM.xlsx]

## Sheet: Group_M3-con-VS-M3-CYB5AOE_DE_s
id	FPKM_sample1	FPKM_sample2	log2FoldChange	test_stat	p_value	padj	Regulation	GeneID	Chr	Start	End	Strand	GeneSymbol	Description	GO_BP	GO_CC	GO_MF	KO
ENST00000003302	1.43153	0.700307	-1.0315	-2.4817	0.00025	0.00252643	Down	ENSG00000048028	11	113668596	113746292	-	USP28	ubiquitin specific peptidase 28 [Source:HGNC Symbol%3BAcc:12625]	GO:0000077:DNA damage checkpoint;GO:0006281:DNA repair;GO:0006511:ubiquitin-dependent protein catabolic process;GO:0006974:cellular response to DNA damage stimulus;GO:0008283:cell proliferation;GO:0010212:response to ionizing radiation;GO:0016579:protein deubiquitination;GO:0034644:cellular response to UV;GO:0042771:intrinsic apoptotic signaling pathway in response to DNA damage by p53 class medi…	GO:0005634:nucleus;GO:0005654:nucleoplasm;GO:0005730:nucleolus;	GO:0004221:obsolete ubiquitin thiolesterase activity;GO:0004843:thiol-dependent ubiquitin-specific protease activity;GO:0005515:protein binding;GO:0008234:cysteine-type peptidase activity;	K11849
ENST00000005178	3.32526	1.02072	-1.70388	-6.58755	5e-05	0.000567165	Down	ENSG00000004799	7	95212811	95225803	-	PDK4	pyruvate dehydrogenase kinase%2C isozyme 4 [Source:HGNC Symbol%3BAcc:8812]	GO:0006006:glucose metabolic process;GO:0006090:pyruvate metabolic process;GO:0006468:protein phosphorylation;GO:0006885:regulation of pH;GO:0008286:insulin receptor signaling pathway;GO:0009267:cellular response to starvation;GO:0010510:regulation of acetyl-CoA biosynthetic process from pyruvate;GO:0010565:regulation of cellular ketone metabolic process;GO:0010906:regulation of glucose metabolic…	GO:0005739:mitochondrion;GO:0005743:mitochondrial inner membrane;GO:0005759:mitochondrial matrix;	GO:0004672:protein kinase activity;GO:0004674:protein serine/threonine kinase activity;GO:0004740:pyruvate dehydrogenase (acetyl-transferring) kinase activity;GO:0005524:ATP binding;	K00898
ENST00000005995	13.5835	6.09317	-1.15659	-3.59967	5e-05	0.000567165	Down	ENSG00000007038	16	2867228	2871720	+	PRSS21	protease%2C serine%2C 21 (testisin) [Source:HGNC Symbol%3BAcc:9485]	GO:0006508:proteolysis;	GO:0005737:cytoplasm;GO:0005886:plasma membrane;GO:0016020:membrane;GO:0031225:anchored component of membrane;	GO:0004252:serine-type endopeptidase activity;GO:0008236:serine-type peptidase activity;	K09625
ENST00000016946	0.212457	0.609786	1.52113	2.67637	5e-05	0.000567165	Ups	ENSG00000015568	2	110551885	110615270	+	RGPD5	RANBP2-like and GRIP domain containing 5 [Source:HGNC Symbol%3BAcc:32418]	-	GO:0005737:cytoplasm;	-	K12172
ENST00000019317	3.94502	9.10234	1.2062	1.67835	0.0006	0.00555962	Ups	ENSG00000017797	18	9475007	9538112	+	RALBP1	ralA binding protein 1 [Source:HGNC Symbol%3BAcc:9841]	GO:0006200:obsolete ATP catabolic process;GO:0006810:transport;GO:0006935:chemotaxis;GO:0007165:signal transduction;GO:0007264:small GTPase mediated signal transduction;GO:0043087:regulation of GTPase activity;GO:0051056:regulation of small GTPase mediated signal transduction;	GO:0005829:cytosol;GO:0016020:membrane;	GO:0005096:GTPase activator activity;GO:0005515:protein binding;GO:0016887:ATPase activity;GO:0017160:Ral GTPase binding;GO:0043492:ATPase activity, coupled to movement of substances;GO:0048365:Rac GTPase binding;	K08773
ENST00000078445	0.728072	0.0979956	-2.89329	-3.27096	0.00075	0.0067863	Down	ENSG00000060566	19	4153598	4173051	+	CREB3L3	cAMP responsive element binding protein 3-like 3 [Source:HGNC Symbol%3BAcc:18855]	GO:0006351:transcription, DNA-templated;GO:0006986:response to unfolded protein;	GO:0005634:nucleus;GO:0005730:nucleolus;GO:0005737:cytoplasm;GO:0005789:endoplasmic reticulum membrane;GO:0016021:integral component of membrane;	GO:0003700:DNA-binding transcription factor activity;GO:0005515:protein binding;GO:0043565:sequence-specific DNA binding;	K09048
ENST00000084798	7.94236	3.78054	-1.07098	-6.07541	5e-05	0.000567165	Down	ENSG00000063180	19	49141199	49149569	-	CA11	carbonic anhydrase XI [Source:HGNC Symbol%3BAcc:1370]	-	GO:0005576:extracellular region;GO:0016323:basolateral plasma membrane;	GO:0004089:carbonate dehydratase activity;	-
ENST00000162330	4.45423	11.5497	1.37461	2.35215	5e-05	0.000567165	Ups	ENSG00000050820	16	75262928	75285507	-	BCAR1	breast cancer anti-estrogen resistance 1 [Source:HGNC Symbol%3BAcc:971]	GO:0001558:regulation of cell growth;GO:0007015:actin filament organization;GO:0007155:cell adhesion;GO:0007173:epidermal growth factor receptor signaling pathway;GO:0007186:G protein-coupled receptor signaling pathway;GO:0007229:integrin-mediated signaling pathway;GO:0007596:blood coagulation;GO:0008283:cell proliferation;GO:0008286:insulin receptor signaling pathway;GO:0010595:positive regulati…	GO:0001726:ruffle;GO:0005737:cytoplasm;GO:0005829:cytosol;GO:0005886:plasma membrane;GO:0005925:focal adhesion;GO:0030027:lamellipodium;	GO:0004871:obsolete signal transducer activity;GO:0005515:protein binding;GO:0017124:SH3 domain binding;GO:0019901:protein kinase binding;	K05726
ENST00000167106	1.53254	0.620559	-1.30429	-4.47428	5e-05	0.000567165	Down	ENSG00000071246	14	77228532	77249354	+	VASH1	vasohibin 1 [Source:HGNC Symbol%3BAcc:19964]	GO:0001525:angiogenesis;GO:0001937:negative regulation of endothelial cell proliferation;GO:0007050:cell cycle arrest;GO:0009611:response to wounding;GO:0010596:negative regulation of endothelial cell migration;GO:0016525:negative regulation of angiogenesis;GO:0043537:negative regulation of blood vessel endothelial cell migration;GO:1901491:negative regulation of lymphangiogenesis;GO:2000772:regu…	GO:0005615:extracellular space;GO:0005737:cytoplasm;GO:0005783:endoplasmic reticulum;GO:0045177:apical part of cell;	-	-
ENST00000177648	1.99301	0.531162	-1.90772	-2.17635	0.0056	0.0388236	Down	ENSG00000073331	4	113218526	113362968	+	ALPK1	alpha-kinase 1 [Source:HGNC Symbol%3BAcc:20917]	-	-	GO:0004674:protein serine/threonine kinase activity;GO:0005524:ATP binding;GO:0016301:kinase activity;	K08868
ENST00000189444	5.01554	13.9539	1.47619	2.503	5e-05	0.000567165	Ups	ENSG00000077150	10	104155463	104162281	+	NFKB2	nuclear factor of kappa light polypeptide gene enhancer in B-cells 2 (p49/p100) [Source:HGNC Symbol%3BAcc:7795]	GO:0002224:toll-like receptor signaling pathway;GO:0002268:follicular dendritic cell differentiation;GO:0002467:germinal center formation;GO:0002755:MyD88-dependent toll-like receptor signaling pathway;GO:0002756:MyD88-independent toll-like receptor signaling pathway;GO:0006351:transcription, DNA-templated;GO:0006355:regulation of transcription, DNA-templated;GO:0030198:extracellular matrix organ…	GO:0005634:nucleus;GO:0005654:nucleoplasm;GO:0005730:nucleolus;GO:0005737:cytoplasm;GO:0005829:cytosol;GO:0033257:Bcl3/NF-kappaB2 complex;	GO:0003677:DNA binding;GO:0003700:DNA-binding transcription factor activity;GO:0003713:transcription coactivator activity;GO:0005515:protein binding;	K04469
ENST00000205557	0.634652	0.162592	-1.96471	-3.1677	0.0001	0.00108751	Down	ENSG00000091262	16	16242785	16317321	-	ABCC6	ATP-binding cassette%2C sub-family C (CFTR/MRP)%2C member 6 [Source:HGNC Symbol%3BAcc:57]	GO:0006810:transport;GO:0007601:visual perception;GO:0042493:response to drug;GO:0055085:transmembrane transport;	GO:0005886:plasma membrane;GO:0016021:integral component of membrane;GO:0016324:apical plasma membrane;GO:0016328:lateral plasma membrane;	GO:0005215:transporter activity;GO:0005524:ATP binding;GO:0042626:ATPase activity, coupled to transmembrane movement of substances;	K05669
ENST00000210187	14.6888	5.155	-1.51067	-8.66998	5e-05	0.000567165	Down	ENSG00000167964	16	2198625	2204166	+	RAB26	RAB26%2C member RAS oncogene family [Source:HGNC Symbol%3BAcc:14259]	GO:0007264:small GTPase mediated signal transduction;GO:0008150:biological_process;GO:0015031:protein transport;GO:0017157:regulation of exocytosis;GO:0035272:exocrine system development;GO:0043001:Golgi to plasma membrane protein transport;GO:0045055:regulated exocytosis;	GO:0000139:Golgi membrane;GO:0030658:transport vesicle membrane;GO:0030667:secretory granule membrane;GO:0031226:intrinsic component of plasma membrane;	GO:0005525:GTP binding;GO:0019002:GMP binding;	K07913
ENST00000215582	24.0942	48.5619	1.01114	18.6456	5e-05	0.000567165	Ups	ENSG00000099812	19	751126	764319	+	MISP	mitotic spindle positioning [Source:HGNC Symbol%3BAcc:27000]	GO:0051301:cell division;	GO:0005856:cytoskeleton;GO:0005925:focal adhesion;GO:0005938:cell cortex;	GO:0003779:actin binding;	-
ENST00000215743	1.1568	0.430973	-1.42448	-2.83229	0.00015	0.00158582	Down	ENSG00000099953	22	24115006	24126503	+	MMP11	matrix metallopeptidase 11 (stromelysin 3) [Source:HGNC Symbol%3BAcc:7157]	GO:0006508:proteolysis;GO:0007275:multicellular organism development;GO:0022617:extracellular matrix disassembly;GO:0030198:extracellular matrix organization;GO:0030574:collagen catabolic process;	GO:0005576:extracellular region;GO:0005796:Golgi lumen;GO:0031012:extracellular matrix;	GO:0004222:metalloendopeptidase activity;GO:0005509:calcium ion binding;GO:0008270:zinc ion binding;	K07993
ENST00000216068	4.9958	2.3681	-1.07698	-2.50351	5e-05	0.000567165	Down	ENSG00000100246	22	39174513	39190178	-	DNAL4	dynein%2C axonemal%2C light chain 4 [Source:HGNC Symbol%3BAcc:2955]	GO:0007017:microtubule-based process;GO:0007018:microtubule-based movement;GO:0048011:neurotrophin TRK receptor signaling pathway;	GO:0005858:axonemal dynein complex;GO:0005874:microtubule;GO:0005875:microtubule associated complex;GO:0005886:plasma membrane;	GO:0003777:microtubule motor activity;GO:0042623:ATPase activity, coupled;	K10412
ENST00000216780	16.7158	5.08396	-1.71719	-9.32297	5e-05	0.000567165	Down	ENSG00000100889	14	24563347	24573339	+	PCK2	phosphoenolpyruvate carboxykinase 2 (mitochondrial) [Source:HGNC Symbol%3BAcc:8725]	GO:0005975:carbohydrate metabolic process;GO:0006006:glucose metabolic process;GO:0006094:gluconeogenesis;GO:0044281:small molecule metabolic process;	GO:0005739:mitochondrion;GO:0005759:mitochondrial matrix;	GO:0004611:phosphoenolpyruvate carboxykinase activity;GO:0004613:phosphoenolpyruvate carboxykinase (GTP) activity;GO:0005515:protein binding;GO:0005525:GTP binding;GO:0016301:kinase activity;GO:0046872:metal ion binding;	K01596
ENST00000220446	3.14215	0.760725	-2.0463	-5.54486	5e-05	0.000567165	Down	ENSG00000104081	15	40380094	40398287	-	BMF	Bcl2 modifying factor [Source:HGNC Symbol%3BAcc:24132]	GO:0006915:apoptotic process;GO:0032464:positive regulation of protein homooligomerization;GO:0043276:anoikis;GO:0090200:positive regulation of release of cytochrome c from mitochondria;GO:0097193:intrinsic apoptotic signaling pathway;GO:1900740:positive regulation of protein insertion into mitochondrial membrane involved in apoptotic signaling pathway;GO:2001244:positive regulation of intrinsic …	GO:0001669:acrosomal vesicle;GO:0005741:mitochondrial outer membrane;GO:0005829:cytosol;GO:0005886:plasma membrane;GO:0016459:myosin complex;	GO:0005515:protein binding;	K17460
ENST00000221891	2.55601	0.936253	-1.44893	-2.73812	0.0002	0.00205837	Down	ENSG00000105290	19	36359347	36370690	+	APLP1	amyloid beta (A4) precursor-like protein 1 [Source:HGNC Symbol%3BAcc:597]	GO:0006378:mRNA polyadenylation;GO:0006417:regulation of translation;GO:0006897:endocytosis;GO:0006915:apoptotic process;GO:0007155:cell adhesion;GO:0007193:adenylate cyclase-inhibiting G protein-coupled receptor signaling pathway;GO:0007399:nervous system development;GO:0009887:animal organ morphogenesis;GO:0030198:extracellular matrix organization;GO:0030818:obsolete negative regulation of cAMP…	GO:0005604:basement membrane;GO:0005794:Golgi apparatus;GO:0005886:plasma membrane;GO:0016020:membrane;GO:0016021:integral component of membrane;GO:0048471:perinuclear region of cytoplasm;	GO:0005515:protein binding;GO:0008201:heparin binding;GO:0031694:alpha-2A adrenergic receptor binding;GO:0031695:alpha-2B adrenergic receptor binding;GO:0031696:alpha-2C adrenergic receptor binding;GO:0042802:identical protein binding;GO:0046914:transition metal ion binding;	K05639
ENST00000222214	4.70987	11.6264	1.30364	4.4484	5e-05	0.000567165	Ups	ENSG00000105607	19	13001840	13010783	+	GCDH	glutaryl-CoA dehydrogenase [Source:HGNC Symbol%3BAcc:4189]	GO:0006554:lysine catabolic process;GO:0006568:tryptophan metabolic process;GO:0019395:fatty acid oxidation;GO:0034641:cellular nitrogen compound metabolic process;GO:0044281:small molecule metabolic process;GO:0046949:fatty-acyl-CoA biosynthetic process;	GO:0005739:mitochondrion;GO:0005743:mitochondrial inner membrane;GO:0005759:mitochondrial matrix;	GO:0000062:fatty-acyl-CoA binding;GO:0003995:acyl-CoA dehydrogenase activity;GO:0004361:glutaryl-CoA dehydrogenase activity;GO:0050660:flavin adenine dinucleotide binding;	K00252
ENST00000222574	6.2715	2.64911	-1.2433	-4.02561	5e-05	0.000567165	Down	ENSG00000105856	7	106809460	106842974	+	HBP1	HMG-box transcription factor 1 [Source:HGNC Symbol%3BAcc:23200]	GO:0006351:transcription, DNA-templated;GO:0006355:regulation of transcription, DNA-templated;GO:0007050:cell cycle arrest;GO:0016055:Wnt signaling pathway;GO:0043268:positive regulation of potassium ion transport;	GO:0005634:nucleus;	GO:0003677:DNA binding;GO:0003723:RNA binding;	-
ENST00000223095	5.68707	12.3192	1.11515	10.6212	5e-05	0.000567165	Ups	ENSG00000106366	7	100770370	100782547	+	SERPINE1	serpin peptidase inhibitor%2C clade E (nexin%2C plasminogen activator inhibitor type 1)%2C member 1 [Source:HGNC Symbol%3BAcc:8583]	GO:0001300:chronological cell aging;GO:0001525:angiogenesis;GO:0002576:platelet degranulation;GO:0006351:transcription, DNA-templated;GO:0006367:transcription initiation from RNA polymerase II promoter;GO:0007179:transforming growth factor beta receptor signaling pathway;GO:0007596:blood coagulation;GO:0010467:gene expression;GO:0010469:regulation of signaling receptor activity;GO:0010757:negativ…	GO:0005576:extracellular region;GO:0005615:extracellular space;GO:0005886:plasma membrane;GO:0031012:extracellular matrix;GO:0031093:platelet alpha granule lumen;	GO:0002020:protease binding;GO:0004867:serine-type endopeptidase inhibitor activity;GO:0005102:signaling receptor binding;GO:0005515:protein binding;	K03982
ENST00000225614	7.63775	2.06862	-1.88448	-2.02177	0.0048	0.0340242	Down	ENSG00000108479	17	73747675	73761317	-	GALK1	galactokinase 1 [Source:HGNC Symbol%3BAcc:4118]	GO:0005975:carbohydrate metabolic process;GO:0006012:galactose metabolic process;GO:0019388:galactose catabolic process;GO:0019402:galactitol metabolic process;GO:0044281:small molecule metabolic process;	GO:0005737:cytoplasm;GO:0005829:cytosol;GO:0016020:membrane;	GO:0004335:galactokinase activity;GO:0005524:ATP binding;GO:0005534:galactose binding;	K00849
ENST00000225740	9.04272	1.99197	-2.18256	-5.99928	5e-05	0.000567165	Down	ENSG00000108602	17	19641297	19651746	-	ALDH3A1	aldehyde dehydrogenase 3 family%2C member A1 [Source:HGNC Symbol%3BAcc:405]	GO:0001666:response to hypoxia;GO:0006081:cellular aldehyde metabolic process;GO:0007568:aging;GO:0007584:response to nutrient;GO:0008284:positive regulation of cell proliferation;GO:0042493:response to drug;GO:0051384:response to glucocorticoid;GO:0051591:response to cAMP;GO:0055114:oxidation-reduction process;	GO:0005783:endoplasmic reticulum;GO:0005829:cytosol;	GO:0004028:3-chloroallyl aldehyde dehydrogenase activity;GO:0004029:aldehyde dehydrogenase (NAD) activity;GO:0004030:aldehyde dehydrogenase [NAD(P)+] activity;GO:0008106:alcohol dehydrogenase (NADP+) activity;	K00129
ENST00000225831	2.67473	6.93931	1.3754	3.33966	5e-05	0.000567165	Ups	ENSG00000108691	17	32582304	32584222	+	CCL2	chemokine (C-C motif) ligand 2 [Source:HGNC Symbol%3BAcc:10618]	GO:0000165:MAPK cascade;GO:0001525:angiogenesis;GO:0001666:response to hypoxia;GO:0001938:positive regulation of endothelial cell proliferation;GO:0002548:monocyte chemotaxis;GO:0006468:protein phosphorylation;GO:0006874:cellular calcium ion homeostasis;GO:0006935:chemotaxis;GO:0006954:inflammatory response;GO:0006955:immune response;GO:0006959:humoral immune response;GO:0006987:obsolete activati…	GO:0005576:extracellular region;GO:0005615:extracellular space;GO:0005737:cytoplasm;GO:0043025:neuronal cell body;	GO:0004672:protein kinase activity;GO:0005102:signaling receptor binding;GO:0008009:chemokine activity;GO:0008201:heparin binding;GO:0031727:CCR2 chemokine receptor binding;	K14624
ENST00000227378	437.224	975.056	1.15711	20.7421	5e-05	0.000567165	Ups	ENSG00000109971	11	122928205	122932040	-	HSPA8	heat shock 70kDa protein 8 [Source:HGNC Symbol%3BAcc:5241]	GO:0006351:transcription, DNA-templated;GO:0006397:mRNA processing;GO:0006457:protein folding;GO:0006892:post-Golgi vesicle-mediated transport;GO:0006986:response to unfolded protein;GO:0007268:chemical synaptic transmission;GO:0007269:neurotransmitter secretion;GO:0007411:axon guidance;GO:0008380:RNA splicing;GO:0010467:gene expression;GO:0016070:RNA metabolic process;GO:0016071:mRNA metabolic p…	GO:0000974:Prp19 complex;GO:0005622:intracellular;GO:0005634:nucleus;GO:0005681:spliceosomal complex;GO:0005730:nucleolus;GO:0005829:cytosol;GO:0005886:plasma membrane;GO:0009986:cell surface;GO:0042470:melanosome;GO:0061202:clathrin-sculpted gamma-aminobutyric acid transport vesicle membrane;GO:0070062:extracellular exosome;	GO:0005515:protein binding;GO:0005524:ATP binding;GO:0042623:ATPase activity, coupled;GO:0051082:unfolded protein binding;	K03283
ENST00000227495	4.73542	1.01174	-2.22665	-1.6759	0.0058	0.0399867	Down	ENSG00000110080	11	126225555	126284499	+	ST3GAL4	ST3 beta-galactoside alpha-2%2C3-sialyltransferase 4 [Source:HGNC Symbol%3BAcc:10864]	GO:0005975:carbohydrate metabolic process;GO:0006486:protein glycosylation;GO:0016266:O-glycan processing;GO:0018146:keratan sulfate biosynthetic process;GO:0018279:protein N-linked glycosylation via asparagine;GO:0030203:glycosaminoglycan metabolic process;GO:0042339:keratan sulfate metabolic process;GO:0043687:post-translational protein modification;GO:0044267:cellular protein metabolic process…	GO:0000139:Golgi membrane;GO:0005576:extracellular region;GO:0005794:Golgi apparatus;GO:0016021:integral component of membrane;GO:0030173:integral component of Golgi membrane;GO:0032580:Golgi cisterna membrane;	GO:0003836:beta-galactoside (CMP) alpha-2,3-sialyltransferase activity;GO:0047288:monosialoganglioside sialyltransferase activity;	K03494
ENST00000228799	8.37631	17.0899	1.02876	6.7972	5e-05	0.000567165	Ups	ENSG00000111203	12	2921788	2934237	+	ITFG2	integrin alpha FG-GAP repeat containing 2 [Source:HGNC Symbol%3BAcc:30879]	-	-	-	-
ENST00000228928	2.22484	0.88669	-1.3272	-6.40133	5e-05	0.000567165	Down	ENSG00000111331	12	113376157	113411054	+	OAS3	2'-5'-oligoadenylate synthetase 3%2C 100kDa [Source:HGNC Symbol%3BAcc:8088]	GO:0006139:nucleobase-containing compound metabolic process;GO:0006955:immune response;GO:0009615:response to virus;GO:0019221:cytokine-mediated signaling pathway;GO:0045071:negative regulation of viral genome replication;GO:0051607:defense response to virus;GO:0060333:interferon-gamma-mediated signaling pathway;GO:0060337:type I interferon signaling pathway;GO:0060700:regulation of ribonuclease …	GO:0005634:nucleus;GO:0005737:cytoplasm;GO:0005829:cytosol;GO:0043231:intracellular membrane-bounded organelle;	GO:0001730:2'-5'-oligoadenylate synthetase activity;GO:0003725:double-stranded RNA binding;GO:0005515:protein binding;GO:0005524:ATP binding;GO:0016740:transferase activity;GO:0046872:metal ion binding;	K14216
ENST00000229043	3.82622	1.85388	-1.04537	-1.95917	0.0041	0.0297211	Down	ENSG00000111445	12	118454508	118470038	+	RFC5	replication factor C (activator 1) 5%2C 36.5kDa [Source:HGNC Symbol%3BAcc:9973]	GO:0000278:mitotic cell cycle;GO:0000722:telomere maintenance via recombination;GO:0000723:telomere maintenance;GO:0006260:DNA replication;GO:0006271:DNA strand elongation involved in DNA replication;GO:0006281:DNA repair;GO:0006283:transcription-coupled nucleotide-excision repair;GO:0006289:nucleotide-excision repair;GO:0006297:nucleotide-excision repair, DNA gap filling;GO:0032201:telomere main…	GO:0005654:nucleoplasm;GO:0005663:DNA replication factor C complex;	GO:0003677:DNA binding;GO:0005515:protein binding;GO:0005524:ATP binding;GO:0017111:nucleoside-triphosphatase activity;GO:0019899:enzyme binding;	K10756
ENST00000230990	1.15013	3.39722	1.56256	5.28858	5e-05	0.000567165	Ups	ENSG00000113070	5	139712428	139726216	-	HBEGF	heparin-binding EGF-like growth factor [Source:HGNC Symbol%3BAcc:3059]	GO:0007165:signal transduction;GO:0007173:epidermal growth factor receptor signaling pathway;GO:0007517:muscle organ development;GO:0008016:regulation of heart contraction;GO:0008543:fibroblast growth factor receptor signaling pathway;GO:0030307:positive regulation of cell growth;GO:0030335:positive regulation of cell migration;GO:0035313:wound healing, spreading of epidermal cells;GO:0038095:Fc-…	GO:0005576:extracellular region;GO:0005615:extracellular space;GO:0005887:integral component of plasma membrane;GO:0009986:cell surface;	GO:0005154:epidermal growth factor receptor binding;GO:0008083:growth factor activity;GO:0008201:heparin binding;	K08523
ENST00000231461	2.49178	0.844758	-1.56057	-8.00785	5e-05	0.000567165	Down	ENSG00000113532	5	100142639	100238970	-	ST8SIA4	ST8 alpha-N-acetyl-neuraminide alpha-2%2C8-sialyltransferase 4 [Source:HGNC Symbol%3BAcc:10871]	GO:0001574:ganglioside biosynthetic process;GO:0006464:cellular protein modification process;GO:0006486:protein glycosylation;GO:0006491:N-glycan processing;GO:0007399:nervous system development;GO:0007411:axon guidance;GO:0009311:oligosaccharide metabolic process;	GO:0000139:Golgi membrane;GO:0030173:integral component of Golgi membrane;	GO:0003828:alpha-N-acetylneuraminate alpha-2,8-sialyltransferase activity;GO:0033691:sialic acid binding;	K06614
ENST00000232975	1.52768	5.03989	1.72205	3.41296	5e-05	0.000567165	Ups	ENSG00000114854	3	52485118	52488086	-	TNNC1	troponin C type 1 (slow) [Source:HGNC Symbol%3BAcc:11943]	GO:0006937:regulation of muscle contraction;GO:0030049:muscle filament sliding;GO:0032972:regulation of muscle filament sliding speed;GO:0043462:regulation of ATPase activity;GO:0055010:ventricular cardiac muscle tissue morphogenesis;GO:0060048:cardiac muscle contraction;	GO:0005829:cytosol;GO:0005861:troponin complex;	GO:0005509:calcium ion binding;GO:0005515:protein binding;GO:0031013:troponin I binding;GO:0031014:troponin T binding;GO:0042803:protein homodimerization activity;GO:0048306:calcium-dependent protein binding;GO:0051015:actin filament binding;	K05865
ENST00000234111	25.84	62.2214	1.2678	7.20471	5e-05	0.000567165	Ups	ENSG00000115758	2	10580094	10588630	-	ODC1	ornithine decarboxylase 1 [Source:HGNC Symbol%3BAcc:8109]	GO:0001822:kidney development;GO:0006521:regulation of cellular amino acid metabolic process;GO:0006595:polyamine metabolic process;GO:0006596:polyamine biosynthetic process;GO:0008284:positive regulation of cell proliferation;GO:0009615:response to virus;GO:0033387:putrescine biosynthetic process from ornithine;GO:0034641:cellular nitrogen compound metabolic process;GO:0044281:small molecule met…	GO:0005575:cellular_component;GO:0005829:cytosol;	GO:0004586:ornithine decarboxylase activity;	K01581
ENST00000235307	0.941056	0.293123	-1.68278	-5.88084	5e-05	0.000567165	Down	ENSG00000116667	1	184356192	184598154	+	C1orf21	chromosome 1 open reading frame 21 [Source:HGNC Symbol%3BAcc:15494]	-	-	-	-
ENST00000236051	74.63	169.008	1.17926	22.2806	5e-05	0.000567165	Ups	ENSG00000117395	1	43629855	43637931	-	EBNA1BP2	EBNA1 binding protein 2 [Source:HGNC Symbol%3BAcc:15531]	GO:0042254:ribosome biogenesis;	GO:0005634:nucleus;GO:0005730:nucleolus;GO:0016020:membrane;	-	K14823
ENST00000236957	52.7735	113.025	1.09876	6.68868	5e-05	0.000567165	Ups	ENSG00000114942	2	207024309	207027652	+	EEF1B2	eukaryotic translation elongation factor 1 beta 2 [Source:HGNC Symbol%3BAcc:3208]	GO:0006412:translation;GO:0006414:translational elongation;GO:0010467:gene expression;GO:0044267:cellular protein metabolic process;	GO:0005829:cytosol;GO:0005853:eukaryotic translation elongation factor 1 complex;	GO:0003746:translation elongation factor activity;GO:0005515:protein binding;	K03232
ENST00000238609	42.2423	15.3203	-1.46325	-6.22631	5e-05	0.000567165	Down	ENSG00000119632	14	94594118	94596001	-	IFI27L2	interferon%2C alpha-inducible protein 27-like 2 [Source:HGNC Symbol%3BAcc:19753]	-	GO:0016021:integral component of membrane;	-	-
ENST00000238667	1.06614	2.77632	1.38078	5.69248	5e-05	0.000567165	Ups	ENSG00000119686	14	76044960	76114507	+	FLVCR2	feline leukemia virus subgroup C cellular receptor family%2C member 2 [Source:HGNC Symbol%3BAcc:20105]	GO:0015886:heme transport;GO:0055085:transmembrane transport;	GO:0005886:plasma membrane;GO:0016021:integral component of membrane;	GO:0015232:heme transporter activity;GO:0020037:heme binding;	K08220
ENST00000241261	11.3103	2.6835	-2.07546	-4.19856	5e-05	0.000567165	Down	ENSG00000121858	3	172223298	172241297	-	TNFSF10	tumor necrosis factor (ligand) superfamily%2C member 10 [Source:HGNC Symbol%3BAcc:11925]	GO:0006915:apoptotic process;GO:0006919:activation of cysteine-type endopeptidase activity involved in apoptotic process;GO:0006955:immune response;GO:0007165:signal transduction;GO:0007267:cell-cell signaling;GO:0043065:positive regulation of apoptotic process;GO:0043123:positive regulation of I-kappaB kinase/NF-kappaB signaling;GO:0043280:positive regulation of cysteine-type endopeptidase activ…	GO:0005576:extracellular region;GO:0005615:extracellular space;GO:0005887:integral component of plasma membrane;	GO:0005102:signaling receptor binding;GO:0005125:cytokine activity;GO:0005164:tumor necrosis factor receptor binding;GO:0005515:protein binding;GO:0046872:metal ion binding;	K04721
ENST00000242059	5.51053	2.59894	-1.08427	-7.16209	5e-05	0.000567165	Down	ENSG00000136193	7	29959719	30029414	-	SCRN1	secernin 1 [Source:HGNC Symbol%3BAcc:22192]	GO:0006508:proteolysis;GO:0006887:exocytosis;	GO:0005634:nucleus;GO:0005737:cytoplasm;GO:0031965:nuclear membrane;	GO:0003674:molecular_function;GO:0016805:dipeptidase activity;	K14358
ENST00000242261	4.79012	2.10144	-1.18869	-4.15009	5e-05	0.000567165	Down	ENSG00000122691	7	19155091	19157295	-	TWIST1	twist family bHLH transcription factor 1 [Source:HGNC Symbol%3BAcc:12428]	GO:0000122:negative regulation of transcription by RNA polymerase II;GO:0001503:ossification;GO:0001649:osteoblast differentiation;GO:0001701:in utero embryonic development;GO:0001764:neuron migration;GO:0001843:neural tube closure;GO:0003180:aortic valve morphogenesis;GO:0003183:mitral valve morphogenesis;GO:0003203:endocardial cushion morphogenesis;GO:0003253:cardiac neural crest cell migration…	GO:0005634:nucleus;	GO:0000981:DNA-binding transcription factor activity, RNA polymerase II-specific;GO:0005515:protein binding;GO:0008134:transcription factor binding;GO:0019904:protein domain specific binding;GO:0042803:protein homodimerization activity;GO:0043425:bHLH transcription factor binding;GO:0046982:protein heterodimerization activity;GO:0046983:protein dimerization activity;GO:0070888:E-box binding;	K09069
ENST00000242810	6.76869	2.48293	-1.44683	-6.74862	5e-05	0.000567165	Down	ENSG00000114796	3	183353356	183397266	+	KLHL24	kelch-like family member 24 [Source:HGNC Symbol%3BAcc:25947]	-	GO:0005737:cytoplasm;GO:0030424:axon;GO:0043204:perikaryon;	-	K10461
ENST00000243189	1.87127	4.02693	1.10567	2.67295	5e-05	0.000567165	Ups	ENSG00000117616	1	25568728	25574010	-	C1orf63	chromosome 1 open reading frame 63 [Source:HGNC Symbol%3BAcc:25234]	-	-	-	-
ENST00000244869	0.701867	0.227564	-1.62492	-3.90813	5e-05	0.000567165	Down	ENSG00000124882	4	75230860	75254468	+	EREG	epiregulin [Source:HGNC Symbol%3BAcc:3443]	GO:0001525:angiogenesis;GO:0001550:ovarian cumulus expansion;GO:0001556:oocyte maturation;GO:0001819:positive regulation of cytokine production;GO:0007143:female meiotic nuclear division;GO:0007173:epidermal growth factor receptor signaling pathway;GO:0007267:cell-cell signaling;GO:0008284:positive regulation of cell proliferation;GO:0008285:negative regulation of cell proliferation;GO:0008543:fi…	GO:0005576:extracellular region;GO:0005615:extracellular space;GO:0005887:integral component of plasma membrane;	GO:0005154:epidermal growth factor receptor binding;GO:0005515:protein binding;GO:0008083:growth factor activity;	K09784
ENST00000246912	1.25394	2.81774	1.16806	2.09807	0.00375	0.0275531	Ups	ENSG00000108788	17	40719090	40725257	+	MLX	MLX%2C MAX dimerization protein [Source:HGNC Symbol%3BAcc:11645]	GO:0006112:energy reserve metabolic process;GO:0006351:transcription, DNA-templated;GO:0006355:regulation of transcription, DNA-templated;GO:0006913:nucleocytoplasmic transport;GO:0031325:positive regulation of cellular metabolic process;GO:0044281:small molecule metabolic process;GO:0045892:negative regulation of transcription, DNA-templated;	GO:0005634:nucleus;GO:0005737:cytoplasm;	GO:0003677:DNA binding;GO:0003700:DNA-binding transcription factor activity;GO:0008134:transcription factor binding;GO:0042803:protein homodimerization activity;GO:0046982:protein heterodimerization activity;GO:0046983:protein dimerization activity;	K09113
ENST00000247706	12.8001	4.77235	-1.42338	-7.05032	5e-05	0.000567165	Down	ENSG00000127220	19	17402940	17414282	-	ABHD8	abhydrolase domain containing 8 [Source:HGNC Symbol%3BAcc:23759]	-	-	GO:0016787:hydrolase activity;	K13701
ENST00000247829	3.32394	1.39355	-1.25413	-3.06595	5e-05	0.000567165	Down	ENSG00000127324	12	71518880	71551879	-	TSPAN8	tetraspanin 8 [Source:HGNC Symbol%3BAcc:11855]	GO:0006486:protein glycosylation;GO:0007165:signal transduction;GO:0030195:negative regulation of blood coagulation;	GO:0005764:lysosome;GO:0016021:integral component of membrane;	GO:0004871:obsolete signal transducer activity;	K17349
ENST00000248437	125.114	266.612	1.0915	23.8466	5e-05	0.000567165	Ups	ENSG00000127824	2	220114433	220118754	-	TUBA4A	tubulin%2C alpha 4a [Source:HGNC Symbol%3BAcc:12407]	GO:0000086:G2/M transition of mitotic cell cycle;GO:0000226:microtubule cytoskeleton organization;GO:0000278:mitotic cell cycle;GO:0002576:platelet degranulation;GO:0006457:protein folding;GO:0007017:microtubule-based process;GO:0007596:blood coagulation;GO:0030168:platelet activation;GO:0044267:cellular protein metabolic process;GO:0051084:'de novo' posttranslational protein folding;GO:0051258:p…	GO:0005576:extracellular region;GO:0005737:cytoplasm;GO:0005829:cytosol;GO:0005874:microtubule;GO:0005881:cytoplasmic microtubule;GO:0015630:microtubule cytoskeleton;	GO:0003924:GTPase activity;GO:0005200:structural constituent of cytoskeleton;GO:0005525:GTP binding;	K07374
ENST00000249042	18.9557	8.67652	-1.12745	-4.70388	5e-05	0.000567165	Down	ENSG00000128311	22	37406900	37415568	-	TST	thiosulfate sulfurtransferase (rhodanese) [Source:HGNC Symbol%3BAcc:12388]	GO:0000096:sulfur amino acid metabolic process;GO:0000098:sulfur amino acid catabolic process;GO:0009440:cyanate catabolic process;GO:0034641:cellular nitrogen compound metabolic process;GO:0035928:rRNA import into mitochondrion;GO:0044281:small molecule metabolic process;GO:0051029:rRNA transport;GO:0070221:sulfide oxidation, using sulfide:quinone oxidoreductase;	GO:0005739:mitochondrion;GO:0005743:mitochondrial inner membrane;GO:0005759:mitochondrial matrix;GO:0005886:plasma membrane;	GO:0004792:thiosulfate sulfurtransferase activity;GO:0008097:5S rRNA binding;	K01011
ENST00000249883	5.62629	16.0293	1.51045	10.4442	5e-05	0.000567165	Ups	ENSG00000114019	3	134074716	134093436	-	AMOTL2	angiomotin like 2 [Source:HGNC Symbol%3BAcc:17812]	GO:0016055:Wnt signaling pathway;GO:0035329:hippo signaling;	GO:0005829:cytosol;GO:0005923:bicellular tight junction;GO:0016324:apical plasma membrane;GO:0031410:cytoplasmic vesicle;GO:0055037:recycling endosome;	GO:0005515:protein binding;GO:0042802:identical protein binding;	K06104
ENST00000250244	19.0095	42.7282	1.16846	13.0611	5e-05	0.000567165	Ups	ENSG00000129354	19	10683348	10697990	-	AP1M2	adaptor-related protein complex 1%2C mu 2 subunit [Source:HGNC Symbol%3BAcc:558]	GO:0006605:protein targeting;GO:0006886:intracellular protein transport;GO:0006892:post-Golgi vesicle-mediated transport;GO:0006903:vesicle targeting;GO:0016032:viral process;GO:0016192:vesicle-mediated transport;GO:0019886:antigen processing and presentation of exogenous peptide antigen via MHC class II;GO:0050690:regulation of defense response to virus by virus;	GO:0000139:Golgi membrane;GO:0005765:lysosomal membrane;GO:0005829:cytosol;GO:0030131:clathrin adaptor complex;GO:0030659:cytoplasmic vesicle membrane;GO:0030665:clathrin-coated vesicle membrane;GO:0032588:trans-Golgi network membrane;	-	K12393
ENST00000251546	1.78466	3.64874	1.03175	2.18859	0.0021	0.0167145	Ups	ENSG00000132879	1	11714432	11722346	+	FBXO44	F-box protein 44 [Source:HGNC Symbol%3BAcc:24847]	GO:0030163:protein catabolic process;	GO:0019005:SCF ubiquitin ligase complex;	GO:0005515:protein binding;	K10103
ENST00000252809	15.1591	3.55178	-2.09357	-9.48824	5e-05	0.000567165	Down	ENSG00000130513	19	18496968	18499986	+	GDF15	growth differentiation factor 15 [Source:HGNC Symbol%3BAcc:30142]	GO:0007165:signal transduction;GO:0007179:transforming growth factor beta receptor signaling pathway;GO:0007267:cell-cell signaling;	GO:0005576:extracellular region;GO:0005615:extracellular space;	GO:0005125:cytokine activity;GO:0008083:growth factor activity;	K05504
ENST00000253055	2.47405	1.2033	-1.03988	-4.35216	5e-05	0.000567165	Down	ENSG00000130758	19	40697651	40721482	+	MAP3K10	mitogen-activated protein kinase kinase kinase 10 [Source:HGNC Symbol%3BAcc:6849]	GO:0007165:signal transduction;GO:0007224:smoothened signaling pathway;GO:0007254:JNK cascade;GO:0007256:activation of JNKK activity;GO:0007257:activation of JUN kinase activity;GO:0018105:peptidyl-serine phosphorylation;GO:0018107:peptidyl-threonine phosphorylation;GO:0043433:negative regulation of DNA-binding transcription factor activity;GO:0043507:positive regulation of JUN kinase activity;GO…	GO:0005737:cytoplasm;	GO:0003714:transcription corepressor activity;GO:0004672:protein kinase activity;GO:0004674:protein serine/threonine kinase activity;GO:0004706:JUN kinase kinase kinase activity;GO:0004709:MAP kinase kinase kinase activity;GO:0005524:ATP binding;GO:0042803:protein homodimerization activity;GO:0043425:bHLH transcription factor binding;	K04418
ENST00000253193	0.606156	0.238958	-1.34293	-2.17178	0.0016	0.0131976	Down	ENSG00000130881	19	33685490	33698694	+	LRP3	low density lipoprotein receptor-related protein 3 [Source:HGNC Symbol%3BAcc:6695]	GO:0006898:receptor-mediated endocytosis;	GO:0005905:clathrin-coated pit;GO:0016021:integral component of membrane;	-	-
ENST00000253407	6.54018	3.10024	-1.07695	-4.48331	5e-05	0.000567165	Down	ENSG00000131094	17	43037061	43045439	-	C1QL1	complement component 1%2C q subcomponent-like 1 [Source:HGNC Symbol%3BAcc:24182]	GO:0007626:locomotory behavior;	GO:0005575:cellular_component;GO:0005581:collagen trimer;GO:0005737:cytoplasm;	GO:0003674:molecular_function;	-
ENST00000253799	2.52497	1.2373	-1.02908	-2.09344	0.0006	0.00555962	Down	ENSG00000131480	17	40996617	41002724	+	AOC2	amine oxidase%2C copper containing 2 (retina-specific) [Source:HGNC Symbol%3BAcc:549]	GO:0006584:catecholamine metabolic process;GO:0007601:visual perception;GO:0009308:amine metabolic process;	GO:0005737:cytoplasm;GO:0005886:plasma membrane;	GO:0005507:copper ion binding;GO:0008131:primary amine oxidase activity;GO:0009055:electron transfer activity;GO:0048038:quinone binding;GO:0052593:tryptamine:oxygen oxidoreductase (deaminating) activity;GO:0052594:aminoacetone:oxygen oxidoreductase(deaminating) activity;GO:0052595:aliphatic-amine oxidase activity;GO:0052596:phenethylamine:oxygen oxidoreductase (deaminating) activity;	K00276
ENST00000254323	2.7741	1.33646	-1.0536	-3.71304	5e-05	0.000567165	Down	ENSG00000132003	19	13906274	13943044	+	ZSWIM4	zinc finger%2C SWIM-type containing 4 [Source:HGNC Symbol%3BAcc:25704]	-	-	GO:0008270:zinc ion binding;	-
ENST00000256447	0.277468	0.823147	1.56883	3.15133	5e-05	0.000567165	Ups	ENSG00000134061	5	66478103	66492627	-	CD180	CD180 molecule [Source:HGNC Symbol%3BAcc:6726]	GO:0002322:B cell proliferation involved in immune response;GO:0006954:inflammatory response;GO:0031666:positive regulation of lipopolysaccharide-mediated signaling pathway;GO:0045087:innate immune response;GO:0071222:cellular response to lipopolysaccharide;	GO:0005886:plasma membrane;GO:0016021:integral component of membrane;	-	K06555
ENST00000257821	3.36519	1.47214	-1.19277	-4.48171	5e-05	0.000567165	Down	ENSG00000135365	11	45950871	46142985	-	PHF21A	PHD finger protein 21A [Source:HGNC Symbol%3BAcc:24156]	GO:0000122:negative regulation of transcription by RNA polymerase II;GO:0001967:suckling behavior;GO:0006351:transcription, DNA-templated;GO:0006355:regulation of transcription, DNA-templated;GO:0007596:blood coagulation;	GO:0000118:histone deacetylase complex;GO:0005634:nucleus;GO:0005654:nucleoplasm;	GO:0003677:DNA binding;GO:0003682:chromatin binding;GO:0008270:zinc ion binding;	-
ENST00000257910	4.06355	1.99419	-1.02694	-2.42521	0.0001	0.00108751	Down	ENSG00000135452	12	58138664	58142015	+	TSPAN31	tetraspanin 31 [Source:HGNC Symbol%3BAcc:10539]	GO:0008284:positive regulation of cell proliferation;	GO:0005887:integral component of plasma membrane;GO:0016020:membrane;GO:0016021:integral component of membrane;	-	K17356
ENST00000258104	1.28847	0.483571	-1.41386	-3.1146	5e-05	0.000567165	Down	ENSG00000135636	2	71680852	71913898	+	DYSF	dysferlin [Source:HGNC Symbol%3BAcc:3097]	GO:0001778:plasma membrane repair;GO:0006906:vesicle fusion;	GO:0005886:plasma membrane;GO:0016021:integral component of membrane;GO:0030027:lamellipodium;GO:0030315:T-tubule;GO:0030659:cytoplasmic vesicle membrane;	GO:0005515:protein binding;GO:0005544:calcium-dependent phospholipid binding;	K18261
ENST00000258111	1.34501	0.601283	-1.1615	-4.4291	5e-05	0.000567165	Down	ENSG00000135643	12	70760056	70828072	+	KCNMB4	potassium large conductance calcium-activated channel%2C subfamily M%2C beta member 4 [Source:HGNC Symbol%3BAcc:6289]	GO:0001508:action potential;GO:0005513:detection of calcium ion;GO:0006813:potassium ion transport;GO:0007268:chemical synaptic transmission;GO:0007596:blood coagulation;GO:0019228:neuronal action potential;GO:0019229:regulation of vasoconstriction;GO:0046928:regulation of neurotransmitter secretion;	GO:0005886:plasma membrane;GO:0005887:integral component of plasma membrane;GO:0008076:voltage-gated potassium channel complex;GO:0016020:membrane;	GO:0005515:protein binding;GO:0015269:calcium-activated potassium channel activity;	K04941
ENST00000258494	10.6206	4.03312	-1.39689	-13.3867	5e-05	0.000567165	Down	ENSG00000136010	12	105413568	105478355	-	ALDH1L2	aldehyde dehydrogenase 1 family%2C member L2 [Source:HGNC Symbol%3BAcc:26777]	GO:0006730:one-carbon metabolic process;GO:0009058:biosynthetic process;GO:0009258:10-formyltetrahydrofolate catabolic process;	GO:0005739:mitochondrion;	GO:0008168:methyltransferase activity;GO:0016155:formyltetrahydrofolate dehydrogenase activity;GO:0016620:oxidoreductase activity, acting on the aldehyde or oxo group of donors, NAD or NADP as acceptor;GO:0016742:hydroxymethyl-, formyl- and related transferase activity;	K00289
ENST00000258733	12.1025	3.02088	-2.00226	-6.55516	5e-05	0.000567165	Down	ENSG00000136235	7	23286182	23314727	+	GPNMB	glycoprotein (transmembrane) nmb [Source:HGNC Symbol%3BAcc:4462]	GO:0001649:osteoblast differentiation;GO:0007155:cell adhesion;GO:0008285:negative regulation of cell proliferation;GO:0030282:bone mineralization;	GO:0005887:integral component of plasma membrane;GO:0016021:integral component of membrane;GO:0042470:melanosome;	GO:0005178:integrin binding;GO:0008201:heparin binding;	-
ENST00000258787	3.62465	0.411689	-3.13822	-7.37907	5e-05	0.000567165	Down	ENSG00000136286	7	45002265	45018697	-	MYO1G	myosin IG [Source:HGNC Symbol%3BAcc:13880]	-	GO:0005886:plasma membrane;GO:0016459:myosin complex;	GO:0003774:motor activity;GO:0003779:actin binding;GO:0005516:calmodulin binding;GO:0005524:ATP binding;	K10356
ENST00000260302	1.04103	0.423178	-1.29868	-2.52905	5e-05	0.000567165	Down	ENSG00000137745	11	102813724	102826463	-	MMP13	matrix metallopeptidase 13 (collagenase 3) [Source:HGNC Symbol%3BAcc:7159]	GO:0006508:proteolysis;GO:0022617:extracellular matrix disassembly;GO:0030198:extracellular matrix organization;GO:0030282:bone mineralization;GO:0030574:collagen catabolic process;GO:0044267:cellular protein metabolic process;GO:0051216:cartilage development;	GO:0005576:extracellular region;GO:0005615:extracellular space;GO:0031012:extracellular matrix;	GO:0004222:metalloendopeptidase activity;GO:0005509:calcium ion binding;GO:0008270:zinc ion binding;	K07994
ENST00000260356	5.30995	18.7391	1.81928	27.8046	5e-05	0.000567165	Ups	ENSG00000137801	15	39873294	39891667	+	THBS1	thrombospondin 1 [Source:HGNC Symbol%3BAcc:11785]	GO:0000187:activation of MAPK activity;GO:0001666:response to hypoxia;GO:0001937:negative regulation of endothelial cell proliferation;GO:0001953:negative regulation of cell-matrix adhesion;GO:0002040:sprouting angiogenesis;GO:0002544:chronic inflammatory response;GO:0002576:platelet degranulation;GO:0002581:negative regulation of antigen processing and presentation of peptide or polysaccharide a…	GO:0005576:extracellular region;GO:0005577:fibrinogen complex;GO:0005615:extracellular space;GO:0009897:external side of plasma membrane;GO:0009986:cell surface;GO:0030141:secretory granule;GO:0031012:extracellular matrix;GO:0031091:platelet alpha granule;GO:0031093:platelet alpha granule lumen;GO:0070062:extracellular exosome;	GO:0001786:phosphatidylserine binding;GO:0001968:fibronectin binding;GO:0005178:integrin binding;GO:0005509:calcium ion binding;GO:0005515:protein binding;GO:0008201:heparin binding;GO:0017134:fibroblast growth factor binding;GO:0030169:low-density lipoprotein particle binding;GO:0042802:identical protein binding;GO:0043236:laminin binding;GO:0043394:proteoglycan binding;GO:0050431:transforming g…	K16857
ENST00000260843	1.38446	0.623793	-1.15019	-2.21891	0.0005	0.0047269	Down	ENSG00000138271	3	151011891	151034740	-	GPR87	G protein-coupled receptor 87 [Source:HGNC Symbol%3BAcc:4538]	GO:0007194:negative regulation of adenylate cyclase activity;GO:0008150:biological_process;	GO:0005886:plasma membrane;GO:0016021:integral component of membrane;	GO:0045028:G protein-coupled purinergic nucleotide receptor activity;	K08389
ENST00000262065	8.20264	2.8474	-1.52644	-9.43277	5e-05	0.000567165	Down	ENSG00000108960	17	53469974	53499353	-	MMD	monocyte to macrophage differentiation-associated [Source:HGNC Symbol%3BAcc:7153]	GO:0019835:cytolysis;	GO:0005765:lysosomal membrane;GO:0005887:integral component of plasma membrane;GO:0016020:membrane;GO:0016021:integral component of membrane;GO:0031902:late endosome membrane;	-	K11064
ENST00000263033	2.00445	0.817141	-1.29455	-1.88697	0.0054	0.037632	Down	ENSG00000102362	X	99930894	99987108	-	SYTL4	synaptotagmin-like 4 [Source:HGNC Symbol%3BAcc:15588]	GO:0006886:intracellular protein transport;GO:0006887:exocytosis;GO:0045921:positive regulation of exocytosis;GO:0046676:negative regulation of insulin secretion;GO:0050714:positive regulation of protein secretion;GO:0071985:multivesicular body sorting pathway;	GO:0005634:nucleus;GO:0005730:nucleolus;GO:0005737:cytoplasm;GO:0005768:endosome;GO:0005813:centrosome;GO:0005886:plasma membrane;GO:0008021:synaptic vesicle;GO:0016020:membrane;GO:0019898:extrinsic component of membrane;GO:0030141:secretory granule;GO:0030658:transport vesicle membrane;	GO:0005215:transporter activity;GO:0005543:phospholipid binding;GO:0008270:zinc ion binding;GO:0017137:Rab GTPase binding;GO:0042043:neurexin family protein binding;	K17598
ENST00000263754	2.50078	1.19614	-1.064	-5.4939	5e-05	0.000567165	Down	ENSG00000114166	3	20081515	20195896	+	KAT2B	K(lysine) acetyltransferase 2B [Source:HGNC Symbol%3BAcc:8638]	GO:0006338:chromatin remodeling;GO:0006360:transcription by RNA polymerase I;GO:0006361:transcription initiation from RNA polymerase I promoter;GO:0006367:transcription initiation from RNA polymerase II promoter;GO:0006473:protein acetylation;GO:0007050:cell cycle arrest;GO:0007219:Notch signaling pathway;GO:0008285:negative regulation of cell proliferation;GO:0010467:gene expression;GO:0010835:r…	GO:0000125:PCAF complex;GO:0000776:kinetochore;GO:0005634:nucleus;GO:0005654:nucleoplasm;GO:0005671:Ada2/Gcn5/Ada3 transcription activator complex;GO:0031672:A band;GO:0031674:I band;GO:0042641:actomyosin;	GO:0003712:transcription coregulator activity;GO:0003713:transcription coactivator activity;GO:0004402:histone acetyltransferase activity;GO:0004468:lysine N-acetyltransferase activity, acting on acetyl phosphate as donor;GO:0004861:cyclin-dependent protein serine/threonine kinase inhibitor activity;GO:0005515:protein binding;GO:0008134:transcription factor binding;GO:0016407:acetyltransferase ac…	K06062
ENST00000263854	0.329316	2.25384	2.77484	2.46607	0.00205	0.016373	Ups	ENSG00000042445	2	85569222	85581655	-	RETSAT	retinol saturase (all-trans-retinol 13%2C14-reductase) [Source:HGNC Symbol%3BAcc:25991]	GO:0042572:retinol metabolic process;GO:0055114:oxidation-reduction process;	GO:0005640:nuclear outer membrane;GO:0005789:endoplasmic reticulum membrane;GO:0031965:nuclear membrane;	GO:0016491:oxidoreductase activity;GO:0051786:all-trans-retinol 13,14-reductase activity;	K09516
ENST00000264071	2.03584	0.367011	-2.47173	-3.70799	5e-05	0.000567165	Down	ENSG00000104833	19	6494330	6502595	-	TUBB4A	tubulin%2C beta 4A class IVa [Source:HGNC Symbol%3BAcc:20774]	GO:0000086:G2/M transition of mitotic cell cycle;GO:0000278:mitotic cell cycle;GO:0006457:protein folding;GO:0007017:microtubule-based process;GO:0044267:cellular protein metabolic process;GO:0051084:'de novo' posttranslational protein folding;GO:0051258:protein polymerization;	GO:0000242:pericentriolar material;GO:0005737:cytoplasm;GO:0005829:cytosol;GO:0005874:microtubule;GO:0005886:plasma membrane;GO:0005929:cilium;GO:0015630:microtubule cytoskeleton;GO:0033269:internode region of axon;GO:0043025:neuronal cell body;GO:0043209:myelin sheath;	GO:0003924:GTPase activity;GO:0005200:structural constituent of cytoskeleton;GO:0005515:protein binding;GO:0005525:GTP binding;	K07375
ENST00000264254	14.4953	29.8122	1.04032	9.13445	5e-05	0.000567165	Ups	ENSG00000115539	2	101179152	101193197	+	PDCL3	phosducin-like 3 [Source:HGNC Symbol%3BAcc:28860]	GO:0006915:apoptotic process;GO:0019048:modulation by virus of host morphology or physiology;	GO:0005737:cytoplasm;	GO:0005515:protein binding;	-
ENST00000264433	1.03067	0.422023	-1.28819	-1.68885	0.00565	0.0390903	Down	ENSG00000052795	4	159690290	159829201	+	FNIP2	folliculin interacting protein 2 [Source:HGNC Symbol%3BAcc:29280]	GO:0000122:negative regulation of transcription by RNA polymerase II;GO:0001932:regulation of protein phosphorylation;GO:0006468:protein phosphorylation;GO:0008630:intrinsic apoptotic signaling pathway in response to DNA damage;GO:0033138:positive regulation of peptidyl-serine phosphorylation;	GO:0005634:nucleus;GO:0005730:nucleolus;GO:0005737:cytoplasm;GO:0005886:plasma membrane;	GO:0005515:protein binding;	-
ENST00000264613	1.5545	0.16078	-3.27329	-2.98814	0.0032	0.024072	Down	ENSG00000047457	3	148890286	148939842	-	CP	ceruloplasmin (ferroxidase) [Source:HGNC Symbol%3BAcc:2295]	GO:0006825:copper ion transport;GO:0006879:cellular iron ion homeostasis;GO:0055085:transmembrane transport;	GO:0005576:extracellular region;GO:0005615:extracellular space;	GO:0004322:ferroxidase activity;GO:0005507:copper ion binding;GO:0051087:chaperone binding;	K13624
ENST00000264637	15.3064	6.66985	-1.19841	-5.16604	5e-05	0.000567165	Down	ENSG00000126351	17	38219063	38250120	+	THRA	thyroid hormone receptor%2C alpha [Source:HGNC Symbol%3BAcc:11796]	GO:0001502:cartilage condensation;GO:0001503:ossification;GO:0002155:regulation of thyroid hormone mediated signaling pathway;GO:0006357:regulation of transcription by RNA polymerase II;GO:0006366:transcription by RNA polymerase II;GO:0006367:transcription initiation from RNA polymerase II promoter;GO:0007611:learning or memory;GO:0008016:regulation of heart contraction;GO:0008050:female courtshi…	GO:0005634:nucleus;GO:0005654:nucleoplasm;GO:0005737:cytoplasm;GO:0005829:cytosol;	GO:0002153:steroid receptor RNA activator RNA binding;GO:0003700:DNA-binding transcription factor activity;GO:0003707:steroid hormone receptor activity;GO:0004879:nuclear receptor activity;GO:0004887:thyroid hormone receptor activity;GO:0005515:protein binding;GO:0008134:transcription factor binding;GO:0008270:zinc ion binding;GO:0017025:TBP-class protein binding;GO:0019904:protein domain specifi…	K05547
ENST00000264867	2.4293	0.879338	-1.46605	-5.43241	5e-05	0.000567165	Down	ENSG00000109819	4	23793644	23891700	-	PPARGC1A	peroxisome proliferator-activated receptor gamma%2C coactivator 1 alpha [Source:HGNC Symbol%3BAcc:9237]	GO:0001659:temperature homeostasis;GO:0001666:response to hypoxia;GO:0001678:cellular glucose homeostasis;GO:0006094:gluconeogenesis;GO:0006367:transcription initiation from RNA polymerase II promoter;GO:0006397:mRNA processing;GO:0007005:mitochondrion organization;GO:0007586:digestion;GO:0008380:RNA splicing;GO:0010822:positive regulation of mitochondrion organization;GO:0010941:regulation of ce…	GO:0005634:nucleus;GO:0005654:nucleoplasm;GO:0005665:RNA polymerase II, core complex;GO:0005829:cytosol;GO:0016605:PML body;	GO:0000166:nucleotide binding;GO:0003677:DNA binding;GO:0003713:transcription coactivator activity;GO:0003723:RNA binding;GO:0005515:protein binding;GO:0008134:transcription factor binding;GO:0016922:nuclear receptor binding;GO:0030374:nuclear receptor transcription coactivator activity;GO:0031490:chromatin DNA binding;GO:0050681:androgen receptor binding;	K07202
ENST00000264908	2.49099	14.2175	2.51287	11.4108	5e-05	0.000567165	Ups	ENSG00000138772	4	79472673	79531575	+	ANXA3	annexin A3 [Source:HGNC Symbol%3BAcc:541]	GO:0006909:phagocytosis;GO:0010595:positive regulation of endothelial cell migration;GO:0042742:defense response to bacterium;GO:0043312:neutrophil degranulation;GO:0045766:positive regulation of angiogenesis;GO:0051091:positive regulation of DNA-binding transcription factor activity;	GO:0005737:cytoplasm;GO:0005886:plasma membrane;GO:0016020:membrane;GO:0030670:phagocytic vesicle membrane;GO:0042581:specific granule;	GO:0004859:phospholipase inhibitor activity;GO:0005509:calcium ion binding;GO:0005544:calcium-dependent phospholipid binding;GO:0019834:phospholipase A2 inhibitor activity;	K17089
ENST00000265586	0.882031	2.11289	1.26032	2.73093	5e-05	0.000567165	Ups	ENSG00000114770	3	183639002	183732192	-	ABCC5	ATP-binding cassette%2C sub-family C (CFTR/MRP)%2C member 5 [Source:HGNC Symbol%3BAcc:56]	GO:0005975:carbohydrate metabolic process;GO:0006810:transport;GO:0015711:organic anion transport;GO:0030203:glycosaminoglycan metabolic process;GO:0030212:hyaluronan metabolic process;GO:0030213:hyaluronan biosynthetic process;GO:0044281:small molecule metabolic process;GO:0055085:transmembrane transport;	GO:0005886:plasma membrane;GO:0005887:integral component of plasma membrane;GO:0016020:membrane;GO:0016021:integral component of membrane;	GO:0005524:ATP binding;GO:0008514:organic anion transmembrane transporter activity;GO:0042626:ATPase activity, coupled to transmembrane movement of substances;	K05668
ENST00000265922	3.31105	1.01947	-1.69947	-6.3923	5e-05	0.000567165	Down	ENSG00000078725	9	121928908	122131745	-	BRINP1	bone morphogenetic protein/retinoic acid inducible neural-specific 1 [Source:HGNC Symbol%3BAcc:2687]	-	-	-	-
ENST00000266254	1.06161	0.497135	-1.09454	-1.85436	0.00645	0.0436629	Down	ENSG00000100271	22	43435650	43485434	-	TTLL1	tubulin tyrosine ligase-like family%2C member 1 [Source:HGNC Symbol%3BAcc:1312]	GO:0003351:epithelial cilium movement;GO:0018095:protein polyglutamylation;	GO:0005737:cytoplasm;GO:0005874:microtubule;	GO:0070740:tubulin-glutamic acid ligase activity;	K16599
ENST00000266718	3.29381	0.789373	-2.06098	-6.8257	5e-05	0.000567165	Down	ENSG00000139329	12	91496406	91505608	-	LUM	lumican [Source:HGNC Symbol%3BAcc:6724]	GO:0005975:carbohydrate metabolic process;GO:0007601:visual perception;GO:0014070:response to organic cyclic compound;GO:0018146:keratan sulfate biosynthetic process;GO:0030199:collagen fibril organization;GO:0030203:glycosaminoglycan metabolic process;GO:0042339:keratan sulfate metabolic process;GO:0042340:keratan sulfate catabolic process;GO:0044281:small molecule metabolic process;GO:0045944:p…	GO:0005576:extracellular region;GO:0005583:fibrillar collagen trimer;GO:0005615:extracellular space;GO:0005796:Golgi lumen;GO:0031012:extracellular matrix;GO:0043202:lysosomal lumen;	GO:0005201:extracellular matrix structural constituent;GO:0005518:collagen binding;	K08122
ENST00000268058	3.82527	1.7436	-1.13349	-3.48329	5e-05	0.000567165	Down	ENSG00000140464	15	74287058	74339112	+	PML	promyelocytic leukemia [Source:HGNC Symbol%3BAcc:9113]	GO:0001666:response to hypoxia;GO:0001932:regulation of protein phosphorylation;GO:0002230:positive regulation of defense response to virus by host;GO:0006351:transcription, DNA-templated;GO:0006355:regulation of transcription, DNA-templated;GO:0006605:protein targeting;GO:0006919:activation of cysteine-type endopeptidase activity involved in apoptotic process;GO:0006977:DNA damage response, sign…	GO:0005622:intracellular;GO:0005634:nucleus;GO:0005654:nucleoplasm;GO:0005730:nucleolus;GO:0005737:cytoplasm;GO:0005829:cytosol;GO:0016363:nuclear matrix;GO:0016605:PML body;GO:0031901:early endosome membrane;GO:0031965:nuclear membrane;GO:0042406:extrinsic component of endoplasmic reticulum membrane;	GO:0003677:DNA binding;GO:0003713:transcription coactivator activity;GO:0005515:protein binding;GO:0008270:zinc ion binding;GO:0031625:ubiquitin protein ligase binding;GO:0032183:SUMO binding;GO:0042803:protein homodimerization activity;GO:0046332:SMAD binding;GO:0046982:protein heterodimerization activity;GO:0050897:cobalt ion binding;	K10054
ENST00000268864	0.90013	0.36191	-1.3145	-3.19312	5e-05	0.000567165	Down	ENSG00000141150	17	34058668	34070540	+	RASL10B	RAS-like%2C family 10%2C member B [Source:HGNC Symbol%3BAcc:30295]	GO:0003050:regulation of systemic arterial blood pressure by atrial natriuretic peptide;GO:0007264:small GTPase mediated signal transduction;GO:0090277:positive regulation of peptide hormone secretion;	GO:0005886:plasma membrane;	GO:0003924:GTPase activity;GO:0005525:GTP binding;	K07851
ENST00000269389	5.79531	2.50964	-1.2074	-4.18719	5e-05	0.000567165	Down	ENSG00000141574	17	80278900	80291874	-	SECTM1	secreted and transmembrane 1 [Source:HGNC Symbol%3BAcc:10707]	GO:0006955:immune response;GO:0007165:signal transduction;GO:0007498:mesoderm development;GO:0043123:positive regulation of I-kappaB kinase/NF-kappaB signaling;	GO:0005615:extracellular space;GO:0005794:Golgi apparatus;GO:0005886:plasma membrane;GO:0016021:integral component of membrane;	GO:0004871:obsolete signal transducer activity;GO:0005125:cytokine activity;	-
ENST00000269919	5.83124	2.82908	-1.04347	-9.6815	5e-05	0.000567165	Down	ENSG00000130517	19	18451397	18480760	+	PGPEP1	pyroglutamyl-peptidase I [Source:HGNC Symbol%3BAcc:13568]	GO:0006508:proteolysis;	GO:0005829:cytosol;	GO:0008234:cysteine-type peptidase activity;	K01304
ENST00000270233	4.93223	2.20105	-1.16405	-3.73714	5e-05	0.000567165	Down	ENSG00000187244	19	45312360	45324671	+	BCAM	basal cell adhesion molecule (Lutheran blood group) [Source:HGNC Symbol%3BAcc:6722]	GO:0007155:cell adhesion;GO:0007160:cell-matrix adhesion;GO:0007165:signal transduction;	GO:0005886:plasma membrane;GO:0005887:integral component of plasma membrane;GO:0009897:external side of plasma membrane;GO:0009986:cell surface;GO:0016020:membrane;	GO:0004888:transmembrane signaling receptor activity;GO:0005055:laminin receptor activity;GO:0043236:laminin binding;	K06578
ENST00000270530	10.0648	3.82566	-1.39554	-9.56226	5e-05	0.000567165	Down	ENSG00000142459	19	7895119	7929862	+	EVI5L	ecotropic viral integration site 5-like [Source:HGNC Symbol%3BAcc:30464]	-	-	GO:0005515:protein binding;	-
ENST00000271469	6.12538	2.81811	-1.12007	-2.27356	5e-05	0.000567165	Down	ENSG00000117143	1	162531323	162569626	+	UAP1	UDP-N-acteylglucosamine pyrophosphorylase 1 [Source:HGNC Symbol%3BAcc:12457]	GO:0006047:UDP-N-acetylglucosamine metabolic process;GO:0006048:UDP-N-acetylglucosamine biosynthetic process;GO:0006488:dolichol-linked oligosaccharide biosynthetic process;GO:0018279:protein N-linked glycosylation via asparagine;GO:0043687:post-translational protein modification;GO:0044267:cellular protein metabolic process;	GO:0005634:nucleus;GO:0005730:nucleolus;GO:0005737:cytoplasm;GO:0005829:cytosol;GO:0005886:plasma membrane;	GO:0003977:UDP-N-acetylglucosamine diphosphorylase activity;GO:0030246:carbohydrate binding;	K00972
ENST00000273179	2.31655	1.07515	-1.10743	-3.05942	5e-05	0.000567165	Down	ENSG00000144677	3	37903665	38025960	+	CTDSPL	CTD (carboxy-terminal domain%2C RNA polymerase II%2C polypeptide A) small phosphatase-like [Source:HGNC Symbol%3BAcc:16890]	GO:0008150:biological_process;	GO:0005575:cellular_component;GO:0005634:nucleus;	GO:0003674:molecular_function;GO:0004721:phosphoprotein phosphatase activity;GO:0016791:phosphatase activity;GO:0046872:metal ion binding;	K15731
ENST00000274569	4.04442	1.24923	-1.6949	-5.22085	5e-05	0.000567165	Down	ENSG00000145882	5	148737570	148749216	+	PCYOX1L	prenylcysteine oxidase 1 like [Source:HGNC Symbol%3BAcc:28477]	GO:0030328:prenylcysteine catabolic process;	GO:0005576:extracellular region;	GO:0001735:prenylcysteine oxidase activity;GO:0016670:oxidoreductase activity, acting on a sulfur group of donors, oxygen as acceptor;	K05906
ENST00000279022	24.9757	55.1695	1.14335	4.73727	5e-05	0.000567165	Ups	ENSG00000101335	20	35169887	35178228	+	MYL9	myosin%2C light chain 9%2C regulatory [Source:HGNC Symbol%3BAcc:15754]	GO:0006936:muscle contraction;GO:0006937:regulation of muscle contraction;GO:0007411:axon guidance;	GO:0001725:stress fiber;GO:0005829:cytosol;GO:0005859:muscle myosin complex;GO:0030018:Z disc;	GO:0005509:calcium ion binding;GO:0008307:structural constituent of muscle;	K12755
ENST00000280097	0.927437	0.394169	-1.23444	-2.43543	5e-05	0.000567165	Down	ENSG00000150540	2	138721880	138773930	+	HNMT	histamine N-methyltransferase [Source:HGNC Symbol%3BAcc:5028]	GO:0002347:response to tumor cell;GO:0006972:hyperosmotic response;GO:0007420:brain development;GO:0007585:respiratory gaseous exchange;GO:0014075:response to amine;GO:0042220:response to cocaine;GO:0051384:response to glucocorticoid;GO:0070555:response to interleukin-1;	GO:0005634:nucleus;GO:0005730:nucleolus;GO:0005737:cytoplasm;GO:0043005:neuron projection;	GO:0046539:histamine N-methyltransferase activity;	K00546
ENST00000280357	3.13497	8.77454	1.48487	3.70156	5e-05	0.000567165	Ups	ENSG00000150782	11	112013974	112034840	-	IL18	interleukin 18 (interferon-gamma-inducing factor) [Source:HGNC Symbol%3BAcc:5986]	GO:0000165:MAPK cascade;GO:0001525:angiogenesis;GO:0001649:osteoblast differentiation;GO:0001666:response to hypoxia;GO:0006954:inflammatory response;GO:0006955:immune response;GO:0007267:cell-cell signaling;GO:0009314:response to radiation;GO:0009409:response to cold;GO:0010628:positive regulation of gene expression;GO:0030101:natural killer cell activation;GO:0030155:regulation of cell adhesion…	GO:0005576:extracellular region;GO:0005615:extracellular space;GO:0005829:cytosol;GO:0016324:apical plasma membrane;	GO:0005125:cytokine activity;	K05482
ENST00000281416	4.05003	1.855	-1.12652	-2.74308	5e-05	0.000567165	Down	ENSG00000151690	2	191300621	191367041	+	MFSD6	major facilitator superfamily domain containing 6 [Source:HGNC Symbol%3BAcc:24711]	GO:0055085:transmembrane transport;	GO:0016021:integral component of membrane;	-	-
ENST00000281623	13.9327	6.89512	-1.01483	-6.59247	5e-05	0.000567165	Down	ENSG00000151876	5	41925356	41941845	+	FBXO4	F-box protein 4 [Source:HGNC Symbol%3BAcc:13583]	GO:0000209:protein polyubiquitination;GO:0000723:telomere maintenance;GO:0006511:ubiquitin-dependent protein catabolic process;GO:0016567:protein ubiquitination;GO:0031146:SCF-dependent proteasomal ubiquitin-dependent protein catabolic process;GO:0031398:positive regulation of protein ubiquitination;	GO:0000151:ubiquitin ligase complex;GO:0005737:cytoplasm;GO:0019005:SCF ubiquitin ligase complex;	GO:0004842:ubiquitin-protein transferase activity;GO:0005515:protein binding;GO:0042803:protein homodimerization activity;	K10291
ENST00000281938	11.788	23.7586	1.01114	10.9333	5e-05	0.000567165	Ups	ENSG00000152137	12	119616447	119632551	+	HSPB8	heat shock 22kDa protein 8 [Source:HGNC Symbol%3BAcc:30171]	GO:0006950:response to stress;GO:0008150:biological_process;GO:0008219:cell death;	GO:0005622:intracellular;GO:0005634:nucleus;GO:0005737:cytoplasm;	GO:0004672:protein kinase activity;GO:0005515:protein binding;GO:0042802:identical protein binding;	K08879
ENST00000282990	2.71292	1.02656	-1.40203	-2.30984	0.00025	0.00252643	Down	ENSG00000153029	1	181003139	181025689	+	MR1	major histocompatibility complex%2C class I-related [Source:HGNC Symbol%3BAcc:4975]	GO:0001916:positive regulation of T cell mediated cytotoxicity;GO:0002367:cytokine production involved in immune response;GO:0002474:antigen processing and presentation of peptide antigen via MHC class I;GO:0006955:immune response;GO:0032611:interleukin-1 beta production;GO:0032620:interleukin-17 production;GO:0050829:defense response to Gram-negative bacterium;	GO:0005576:extracellular region;GO:0005783:endoplasmic reticulum;GO:0016021:integral component of membrane;GO:0042612:MHC class I protein complex;	GO:0032393:MHC class I receptor activity;GO:0042605:peptide antigen binding;	K07560
ENST00000283441	3.49548	1.51909	-1.20229	-3.00162	5e-05	0.000567165	Down	ENSG00000188818	5	795722	851101	-	ZDHHC11	zinc finger%2C DHHC-type containing 11 [Source:HGNC Symbol%3BAcc:19158]	-	GO:0016021:integral component of membrane;	GO:0008270:zinc ion binding;GO:0016746:transferase activity, transferring acyl groups;	K18932
ENST00000284987	1.79902	0.808434	-1.15401	-7.21494	5e-05	0.000567165	Down	ENSG00000154736	21	28290231	28338832	-	ADAMTS5	ADAM metallopeptidase with thrombospondin type 1 motif%2C 5 [Source:HGNC Symbol%3BAcc:221]	GO:0006508:proteolysis;	GO:0005634:nucleus;GO:0005730:nucleolus;GO:0005737:cytoplasm;	GO:0004222:metalloendopeptidase activity;GO:0005178:integrin binding;GO:0005515:protein binding;GO:0008237:metallopeptidase activity;GO:0008270:zinc ion binding;	K08620
ENST00000285238	6.44325	3.11065	-1.05057	-3.82207	5e-05	0.000567165	Down	ENSG00000108846	17	48712218	48769613	+	ABCC3	ATP-binding cassette%2C sub-family C (CFTR/MRP)%2C member 3 [Source:HGNC Symbol%3BAcc:54]	GO:0006810:transport;GO:0008206:bile acid metabolic process;GO:0015721:bile acid and bile salt transport;GO:0044281:small molecule metabolic process;GO:0055085:transmembrane transport;	GO:0005886:plasma membrane;GO:0005887:integral component of plasma membrane;GO:0016020:membrane;GO:0016021:integral component of membrane;	GO:0005524:ATP binding;GO:0008514:organic anion transmembrane transporter activity;GO:0042626:ATPase activity, coupled to transmembrane movement of substances;	K05667
ENST00000285599	4.2749	1.89347	-1.17486	-4.78353	5e-05	0.000567165	Down	ENSG00000013288	4	6576902	6625089	+	MAN2B2	mannosidase%2C alpha%2C class 2B%2C member 2 [Source:HGNC Symbol%3BAcc:29623]	GO:0006013:mannose metabolic process;	GO:0005576:extracellular region;GO:0005764:lysosome;	GO:0004559:alpha-mannosidase activity;GO:0008270:zinc ion binding;GO:0030246:carbohydrate binding;	K12312
ENST00000286494	1.33944	0.398332	-1.74958	-3.13934	5e-05	0.000567165	Down	ENSG00000240771	12	58005218	58011026	+	ARHGEF25	Rho guanine nucleotide exchange factor (GEF) 25 [Source:HGNC Symbol%3BAcc:30275]	GO:0035023:regulation of Rho protein signal transduction;	GO:0005829:cytosol;GO:0005886:plasma membrane;GO:0030016:myofibril;GO:0030017:sarcomere;	GO:0005089:Rho guanyl-nucleotide exchange factor activity;GO:0005543:phospholipid binding;	-
ENST00000286614	0.709418	0.29912	-1.24591	-4.70941	5e-05	0.000567165	Down	ENSG00000156103	8	89044237	89339717	-	MMP16	matrix metallopeptidase 16 (membrane-inserted) [Source:HGNC Symbol%3BAcc:7162]	GO:0006508:proteolysis;GO:0022617:extracellular matrix disassembly;GO:0030198:extracellular matrix organization;GO:0030574:collagen catabolic process;GO:0043085:positive regulation of catalytic activity;	GO:0005796:Golgi lumen;GO:0005886:plasma membrane;GO:0005887:integral component of plasma membrane;GO:0009986:cell surface;GO:0031012:extracellular matrix;	GO:0004222:metalloendopeptidase activity;GO:0005509:calcium ion binding;GO:0008047:enzyme activator activity;GO:0008270:zinc ion binding;	K07996
ENST00000287156	8.08172	2.44204	-1.72657	-6.43747	5e-05	0.000567165	Down	ENSG00000156587	11	57319135	57335280	-	UBE2L6	ubiquitin-conjugating enzyme E2L 6 [Source:HGNC Symbol%3BAcc:12490]	GO:0006464:cellular protein modification process;GO:0019221:cytokine-mediated signaling pathway;GO:0019941:modification-dependent protein catabolic process;GO:0032020:ISG15-protein conjugation;GO:0032480:negative regulation of type I interferon production;GO:0045087:innate immune response;	GO:0005829:cytosol;	GO:0004842:ubiquitin-protein transferase activity;GO:0005515:protein binding;GO:0016881:acid-amino acid ligase activity;GO:0042296:ISG15 transferase activity;	K04553
ENST00000288111	9.89359	4.36675	-1.17993	-5.39693	5e-05	0.000567165	Down	ENSG00000157379	14	24759804	24769039	-	DHRS1	dehydrogenase/reductase (SDR family) member 1 [Source:HGNC Symbol%3BAcc:16445]	-	GO:0005743:mitochondrial inner membrane;GO:0005783:endoplasmic reticulum;	GO:0016491:oxidoreductase activity;	K11163
ENST00000289004	17.0063	8.10414	-1.06934	-6.98859	5e-05	0.000567165	Down	ENSG00000158104	12	122277433	122296765	-	HPD	4-hydroxyphenylpyruvate dioxygenase [Source:HGNC Symbol%3BAcc:5147]	GO:0006559:L-phenylalanine catabolic process;GO:0006572:tyrosine catabolic process;GO:0034641:cellular nitrogen compound metabolic process;GO:0044281:small molecule metabolic process;	GO:0005829:cytosol;	GO:0003868:4-hydroxyphenylpyruvate dioxygenase activity;GO:0046872:metal ion binding;	K00457
ENST00000291232	1.50526	0.457811	-1.71719	-2.17012	0.0011	0.00951475	Down	ENSG00000159958	22	42321045	42322822	-	TNFRSF13C	tumor necrosis factor receptor superfamily%2C member 13C [Source:HGNC Symbol%3BAcc:17755]	GO:0001782:B cell homeostasis;GO:0002636:positive regulation of germinal center formation;GO:0030890:positive regulation of B cell proliferation;GO:0031295:T cell costimulation;GO:0031296:B cell costimulation;GO:0042102:positive regulation of T cell proliferation;GO:0045078:positive regulation of interferon-gamma biosynthetic process;	GO:0009897:external side of plasma membrane;GO:0016021:integral component of membrane;	-	K05151
ENST00000291705	4.3613	9.03531	1.05081	2.78792	5e-05	0.000567165	Ups	ENSG00000160310	21	48055557	48084857	+	PRMT2	protein arginine methyltransferase 2 [Source:HGNC Symbol%3BAcc:5186]	GO:0006479:protein methylation;GO:0007165:signal transduction;GO:0016571:histone methylation;GO:0032088:negative regulation of NF-kappaB transcription factor activity;GO:0034969:histone arginine methylation;GO:0035246:peptidyl-arginine N-methylation;GO:0045892:negative regulation of transcription, DNA-templated;GO:0045893:positive regulation of transcription, DNA-templated;GO:0048588:developmenta…	GO:0005634:nucleus;GO:0005737:cytoplasm;GO:0005829:cytosol;GO:0035189:Rb-E2F complex;	GO:0003713:transcription coactivator activity;GO:0004871:obsolete signal transducer activity;GO:0005515:protein binding;GO:0008168:methyltransferase activity;GO:0008469:histone-arginine N-methyltransferase activity;GO:0016274:protein-arginine N-methyltransferase activity;GO:0030331:estrogen receptor binding;GO:0033142:progesterone receptor binding;GO:0042054:histone methyltransferase activity;GO:…	K11435
ENST00000293443	1.2701	0.357166	-1.83027	-4.31134	5e-05	0.000567165	Down	ENSG00000161682	17	42430583	42441243	-	FAM171A2	family with sequence similarity 171%2C member A2 [Source:HGNC Symbol%3BAcc:30480]	-	GO:0016021:integral component of membrane;	-	-
ENST00000293829	1.69643	0.524642	-1.6931	-2.06733	0.0044	0.0315762	Down	ENSG00000161958	17	7342346	7348256	+	FGF11	fibroblast growth factor 11 [Source:HGNC Symbol%3BAcc:3667]	GO:0007165:signal transduction;GO:0007267:cell-cell signaling;GO:0007399:nervous system development;	-	GO:0008083:growth factor activity;	K04358
ENST00000295083	3.44904	1.64701	-1.06635	-2.87498	5e-05	0.000567165	Down	ENSG00000162976	2	11295498	11319000	+	PQLC3	PQ loop repeat containing 3 [Source:HGNC Symbol%3BAcc:28503]	-	GO:0016021:integral component of membrane;	-	-
ENST00000295463	49.3666	6.90988	-2.8368	-24.5016	5e-05	0.000567165	Down	ENSG00000163295	2	233320833	233324742	+	ALPI	alkaline phosphatase%2C intestinal [Source:HGNC Symbol%3BAcc:437]	GO:0016310:phosphorylation;	GO:0005886:plasma membrane;GO:0016020:membrane;GO:0016021:integral component of membrane;GO:0031225:anchored component of membrane;	GO:0004035:alkaline phosphatase activity;GO:0046872:metal ion binding;	K01077
ENST00000295958	3.90593	1.92787	-1.01866	-5.87861	5e-05	0.000567165	Down	ENSG00000163683	4	39547950	39640710	-	SMIM14	small integral membrane protein 14 [Source:HGNC Symbol%3BAcc:27321]	-	GO:0016021:integral component of membrane;	-	K17985
ENST00000296350	1.46616	0.297844	-2.29941	-4.84177	5e-05	0.000567165	Down	ENSG00000163975	3	196728611	196756687	-	MFI2	antigen p97 (melanoma associated) identified by monoclonal antibodies 133.2 and 96.5 [Source:HGNC Symbol%3BAcc:7037]	GO:0006826:iron ion transport;GO:0006879:cellular iron ion homeostasis;	GO:0005576:extracellular region;GO:0005887:integral component of plasma membrane;GO:0031225:anchored component of membrane;	GO:0005506:iron ion binding;GO:0005515:protein binding;GO:0008199:ferric iron binding;	K06569
ENST00000296351	1.75155	0.653289	-1.42284	-2.21067	0.00045	0.0042893	Down	ENSG00000163975	3	196745824	196756662	-	MFI2	antigen p97 (melanoma associated) identified by monoclonal antibodies 133.2 and 96.5 [Source:HGNC Symbol%3BAcc:7037]	GO:0006826:iron ion transport;GO:0006879:cellular iron ion homeostasis;	GO:0005576:extracellular region;GO:0005887:integral component of plasma membrane;GO:0031225:anchored component of membrane;	GO:0005506:iron ion binding;GO:0005515:protein binding;GO:0008199:ferric iron binding;	K06569
ENST00000296591	1.97396	0.698443	-1.49888	-3.26232	5e-05	0.000567165	Down	ENSG00000164176	5	83236373	83680611	-	EDIL3	EGF-like repeats and discoidin I-like domains 3 [Source:HGNC Symbol%3BAcc:3173]	GO:0007155:cell adhesion;GO:0007275:multicellular organism development;GO:0010811:positive regulation of cell-substrate adhesion;	GO:0070062:extracellular exosome;	GO:0005178:integrin binding;GO:0005509:calcium ion binding;	-
ENST00000296641	1.1947	0.263804	-2.17911	-3.68877	5e-05	0.000567165	Down	ENSG00000164220	5	75911307	75919259	-	F2RL2	coagulation factor II (thrombin) receptor-like 2 [Source:HGNC Symbol%3BAcc:3539]	GO:0007596:blood coagulation;GO:0009611:response to wounding;GO:0030168:platelet activation;	GO:0005576:extracellular region;GO:0005886:plasma membrane;GO:0005887:integral component of plasma membrane;GO:0016324:apical plasma membrane;	GO:0004435:phosphatidylinositol phospholipase C activity;GO:0005515:protein binding;GO:0015057:thrombin-activated receptor activity;	K04235
ENST00000297258	28.1887	60.7419	1.10758	10.3425	5e-05	0.000567165	Ups	ENSG00000164687	8	82192598	82197012	+	FABP5	fatty acid binding protein 5 (psoriasis-associated) [Source:HGNC Symbol%3BAcc:3560]	GO:0006006:glucose metabolic process;GO:0006629:lipid metabolic process;GO:0006656:phosphatidylcholine biosynthetic process;GO:0008544:epidermis development;	GO:0005737:cytoplasm;	GO:0005215:transporter activity;GO:0005504:fatty acid binding;GO:0005515:protein binding;GO:0008289:lipid binding;	K08754
ENST00000297469	1.87899	0.725023	-1.37385	-3.5105	5e-05	0.000567165	Down	ENSG00000164850	7	1126512	1133451	+	GPER1	G protein-coupled estrogen receptor 1 [Source:HGNC Symbol%3BAcc:4485]	-	-	-	K04246
ENST00000298130	58.2152	25.5854	-1.18608	-20.6774	5e-05	0.000567165	Down	ENSG00000165389	14	34901995	34931562	-	SPTSSA	serine palmitoyltransferase%2C small subunit A [Source:HGNC Symbol%3BAcc:20361]	GO:0030148:sphingolipid biosynthetic process;	GO:0016021:integral component of membrane;GO:0017059:serine C-palmitoyltransferase complex;	GO:0004758:serine C-palmitoyltransferase activity;GO:0005515:protein binding;	K01353
ENST00000298248	3.60384	1.04518	-1.78579	-4.83564	5e-05	0.000567165	Down	ENSG00000165475	13	20977806	21099996	-	CRYL1	crystallin%2C lambda 1 [Source:HGNC Symbol%3BAcc:18246]	GO:0006631:fatty acid metabolic process;	GO:0005829:cytosol;	GO:0003857:3-hydroxyacyl-CoA dehydrogenase activity;GO:0042803:protein homodimerization activity;GO:0050104:L-gulonate 3-dehydrogenase activity;GO:0070403:NAD+ binding;	K13247
ENST00000298260	1.77124	3.73072	1.0747	2.02815	0.00685	0.0459122	Ups	ENSG00000165480	13	21727734	21750687	-	SKA3	spindle and kinetochore associated complex subunit 3 [Source:HGNC Symbol%3BAcc:20262]	GO:0007059:chromosome segregation;GO:0031110:regulation of microtubule polymerization or depolymerization;GO:0051301:cell division;	GO:0000940:condensed chromosome outer kinetochore;GO:0005737:cytoplasm;GO:0005876:spindle microtubule;	GO:0005515:protein binding;	-
ENST00000298307	10.5542	4.86552	-1.11715	-1.80094	0.0005	0.0047269	Down	ENSG00000165516	14	50234326	50249909	+	KLHDC2	kelch domain containing 2 [Source:HGNC Symbol%3BAcc:20231]	-	GO:0005634:nucleus;	-	-
ENST00000299045	2.58222	0.670993	-1.94424	-2.88559	0.00055	0.00515455	Down	ENSG00000166046	12	106696581	106740793	+	TCP11L2	t-complex 11%2C testis-specific-like 2 [Source:HGNC Symbol%3BAcc:28627]	-	-	-	-
ENST00000299328	2.50475	1.05352	-1.24944	-1.98668	0.00485	0.0343499	Down	ENSG00000102125	X	153639892	153650065	+	TAZ	tafazzin [Source:HGNC Symbol%3BAcc:11577]	GO:0006644:phospholipid metabolic process;GO:0006936:muscle contraction;GO:0007507:heart development;GO:0007519:skeletal muscle tissue development;GO:0030097:hemopoiesis;GO:0032049:cardiolipin biosynthetic process;GO:0032981:mitochondrial respiratory chain complex I assembly;GO:0035965:cardiolipin acyl-chain remodeling;GO:0042407:cristae formation;GO:0042775:mitochondrial ATP synthesis coupled el…	GO:0005739:mitochondrion;GO:0005743:mitochondrial inner membrane;GO:0005886:plasma membrane;GO:0016021:integral component of membrane;	GO:0016746:transferase activity, transferring acyl groups;GO:0047184:1-acylglycerophosphocholine O-acyltransferase activity;	K13511
ENST00000300027	0.222284	0.723316	1.70222	2.55086	0.00115	0.00989673	Ups	ENSG00000140525	15	89787180	89860492	+	FANCI	Fanconi anemia%2C complementation group I [Source:HGNC Symbol%3BAcc:25568]	GO:0006281:DNA repair;GO:0007049:cell cycle;GO:0031398:positive regulation of protein ubiquitination;	GO:0005634:nucleus;GO:0005654:nucleoplasm;GO:0005886:plasma membrane;	GO:0003677:DNA binding;GO:0005515:protein binding;	K10895
ENST00000300441	5.54697	1.44347	-1.94216	-7.56783	5e-05	0.000567165	Down	ENSG00000167107	17	48503519	48552196	+	ACSF2	acyl-CoA synthetase family member 2 [Source:HGNC Symbol%3BAcc:26101]	GO:0006631:fatty acid metabolic process;	GO:0005739:mitochondrion;	GO:0003824:catalytic activity;GO:0005524:ATP binding;GO:0016874:ligase activity;	K00666
ENST00000301293	7.82623	2.46008	-1.66961	-5.58277	5e-05	0.000567165	Down	ENSG00000167680	19	4542600	4558507	-	SEMA6B	sema domain%2C transmembrane domain (TM)%2C and cytoplasmic domain%2C (semaphorin) 6B [Source:HGNC Symbol%3BAcc:10739]	GO:0007399:nervous system development;GO:0030154:cell differentiation;	GO:0005886:plasma membrane;GO:0016021:integral component of membrane;	GO:0030215:semaphorin receptor binding;	K06842
ENST00000301732	5.92063	1.73089	-1.77424	-10.3078	5e-05	0.000567165	Down	ENSG00000167972	16	2325882	2390736	-	ABCA3	ATP-binding cassette%2C sub-family A (ABC1)%2C member 3 [Source:HGNC Symbol%3BAcc:33]	GO:0006810:transport;GO:0042493:response to drug;GO:0055085:transmembrane transport;	GO:0005886:plasma membrane;GO:0016020:membrane;GO:0016021:integral component of membrane;GO:0097208:alveolar lamellar body;GO:0097233:alveolar lamellar body membrane;	GO:0005215:transporter activity;GO:0005524:ATP binding;GO:0016887:ATPase activity;GO:0042626:ATPase activity, coupled to transmembrane movement of substances;	K05643
ENST00000301904	12.3553	29.0366	1.23274	12.6442	5e-05	0.000567165	Ups	ENSG00000168077	8	27491698	27530537	+	SCARA3	scavenger receptor class A%2C member 3 [Source:HGNC Symbol%3BAcc:19000]	GO:0006979:response to oxidative stress;GO:0009650:UV protection;	GO:0000139:Golgi membrane;GO:0005581:collagen trimer;GO:0005789:endoplasmic reticulum membrane;GO:0016021:integral component of membrane;	GO:0005044:scavenger receptor activity;	-
ENST00000302017	2.61714	0.76621	-1.77218	-5.42912	5e-05	0.000567165	Down	ENSG00000181444	7	149461452	149470568	-	ZNF467	zinc finger protein 467 [Source:HGNC Symbol%3BAcc:23154]	GO:0006351:transcription, DNA-templated;GO:0006355:regulation of transcription, DNA-templated;	GO:0005634:nucleus;	GO:0003677:DNA binding;GO:0046872:metal ion binding;	K09228
ENST00000302118	1.413	0.0613259	-4.52612	-4.44791	0.0009	0.0079747	Down	ENSG00000169174	1	55505221	55530525	+	PCSK9	proprotein convertase subtilisin/kexin type 9 [Source:HGNC Symbol%3BAcc:20001]	GO:0001822:kidney development;GO:0001889:liver development;GO:0001920:negative regulation of receptor recycling;GO:0002092:positive regulation of receptor internalization;GO:0006508:proteolysis;GO:0006641:triglyceride metabolic process;GO:0006644:phospholipid metabolic process;GO:0006915:apoptotic process;GO:0007041:lysosomal transport;GO:0008203:cholesterol metabolic process;GO:0009267:cellular …	GO:0005615:extracellular space;GO:0005737:cytoplasm;GO:0005764:lysosome;GO:0005769:early endosome;GO:0005770:late endosome;GO:0005783:endoplasmic reticulum;GO:0005791:rough endoplasmic reticulum;GO:0005794:Golgi apparatus;GO:0009986:cell surface;GO:0031232:extrinsic component of external side of plasma membrane;GO:0048471:perinuclear region of cytoplasm;	GO:0004252:serine-type endopeptidase activity;GO:0005515:protein binding;GO:0019871:sodium channel inhibitor activity;GO:0030169:low-density lipoprotein particle binding;GO:0034185:apolipoprotein binding;GO:0034189:very-low-density lipoprotein particle binding;GO:0034190:apolipoprotein receptor binding;GO:0042802:identical protein binding;GO:0043621:protein self-association;GO:0050750:low-density…	K13050
ENST00000302251	0.606176	0.189718	-1.67588	-2.71075	0.0008	0.00718756	Down	ENSG00000170962	11	103777917	104035107	-	PDGFD	platelet derived growth factor D [Source:HGNC Symbol%3BAcc:30620]	GO:0007275:multicellular organism development;GO:0050730:regulation of peptidyl-tyrosine phosphorylation;GO:0051781:positive regulation of cell division;GO:0071230:cellular response to amino acid stimulus;	GO:0000139:Golgi membrane;GO:0005576:extracellular region;GO:0005788:endoplasmic reticulum lumen;	GO:0005161:platelet-derived growth factor receptor binding;GO:0008083:growth factor activity;	K05450
ENST00000302277	0.691144	0.208316	-1.73021	-4.12733	5e-05	0.000567165	Down	ENSG00000170396	2	185463093	185804219	+	ZNF804A	zinc finger protein 804A [Source:HGNC Symbol%3BAcc:21711]	-	-	GO:0046872:metal ion binding;	-
ENST00000302909	1.20075	0.523723	-1.19706	-5.01421	5e-05	0.000567165	Down	ENSG00000171303	2	26915619	26956288	+	KCNK3	potassium channel%2C subfamily K%2C member 3 [Source:HGNC Symbol%3BAcc:6278]	GO:0006813:potassium ion transport;GO:0007268:chemical synaptic transmission;GO:0007420:brain development;GO:0042493:response to drug;GO:0051481:negative regulation of cytosolic calcium ion concentration;GO:0071294:cellular response to zinc ion;GO:0071456:cellular response to hypoxia;GO:0090102:cochlea development;	GO:0005886:plasma membrane;GO:0005887:integral component of plasma membrane;	GO:0005252:open rectifier potassium channel activity;GO:0005267:potassium channel activity;GO:0008022:protein C-terminus binding;GO:0042803:protein homodimerization activity;GO:0046982:protein heterodimerization activity;	K04914
ENST00000303329	2.2553	0.691204	-1.70614	-8.81269	5e-05	0.000567165	Down	ENSG00000172379	15	80696693	80890278	+	ARNT2	aryl-hydrocarbon receptor nuclear translocator 2 [Source:HGNC Symbol%3BAcc:16876]	GO:0001666:response to hypoxia;GO:0001701:in utero embryonic development;GO:0006351:transcription, DNA-templated;GO:0006355:regulation of transcription, DNA-templated;GO:0007417:central nervous system development;GO:0008284:positive regulation of cell proliferation;GO:0032355:response to estradiol;GO:0043066:negative regulation of apoptotic process;GO:0045893:positive regulation of transcription,…	GO:0005634:nucleus;GO:0005667:transcription factor complex;GO:0005737:cytoplasm;	GO:0003677:DNA binding;GO:0003700:DNA-binding transcription factor activity;GO:0004871:obsolete signal transducer activity;GO:0017162:aryl hydrocarbon receptor binding;GO:0046982:protein heterodimerization activity;	K15589
ENST00000303806	11.4617	4.45725	-1.36259	-2.97395	5e-05	0.000567165	Down	ENSG00000196331	6	27861203	27861669	+	HIST1H2BO	histone cluster 1%2C H2bo [Source:HGNC Symbol%3BAcc:4758]	GO:0006334:nucleosome assembly;	GO:0000786:nucleosome;GO:0005634:nucleus;	GO:0003677:DNA binding;GO:0046982:protein heterodimerization activity;	K11252
ENST00000304031	8.95497	3.70255	-1.27417	-7.66451	5e-05	0.000567165	Down	ENSG00000118960	2	20817582	20850849	-	HS1BP3	HCLS1 binding protein 3 [Source:HGNC Symbol%3BAcc:24979]	GO:0007154:cell communication;	-	GO:0035091:phosphatidylinositol binding;	-
ENST00000304636	0.840905	0.151096	-2.47648	-3.15226	0.00145	0.0120937	Down	ENSG00000168542	2	189839046	189877472	+	COL3A1	collagen%2C type III%2C alpha 1 [Source:HGNC Symbol%3BAcc:2201]	GO:0001501:skeletal system development;GO:0001568:blood vessel development;GO:0007160:cell-matrix adhesion;GO:0007179:transforming growth factor beta receptor signaling pathway;GO:0007229:integrin-mediated signaling pathway;GO:0007411:axon guidance;GO:0007507:heart development;GO:0009314:response to radiation;GO:0018149:peptide cross-linking;GO:0021987:cerebral cortex development;GO:0022617:extra…	GO:0005576:extracellular region;GO:0005581:collagen trimer;GO:0005586:collagen type III trimer;GO:0005615:extracellular space;GO:0005788:endoplasmic reticulum lumen;GO:0031012:extracellular matrix;	GO:0005178:integrin binding;GO:0005201:extracellular matrix structural constituent;GO:0005515:protein binding;GO:0046332:SMAD binding;GO:0046872:metal ion binding;GO:0048407:platelet-derived growth factor binding;	K19720
ENST00000304886	3.00973	1.31449	-1.19513	-2.31569	0.00055	0.00515455	Down	ENSG00000132639	20	10199481	10288066	+	SNAP25	synaptosomal-associated protein%2C 25kDa [Source:HGNC Symbol%3BAcc:11132]	GO:0001504:neurotransmitter uptake;GO:0006112:energy reserve metabolic process;GO:0007268:chemical synaptic transmission;GO:0007269:neurotransmitter secretion;GO:0014047:glutamate secretion;GO:0016081:synaptic vesicle docking;GO:0044281:small molecule metabolic process;GO:0050796:regulation of insulin secretion;	GO:0005737:cytoplasm;GO:0005802:trans-Golgi network;GO:0005886:plasma membrane;GO:0016020:membrane;GO:0030054:cell junction;GO:0030426:growth cone;GO:0031083:BLOC-1 complex;GO:0031201:SNARE complex;GO:0043005:neuron projection;GO:0045202:synapse;GO:0048471:perinuclear region of cytoplasm;GO:0070032:synaptobrevin 2-SNAP-25-syntaxin-1a-complexin I complex;	GO:0000149:SNARE binding;GO:0005515:protein binding;	K18211
ENST00000305242	2.10936	0.624945	-1.755	-5.22731	5e-05	0.000567165	Down	ENSG00000169126	10	28101097	28287977	-	ARMC4	armadillo repeat containing 4 [Source:HGNC Symbol%3BAcc:25583]	-	-	-	-
ENST00000305352	2.80601	0.225599	-3.63669	-7.39824	5e-05	0.000567165	Down	ENSG00000170989	1	101702444	101707074	+	S1PR1	sphingosine-1-phosphate receptor 1 [Source:HGNC Symbol%3BAcc:3165]	GO:0001525:angiogenesis;GO:0007155:cell adhesion;GO:0007186:G protein-coupled receptor signaling pathway;GO:0007193:adenylate cyclase-inhibiting G protein-coupled receptor signaling pathway;GO:0007420:brain development;GO:0019226:transmission of nerve impulse;GO:0030155:regulation of cell adhesion;GO:0030182:neuron differentiation;GO:0030335:positive regulation of cell migration;GO:0045446:endoth…	GO:0005886:plasma membrane;GO:0009897:external side of plasma membrane;GO:0016021:integral component of membrane;	GO:0004930:G protein-coupled receptor activity;GO:0038036:sphingosine-1-phosphate receptor activity;GO:0046625:sphingolipid binding;	K04288
ENST00000305544	59.5922	27.3977	-1.12107	-17.0633	5e-05	0.000567165	Down	ENSG00000172037	3	49158566	49170453	-	LAMB2	laminin%2C beta 2 (laminin S) [Source:HGNC Symbol%3BAcc:6487]	GO:0007155:cell adhesion;GO:0007411:axon guidance;GO:0007528:neuromuscular junction development;GO:0007601:visual perception;GO:0014002:astrocyte development;GO:0014044:Schwann cell development;GO:0030198:extracellular matrix organization;GO:0048677:axon extension involved in regeneration;GO:0060041:retina development in camera-type eye;GO:0072249:metanephric glomerular visceral epithelial cell d…	GO:0005604:basement membrane;GO:0005608:laminin-3 complex;GO:0031012:extracellular matrix;GO:0043260:laminin-11 complex;GO:0045202:synapse;	GO:0005178:integrin binding;GO:0005198:structural molecule activity;	K06243
ENST00000306107	1.68102	0.26448	-2.66811	-5.86975	5e-05	0.000567165	Down	ENSG00000170017	3	105085753	105295744	+	ALCAM	activated leukocyte cell adhesion molecule [Source:HGNC Symbol%3BAcc:400]	GO:0007155:cell adhesion;GO:0007165:signal transduction;GO:0007411:axon guidance;GO:0008045:motor neuron axon guidance;	GO:0009897:external side of plasma membrane;GO:0016020:membrane;GO:0016021:integral component of membrane;GO:0030424:axon;GO:0043025:neuronal cell body;	GO:0005102:signaling receptor binding;	K06547
ENST00000306376	3.05683	1.24812	-1.29229	-5.79293	5e-05	0.000567165	Down	ENSG00000244405	3	185764097	185826901	-	ETV5	ets variant 5 [Source:HGNC Symbol%3BAcc:3494]	GO:0007274:neuromuscular synaptic transmission;GO:0007610:behavior;GO:0034599:cellular response to oxidative stress;GO:0045666:positive regulation of neuron differentiation;GO:0045893:positive regulation of transcription, DNA-templated;GO:0048133:male germ-line stem cell asymmetric division;GO:0050807:regulation of synapse organization;GO:0060252:positive regulation of glial cell proliferation;GO…	GO:0005634:nucleus;	GO:0003677:DNA binding;GO:0003700:DNA-binding transcription factor activity;GO:0043565:sequence-specific DNA binding;GO:0044212:transcription regulatory region DNA binding;	K15593
ENST00000306384	2.5422	0.85919	-1.56503	-1.94493	0.0064	0.0433879	Down	ENSG00000168899	2	85811531	85820535	+	VAMP5	vesicle-associated membrane protein 5 [Source:HGNC Symbol%3BAcc:12646]	GO:0007517:muscle organ development;GO:0007519:skeletal muscle tissue development;GO:0030154:cell differentiation;GO:0043001:Golgi to plasma membrane protein transport;	GO:0005794:Golgi apparatus;GO:0005802:trans-Golgi network;GO:0005886:plasma membrane;GO:0005887:integral component of plasma membrane;GO:0012505:endomembrane system;	-	K08514
ENST00000306385	17.7662	7.43028	-1.25765	-3.24176	5e-05	0.000567165	Down	ENSG00000168487	8	22022249	22069839	+	BMP1	bone morphogenetic protein 1 [Source:HGNC Symbol%3BAcc:1067]	GO:0001501:skeletal system development;GO:0001502:cartilage condensation;GO:0001503:ossification;GO:0006508:proteolysis;GO:0007275:multicellular organism development;GO:0030154:cell differentiation;GO:0030198:extracellular matrix organization;GO:0042157:lipoprotein metabolic process;GO:0044281:small molecule metabolic process;GO:0061036:positive regulation of cartilage development;	GO:0005576:extracellular region;GO:0005615:extracellular space;GO:0005794:Golgi apparatus;	GO:0004222:metalloendopeptidase activity;GO:0005125:cytokine activity;GO:0005509:calcium ion binding;GO:0008083:growth factor activity;GO:0008233:peptidase activity;GO:0008237:metallopeptidase activity;GO:0008270:zinc ion binding;	K05502
ENST00000307358	3.10028	1.15328	-1.42666	-4.76467	5e-05	0.000567165	Down	ENSG00000170801	4	8271492	8308838	+	HTRA3	HtrA serine peptidase 3 [Source:HGNC Symbol%3BAcc:30406]	GO:0001558:regulation of cell growth;GO:0006508:proteolysis;GO:0030512:negative regulation of transforming growth factor beta receptor signaling pathway;GO:0030514:negative regulation of BMP signaling pathway;	GO:0005576:extracellular region;	GO:0004175:endopeptidase activity;GO:0004252:serine-type endopeptidase activity;GO:0005515:protein binding;GO:0005520:insulin-like growth factor binding;GO:0008236:serine-type peptidase activity;	K08785
ENST00000307450	1.55104	0.7732	-1.00432	-2.16292	0.00105	0.00913978	Down	ENSG00000171160	10	99374310	99393237	-	MORN4	MORN repeat containing 4 [Source:HGNC Symbol%3BAcc:24001]	-	-	-	K12581
ENST00000308423	1.4432	0.558848	-1.36875	-3.01837	5e-05	0.000567165	Down	ENSG00000131471	17	41003201	41010141	+	AOC3	amine oxidase%2C copper containing 3 [Source:HGNC Symbol%3BAcc:550]	GO:0006954:inflammatory response;GO:0007155:cell adhesion;GO:0009308:amine metabolic process;GO:0046677:response to antibiotic;	GO:0005737:cytoplasm;GO:0005886:plasma membrane;GO:0005902:microvillus;GO:0009986:cell surface;GO:0016021:integral component of membrane;	GO:0005261:cation channel activity;GO:0005507:copper ion binding;GO:0005509:calcium ion binding;GO:0008131:primary amine oxidase activity;GO:0042803:protein homodimerization activity;GO:0046982:protein heterodimerization activity;GO:0048038:quinone binding;GO:0052593:tryptamine:oxygen oxidoreductase (deaminating) activity;GO:0052594:aminoacetone:oxygen oxidoreductase(deaminating) activity;GO:0052…	K00276
ENST00000309185	4.16779	1.83283	-1.18521	-2.07217	5e-05	0.000567165	Down	ENSG00000141738	17	37894187	37903535	+	GRB7	growth factor receptor-bound protein 7 [Source:HGNC Symbol%3BAcc:4567]	GO:0007173:epidermal growth factor receptor signaling pathway;GO:0007596:blood coagulation;GO:0017148:negative regulation of translation;GO:0030335:positive regulation of cell migration;GO:0034063:stress granule assembly;GO:0050900:leukocyte migration;	GO:0005829:cytosol;GO:0005886:plasma membrane;GO:0005925:focal adhesion;GO:0010494:cytoplasmic stress granule;GO:0042995:cell projection;	GO:0003723:RNA binding;GO:0005070:SH3/SH2 adaptor activity;GO:0005515:protein binding;GO:0019901:protein kinase binding;GO:0035091:phosphatidylinositol binding;GO:0042802:identical protein binding;	-
ENST00000310325	16.2615	7.2768	-1.16008	-6.7522	5e-05	0.000567165	Down	ENSG00000174080	11	66330934	66336067	-	CTSF	cathepsin F [Source:HGNC Symbol%3BAcc:2531]	GO:0006508:proteolysis;GO:0019886:antigen processing and presentation of exogenous peptide antigen via MHC class II;	GO:0005764:lysosome;GO:0043202:lysosomal lumen;	GO:0004197:cysteine-type endopeptidase activity;GO:0008234:cysteine-type peptidase activity;	K01373
ENST00000311106	36.792	16.5101	-1.15604	-15.3349	5e-05	0.000567165	Down	ENSG00000175426	5	95726119	95768984	-	PCSK1	proprotein convertase subtilisin/kexin type 1 [Source:HGNC Symbol%3BAcc:8743]	GO:0006508:proteolysis;GO:0007267:cell-cell signaling;GO:0008152:metabolic process;GO:0016486:peptide hormone processing;GO:0043043:peptide biosynthetic process;GO:0044267:cellular protein metabolic process;GO:0050796:regulation of insulin secretion;	GO:0005615:extracellular space;GO:0005794:Golgi apparatus;GO:0030133:transport vesicle;GO:0034774:secretory granule lumen;	GO:0004252:serine-type endopeptidase activity;	K01359
ENST00000311148	3.64271	1.12724	-1.69221	-4.72039	5e-05	0.000567165	Down	ENSG00000184227	14	74003818	74010498	+	ACOT1	acyl-CoA thioesterase 1 [Source:HGNC Symbol%3BAcc:33128]	GO:0000038:very long-chain fatty acid metabolic process;GO:0001676:long-chain fatty acid metabolic process;GO:0006637:acyl-CoA metabolic process;	GO:0005739:mitochondrion;GO:0005829:cytosol;	GO:0016290:palmitoyl-CoA hydrolase activity;GO:0016790:thiolester hydrolase activity;GO:0047617:acyl-CoA hydrolase activity;	K01068
ENST00000311208	153.6	316.111	1.04125	13.5712	5e-05	0.000567165	Ups	ENSG00000128422	17	39775689	39780829	-	KRT17	keratin 17 [Source:HGNC Symbol%3BAcc:6427]	GO:0002009:morphogenesis of an epithelium;GO:0007165:signal transduction;GO:0008544:epidermis development;GO:0030307:positive regulation of cell growth;GO:0031424:keratinization;GO:0045109:intermediate filament organization;GO:0045727:positive regulation of translation;GO:0051798:positive regulation of hair follicle development;	GO:0005737:cytoplasm;GO:0005882:intermediate filament;GO:0071944:cell periphery;	GO:0005198:structural molecule activity;GO:0005200:structural constituent of cytoskeleton;GO:0005515:protein binding;GO:0032395:MHC class II receptor activity;GO:0042289:MHC class II protein binding;	K07604
ENST00000311507	4.67199	14.4978	1.63372	6.64661	5e-05	0.000567165	Ups	ENSG00000145287	4	84011201	84035955	-	PLAC8	placenta-specific 8 [Source:HGNC Symbol%3BAcc:19254]	GO:0008284:positive regulation of cell proliferation;GO:0009409:response to cold;GO:0040015:negative regulation of multicellular organism growth;GO:0042742:defense response to bacterium;GO:0043066:negative regulation of apoptotic process;GO:0045944:positive regulation of transcription by RNA polymerase II;GO:0050873:brown fat cell differentiation;	-	GO:0003682:chromatin binding;	K02927
ENST00000312196	4.44628	9.01513	1.01975	2.9032	5e-05	0.000567165	Ups	ENSG00000005302	X	11776278	11793870	+	MSL3	male-specific lethal 3 homolog (Drosophila) [Source:HGNC Symbol%3BAcc:7370]	GO:0006366:transcription by RNA polymerase II;GO:0007275:multicellular organism development;GO:0043984:histone H4-K16 acetylation;	GO:0005634:nucleus;GO:0072487:MSL complex;	GO:0003677:DNA binding;GO:0003700:DNA-binding transcription factor activity;GO:0035064:methylated histone binding;	K18403
ENST00000312221	11.003	4.23967	-1.37587	-7.00975	5e-05	0.000567165	Down	ENSG00000110628	11	2923423	2946476	+	SLC22A18	solute carrier family 22%2C member 18 [Source:HGNC Symbol%3BAcc:10964]	GO:0006855:drug transmembrane transport;GO:0007588:excretion;GO:0015695:organic cation transport;GO:0015893:drug transport;GO:0055085:transmembrane transport;	GO:0005635:nuclear envelope;GO:0005886:plasma membrane;GO:0016021:integral component of membrane;GO:0016324:apical plasma membrane;GO:0044444:cytoplasmic part;	GO:0005215:transporter activity;GO:0015238:drug transmembrane transporter activity;GO:0015293:symporter activity;GO:0031625:ubiquitin protein ligase binding;	K08214
ENST00000312419	19.9989	9.86054	-1.02018	-4.21333	5e-05	0.000567165	Down	ENSG00000175482	11	67119019	67121017	-	POLD4	polymerase (DNA-directed)%2C delta 4%2C accessory subunit [Source:HGNC Symbol%3BAcc:14106]	GO:0000278:mitotic cell cycle;GO:0000722:telomere maintenance via recombination;GO:0000723:telomere maintenance;GO:0001938:positive regulation of endothelial cell proliferation;GO:0006260:DNA replication;GO:0006271:DNA strand elongation involved in DNA replication;GO:0006281:DNA repair;GO:0006283:transcription-coupled nucleotide-excision repair;GO:0006284:base-excision repair;GO:0006289:nucleotid…	GO:0005634:nucleus;GO:0005654:nucleoplasm;	GO:0003887:DNA-directed DNA polymerase activity;GO:0005515:protein binding;	K03505
ENST00000312499	8.57994	2.89106	-1.56937	-2.45706	0.00145	0.0120937	Down	ENSG00000175643	16	11439288	11445619	+	RMI2	RecQ mediated genome instability 2 [Source:HGNC Symbol%3BAcc:28349]	GO:0006260:DNA replication;	GO:0005634:nucleus;GO:0005737:cytoplasm;	GO:0003677:DNA binding;	K15365
ENST00000312562	2.46161	5.52181	1.16554	3.12008	5e-05	0.000567165	Ups	ENSG00000175592	11	65659691	65667997	-	FOSL1	FOS-like antigen 1 [Source:HGNC Symbol%3BAcc:13718]	GO:0001701:in utero embryonic development;GO:0006357:regulation of transcription by RNA polymerase II;GO:0006366:transcription by RNA polymerase II;GO:0006935:chemotaxis;GO:0006968:cellular defense response;GO:0007296:vitellogenesis;GO:0007565:female pregnancy;GO:0007612:learning;GO:0008284:positive regulation of cell proliferation;GO:0008285:negative regulation of cell proliferation;GO:0009612:r…	GO:0005634:nucleus;GO:0005829:cytosol;GO:0042734:presynaptic membrane;GO:0043005:neuron projection;	GO:0000977:RNA polymerase II regulatory region sequence-specific DNA binding;GO:0003677:DNA binding;GO:0003700:DNA-binding transcription factor activity;GO:0005515:protein binding;	K04502
ENST00000313234	7.02681	14.6424	1.05921	4.59277	5e-05	0.000567165	Ups	ENSG00000167767	12	52562780	52585784	-	KRT80	keratin 80 [Source:HGNC Symbol%3BAcc:27056]	-	GO:0045095:keratin filament;	GO:0005198:structural molecule activity;	K07605
ENST00000313375	2.14017	0.389036	-2.45975	-5.3852	5e-05	0.000567165	Down	ENSG00000009950	7	73007524	73038870	-	MLXIPL	MLX interacting protein-like [Source:HGNC Symbol%3BAcc:12744]	GO:0000122:negative regulation of transcription by RNA polymerase II;GO:0006112:energy reserve metabolic process;GO:0006351:transcription, DNA-templated;GO:0006355:regulation of transcription, DNA-templated;GO:0008284:positive regulation of cell proliferation;GO:0009653:anatomical structure morphogenesis;GO:0010255:glucose mediated signaling pathway;GO:0031325:positive regulation of cellular meta…	GO:0005634:nucleus;GO:0005654:nucleoplasm;GO:0005667:transcription factor complex;GO:0005737:cytoplasm;GO:0005829:cytosol;	GO:0003677:DNA binding;GO:0003700:DNA-binding transcription factor activity;GO:0008134:transcription factor binding;GO:0035538:carbohydrate response element binding;GO:0042803:protein homodimerization activity;GO:0046982:protein heterodimerization activity;GO:0046983:protein dimerization activity;	K09113
ENST00000313698	5.24472	2.42413	-1.1134	-1.81557	0.0003	0.00297786	Down	ENSG00000111271	12	112123902	112194901	+	ACAD10	acyl-CoA dehydrogenase family%2C member 10 [Source:HGNC Symbol%3BAcc:21597]	-	GO:0005739:mitochondrion;	GO:0003995:acyl-CoA dehydrogenase activity;GO:0016627:oxidoreductase activity, acting on the CH-CH group of donors;GO:0016772:transferase activity, transferring phosphorus-containing groups;GO:0016787:hydrolase activity;GO:0050660:flavin adenine dinucleotide binding;	K11729
ENST00000314113	1.61398	3.34014	1.04928	2.37996	0.00025	0.00252643	Ups	ENSG00000179546	1	23516993	23520755	-	HTR1D	5-hydroxytryptamine (serotonin) receptor 1D%2C G protein-coupled [Source:HGNC Symbol%3BAcc:5289]	GO:0007187:G protein-coupled receptor signaling pathway, coupled to cyclic nucleotide second messenger;GO:0007193:adenylate cyclase-inhibiting G protein-coupled receptor signaling pathway;GO:0007268:chemical synaptic transmission;GO:0009636:response to toxic substance;GO:0014827:intestine smooth muscle contraction;GO:0040012:regulation of locomotion;GO:0042310:vasoconstriction;GO:0050795:regulati…	GO:0005886:plasma membrane;GO:0005887:integral component of plasma membrane;	GO:0004993:G protein-coupled serotonin receptor activity;GO:0051378:serotonin binding;	K04153
ENST00000314276	5.17152	1.71358	-1.59358	-3.56946	5e-05	0.000567165	Down	ENSG00000111077	12	53442733	53458155	+	TENC1	tensin like C1 domain containing phosphatase (tensin 2) [Source:HGNC Symbol%3BAcc:19737]	GO:0001822:kidney development;GO:0008285:negative regulation of cell proliferation;GO:0014850:response to muscle activity;GO:0019725:cellular homeostasis;GO:0032963:collagen metabolic process;GO:0035264:multicellular organism growth;GO:0035556:intracellular signal transduction;GO:0048871:multicellular organismal homeostasis;	GO:0005886:plasma membrane;GO:0005925:focal adhesion;	GO:0004721:phosphoprotein phosphatase activity;GO:0005515:protein binding;GO:0046872:metal ion binding;	K18080
ENST00000315491	15.6416	43.6642	1.48106	13.3629	5e-05	0.000567165	Ups	ENSG00000258947	16	89989687	90002505	+	TUBB3	Tubulin beta-3 chain [Source:UniProtKB/Swiss-Prot%3BAcc:Q13509]	GO:0006457:protein folding;GO:0007017:microtubule-based process;GO:0007411:axon guidance;GO:0044267:cellular protein metabolic process;GO:0051084:'de novo' posttranslational protein folding;GO:0051258:protein polymerization;	GO:0005737:cytoplasm;GO:0005874:microtubule;GO:0005886:plasma membrane;GO:0015630:microtubule cytoskeleton;GO:0030424:axon;	GO:0003924:GTPase activity;GO:0005200:structural constituent of cytoskeleton;GO:0005525:GTP binding;GO:0042277:peptide binding;	K07375
ENST00000316848	0.621235	0.259173	-1.26122	-1.84263	0.0048	0.0340242	Down	ENSG00000128923	15	59063391	59149751	+	FAM63B	family with sequence similarity 63%2C member B [Source:HGNC Symbol%3BAcc:26954]	GO:0008150:biological_process;	GO:0005575:cellular_component;	GO:0003674:molecular_function;	K12581
ENST00000318080	7.28005	2.3381	-1.63861	-5.16821	5e-05	0.000567165	Down	ENSG00000095321	9	131857089	131873083	-	CRAT	carnitine O-acetyltransferase [Source:HGNC Symbol%3BAcc:2342]	GO:0006810:transport;GO:0019254:carnitine metabolic process, CoA-linked;GO:0033540:fatty acid beta-oxidation using acyl-CoA oxidase;GO:0044255:cellular lipid metabolic process;GO:0044281:small molecule metabolic process;	GO:0005739:mitochondrion;GO:0005743:mitochondrial inner membrane;GO:0005777:peroxisome;GO:0005782:peroxisomal matrix;GO:0005783:endoplasmic reticulum;	GO:0004092:carnitine O-acetyltransferase activity;GO:0005102:signaling receptor binding;GO:0016746:transferase activity, transferring acyl groups;	K00624
ENST00000318217	7.70721	3.3269	-1.21203	-6.1212	5e-05	0.000567165	Down	ENSG00000176658	17	30819540	31204195	-	MYO1D	myosin ID [Source:HGNC Symbol%3BAcc:7598]	GO:0010923:negative regulation of phosphatase activity;	GO:0005790:smooth endoplasmic reticulum;GO:0016459:myosin complex;GO:0030673:axolemma;	GO:0000146:microfilament motor activity;GO:0003774:motor activity;GO:0003779:actin binding;GO:0005516:calmodulin binding;GO:0005524:ATP binding;GO:0030898:actin-dependent ATPase activity;GO:0048306:calcium-dependent protein binding;	K10356
ENST00000318312	5.16322	2.41234	-1.09784	-3.71974	5e-05	0.000567165	Down	ENSG00000174483	11	66278080	66301098	+	BBS1	Bardet-Biedl syndrome 1 [Source:HGNC Symbol%3BAcc:966]	GO:0001895:retina homeostasis;GO:0007601:visual perception;GO:0043001:Golgi to plasma membrane protein transport;GO:0045494:photoreceptor cell maintenance;GO:0050896:response to stimulus;	GO:0005737:cytoplasm;GO:0034464:BBSome;GO:0060170:ciliary membrane;	GO:0005515:protein binding;	K16746
ENST00000318631	0.996068	2.08596	1.0664	3.33151	5e-05	0.000567165	Ups	ENSG00000180834	3	183533664	183543366	-	MAP6D1	MAP6 domain containing 1 [Source:HGNC Symbol%3BAcc:25753]	GO:0007026:negative regulation of microtubule depolymerization;GO:0018009:N-terminal peptidyl-L-cysteine N-palmitoylation;	GO:0005798:Golgi-associated vesicle;GO:0005801:cis-Golgi network;GO:0005874:microtubule;	GO:0005516:calmodulin binding;GO:0008017:microtubule binding;	-
ENST00000318663	8.3999	2.91675	-1.52601	-6.44098	5e-05	0.000567165	Down	ENSG00000175938	16	30960387	30966259	+	ORAI3	ORAI calcium release-activated calcium modulator 3 [Source:HGNC Symbol%3BAcc:28185]	-	GO:0016021:integral component of membrane;	GO:0005515:protein binding;	K16058
ENST00000319426	4.15959	13.0598	1.65062	2.63502	5e-05	0.000567165	Ups	ENSG00000223477	10	47151363	47151848	-	LINC00842	long intergenic non-protein coding RNA 842 [Source:HGNC Symbol%3BAcc:44989]	-	-	-	-
ENST00000319540	5.06474	1.77138	-1.51561	-7.89857	5e-05	0.000567165	Down	ENSG00000145284	4	83550692	83720010	-	SCD5	stearoyl-CoA desaturase 5 [Source:HGNC Symbol%3BAcc:21088]	GO:0006633:fatty acid biosynthetic process;	GO:0005789:endoplasmic reticulum membrane;GO:0016021:integral component of membrane;	GO:0004768:stearoyl-CoA 9-desaturase activity;GO:0005506:iron ion binding;GO:0016717:oxidoreductase activity, acting on paired donors, with oxidation of a pair of donors resulting in the reduction of molecular oxygen to two molecules of water;	K00507
ENST00000319562	0.718053	0.34167	-1.07149	-2.69098	0.0002	0.00205837	Down	ENSG00000152767	13	98795505	99102023	+	FARP1	FERM%2C RhoGEF (ARHGEF) and pleckstrin domain protein 1 (chondrocyte-derived) [Source:HGNC Symbol%3BAcc:3591]	GO:0007416:synapse assembly;GO:0010923:negative regulation of phosphatase activity;GO:0035023:regulation of Rho protein signal transduction;GO:0048813:dendrite morphogenesis;	GO:0005737:cytoplasm;GO:0005829:cytosol;GO:0005856:cytoskeleton;GO:0019898:extrinsic component of membrane;GO:0030054:cell junction;GO:0030175:filopodium;GO:0030425:dendrite;GO:0031234:extrinsic component of cytoplasmic side of plasma membrane;GO:0043197:dendritic spine;GO:0045202:synapse;	GO:0005089:Rho guanyl-nucleotide exchange factor activity;GO:0005543:phospholipid binding;GO:0008092:cytoskeletal protein binding;GO:0030676:Rac guanyl-nucleotide exchange factor activity;	K17477
ENST00000320334	1.43384	0.315385	-2.1847	-3.70564	5e-05	0.000567165	Down	ENSG00000116774	1	114522065	114524876	+	OLFML3	olfactomedin-like 3 [Source:HGNC Symbol%3BAcc:24956]	GO:0007275:multicellular organism development;	GO:0005576:extracellular region;	-	-
ENST00000320585	2.27823	5.14222	1.17448	1.75135	0.0056	0.0388236	Ups	ENSG00000110172	11	89934328	89956532	-	CHORDC1	cysteine and histidine-rich domain (CHORD) containing 1 [Source:HGNC Symbol%3BAcc:14525]	GO:0006950:response to stress;GO:0010824:regulation of centrosome duplication;GO:0061077:chaperone-mediated protein folding;GO:0080134:regulation of response to stress;GO:1900034:regulation of cellular response to heat;GO:2000299:negative regulation of Rho-dependent protein serine/threonine kinase activity;	GO:0005575:cellular_component;	GO:0005515:protein binding;GO:0008270:zinc ion binding;GO:0051879:Hsp90 protein binding;	K16729
ENST00000320767	1.51581	3.20525	1.08034	3.10198	5e-05	0.000567165	Ups	ENSG00000179674	3	160394948	160396233	+	ARL14	ADP-ribosylation factor-like 14 [Source:HGNC Symbol%3BAcc:22974]	GO:0007264:small GTPase mediated signal transduction;	-	GO:0005515:protein binding;GO:0005525:GTP binding;	K17200
ENST00000321348	4.49006	1.97019	-1.1884	-6.61593	5e-05	0.000567165	Down	ENSG00000071967	2	172378858	172414643	+	CYBRD1	cytochrome b reductase 1 [Source:HGNC Symbol%3BAcc:20797]	GO:0006879:cellular iron ion homeostasis;GO:0010039:response to iron ion;GO:0055085:transmembrane transport;	GO:0005886:plasma membrane;GO:0016021:integral component of membrane;GO:0031526:brush border membrane;	GO:0000293:ferric-chelate reductase activity;GO:0016722:oxidoreductase activity, oxidizing metal ions;GO:0046872:metal ion binding;	K08370
ENST00000322315	0.695694	0.0582006	-3.57935	-4.29671	5e-05	0.000567165	Down	ENSG00000179855	19	3585551	3593539	+	GIPC3	GIPC PDZ domain containing family%2C member 3 [Source:HGNC Symbol%3BAcc:18183]	-	-	-	-
ENST00000323039	1.59188	0.744081	-1.0972	-1.96847	0.00135	0.0113659	Down	ENSG00000105204	19	40315990	40324841	-	DYRK1B	dual-specificity tyrosine-(Y)-phosphorylation regulated kinase 1B [Source:HGNC Symbol%3BAcc:3092]	GO:0006468:protein phosphorylation;GO:0007520:myoblast fusion;GO:0045893:positive regulation of transcription, DNA-templated;	GO:0005634:nucleus;GO:0005730:nucleolus;GO:0043231:intracellular membrane-bounded organelle;	GO:0003713:transcription coactivator activity;GO:0004672:protein kinase activity;GO:0004674:protein serine/threonine kinase activity;GO:0004712:protein serine/threonine/tyrosine kinase activity;GO:0004713:protein tyrosine kinase activity;GO:0005515:protein binding;GO:0005524:ATP binding;	K08825
ENST00000323523	13.3985	5.19106	-1.36797	-6.40362	5e-05	0.000567165	Down	ENSG00000181458	3	100211463	100296288	+	TMEM45A	transmembrane protein 45A [Source:HGNC Symbol%3BAcc:25480]	-	GO:0016021:integral component of membrane;	-	-
ENST00000323588	2.18418	0.578319	-1.91715	-2.63124	0.002	0.0160315	Down	ENSG00000164088	3	52280225	52284609	+	PPM1M	protein phosphatase%2C Mg2+/Mn2+ dependent%2C 1M [Source:HGNC Symbol%3BAcc:26506]	GO:0006470:protein dephosphorylation;	GO:0005634:nucleus;	GO:0003824:catalytic activity;GO:0008420:RNA polymerase II CTD heptapeptide repeat phosphatase activity;GO:0030145:manganese ion binding;	K17507
ENST00000323977	5.39699	2.36071	-1.19294	-2.598	0.00035	0.00341682	Down	ENSG00000020922	11	94153042	94227040	-	MRE11A	MRE11 meiotic recombination 11 homolog A (S. cerevisiae) [Source:HGNC Symbol%3BAcc:7230]	GO:0000019:regulation of mitotic recombination;GO:0000075:cell cycle checkpoint;GO:0000724:double-strand break repair via homologous recombination;GO:0006259:DNA metabolic process;GO:0006281:DNA repair;GO:0006302:double-strand break repair;GO:0006303:double-strand break repair via nonhomologous end joining;GO:0006310:DNA recombination;GO:0006974:cellular response to DNA damage stimulus;GO:0007004…	GO:0000781:chromosome, telomeric region;GO:0005634:nucleus;GO:0005654:nucleoplasm;GO:0005730:nucleolus;GO:0005829:cytosol;GO:0030870:Mre11 complex;GO:0035861:site of double-strand break;	GO:0000014:single-stranded DNA endodeoxyribonuclease activity;GO:0003677:DNA binding;GO:0003690:double-stranded DNA binding;GO:0004003:ATP-dependent DNA helicase activity;GO:0004518:nuclease activity;GO:0004519:endonuclease activity;GO:0004520:endodeoxyribonuclease activity;GO:0004527:exonuclease activity;GO:0005515:protein binding;GO:0008022:protein C-terminus binding;GO:0008408:3'-5' exonucleas…	K10865
ENST00000323997	6.33884	2.27604	-1.47769	-4.81334	5e-05	0.000567165	Down	ENSG00000108515	17	4854390	4860426	+	ENO3	enolase 3 (beta%2C muscle) [Source:HGNC Symbol%3BAcc:3354]	GO:0005975:carbohydrate metabolic process;GO:0006006:glucose metabolic process;GO:0006094:gluconeogenesis;GO:0006096:glycolytic process;GO:0007568:aging;GO:0042493:response to drug;GO:0043403:skeletal muscle tissue regeneration;GO:0044281:small molecule metabolic process;	GO:0000015:phosphopyruvate hydratase complex;GO:0005737:cytoplasm;GO:0005829:cytosol;GO:0016020:membrane;	GO:0000287:magnesium ion binding;GO:0004634:phosphopyruvate hydratase activity;GO:0042803:protein homodimerization activity;GO:0046982:protein heterodimerization activity;	K01689
ENST00000324361	2.27213	0.98477	-1.20619	-2.4101	0.00115	0.00989673	Down	ENSG00000127585	16	742518	755808	-	FBXL16	F-box and leucine-rich repeat protein 16 [Source:HGNC Symbol%3BAcc:14150]	-	-	-	K10282
ENST00000324873	243.554	87.1074	-1.48338	-22.7631	5e-05	0.000567165	Down	ENSG00000176046	16	28548606	28550495	-	NUPR1	nuclear protein%2C transcriptional regulator%2C 1 [Source:HGNC Symbol%3BAcc:29990]	GO:0002526:acute inflammatory response;GO:0006351:transcription, DNA-templated;GO:0006355:regulation of transcription, DNA-templated;GO:0006473:protein acetylation;GO:0008584:male gonad development;GO:0009636:response to toxic substance;GO:0016049:cell growth;GO:0031401:positive regulation of protein modification process;GO:0035914:skeletal muscle cell differentiation;GO:0042771:intrinsic apoptot…	GO:0005634:nucleus;	GO:0003674:molecular_function;GO:0003677:DNA binding;GO:0003682:chromatin binding;	K15626
ENST00000325103	1.92454	0.768322	-1.32473	-2.02283	0.00085	0.00758319	Down	ENSG00000107521	10	100175955	100206683	-	HPS1	Hermansky-Pudlak syndrome 1 [Source:HGNC Symbol%3BAcc:5163]	GO:0007040:lysosome organization;GO:0007596:blood coagulation;GO:0007601:visual perception;GO:0030318:melanocyte differentiation;GO:0032816:positive regulation of natural killer cell activation;GO:0033299:secretion of lysosomal enzymes;GO:0048069:eye pigmentation;GO:0060041:retina development in camera-type eye;	GO:0005737:cytoplasm;GO:0005764:lysosome;GO:0005887:integral component of plasma membrane;	GO:0005515:protein binding;GO:0046983:protein dimerization activity;	-
ENST00000325333	11.2303	5.23617	-1.10081	-2.06784	0.00065	0.00597394	Down	ENSG00000213015	19	56152262	56154835	+	ZNF580	zinc finger protein 580 [Source:HGNC Symbol%3BAcc:29473]	GO:0006351:transcription, DNA-templated;GO:0006355:regulation of transcription, DNA-templated;	GO:0005634:nucleus;	GO:0003677:DNA binding;GO:0046872:metal ion binding;	-
ENST00000326153	3.50992	7.28646	1.05378	2.96594	5e-05	0.000567165	Ups	ENSG00000178605	X	220025	230886	-	GTPBP6	GTP binding protein 6 (putative) [Source:HGNC Symbol%3BAcc:30189]	-	-	GO:0005525:GTP binding;	-
ENST00000326577	63.5691	172.314	1.43864	21.6391	5e-05	0.000567165	Ups	ENSG00000006327	16	3070313	3072384	+	TNFRSF12A	tumor necrosis factor receptor superfamily%2C member 12A [Source:HGNC Symbol%3BAcc:18152]	GO:0001525:angiogenesis;GO:0006915:apoptotic process;GO:0006928:movement of cell or subcellular component;GO:0006931:substrate-dependent cell migration, cell attachment to substrate;GO:0007275:multicellular organism development;GO:0008219:cell death;GO:0045773:positive regulation of axon extension;GO:2001238:positive regulation of extrinsic apoptotic signaling pathway;	GO:0001726:ruffle;GO:0005886:plasma membrane;GO:0009986:cell surface;GO:0016021:integral component of membrane;	GO:0005515:protein binding;	K05149
ENST00000327726	24.0001	11.2609	-1.09172	-4.12228	5e-05	0.000567165	Down	ENSG00000197766	19	859453	863453	+	CFD	complement factor D (adipsin) [Source:HGNC Symbol%3BAcc:2771]	GO:0002576:platelet degranulation;GO:0006508:proteolysis;GO:0006956:complement activation;GO:0006957:complement activation, alternative pathway;GO:0007596:blood coagulation;GO:0030168:platelet activation;GO:0045087:innate immune response;	GO:0005576:extracellular region;GO:0005615:extracellular space;GO:0031093:platelet alpha granule lumen;	GO:0004252:serine-type endopeptidase activity;GO:0008236:serine-type peptidase activity;	K01334
ENST00000327773	4.40224	1.99536	-1.14159	-2.82002	5e-05	0.000567165	Down	ENSG00000183087	13	114523531	114567040	-	GAS6	growth arrest-specific 6 [Source:HGNC Symbol%3BAcc:4168]	GO:0001764:neuron migration;GO:0001934:positive regulation of protein phosphorylation;GO:0001961:positive regulation of cytokine-mediated signaling pathway;GO:0002576:platelet degranulation;GO:0003104:positive regulation of glomerular filtration;GO:0006468:protein phosphorylation;GO:0006508:proteolysis;GO:0006909:phagocytosis;GO:0007050:cell cycle arrest;GO:0007155:cell adhesion;GO:0007165:signal…	GO:0005576:extracellular region;GO:0005615:extracellular space;GO:0005737:cytoplasm;GO:0005788:endoplasmic reticulum lumen;GO:0005796:Golgi lumen;GO:0031093:platelet alpha granule lumen;	GO:0001786:phosphatidylserine binding;GO:0005102:signaling receptor binding;GO:0005245:voltage-gated calcium channel activity;GO:0005509:calcium ion binding;GO:0005515:protein binding;GO:0030296:protein tyrosine kinase activator activity;GO:0030971:receptor tyrosine kinase binding;GO:0043027:cysteine-type endopeptidase inhibitor activity involved in apoptotic process;GO:0048018:receptor ligand ac…	K05464
ENST00000328221	150.936	45.629	-1.72592	-2.47749	0.0044	0.0315762	Down	ENSG00000185885	11	313527	315240	+	IFITM1	interferon induced transmembrane protein 1 [Source:HGNC Symbol%3BAcc:5412]	GO:0001503:ossification;GO:0007166:cell surface receptor signaling pathway;GO:0008285:negative regulation of cell proliferation;GO:0009615:response to virus;GO:0019221:cytokine-mediated signaling pathway;GO:0030336:negative regulation of cell migration;GO:0034341:response to interferon-gamma;GO:0035455:response to interferon-alpha;GO:0035456:response to interferon-beta;GO:0045071:negative regulat…	GO:0005886:plasma membrane;GO:0016021:integral component of membrane;	GO:0005057:obsolete signal transducer activity, downstream of receptor;GO:0005515:protein binding;	K06566
ENST00000329073	0.822327	1.73202	1.07467	1.62333	0.00675	0.0453556	Ups	ENSG00000185163	12	132624400	132628184	-	DDX51	DEAD (Asp-Glu-Ala-Asp) box polypeptide 51 [Source:HGNC Symbol%3BAcc:20082]	GO:0006364:rRNA processing;	GO:0005730:nucleolus;	GO:0003723:RNA binding;GO:0005524:ATP binding;GO:0008026:ATP-dependent helicase activity;	K14807
ENST00000329125	1.43256	0.460221	-1.6382	-4.06529	5e-05	0.000567165	Down	ENSG00000185245	17	4835592	4838325	+	GP1BA	glycoprotein Ib (platelet)%2C alpha polypeptide [Source:HGNC Symbol%3BAcc:4439]	GO:0000902:cell morphogenesis;GO:0007155:cell adhesion;GO:0007166:cell surface receptor signaling pathway;GO:0007596:blood coagulation;GO:0007597:blood coagulation, intrinsic pathway;GO:0030168:platelet activation;GO:0030193:regulation of blood coagulation;GO:0042730:fibrinolysis;GO:0070493:thrombin-activated receptor signaling pathway;	GO:0005886:plasma membrane;GO:0005887:integral component of plasma membrane;GO:0016020:membrane;GO:0031362:anchored component of external side of plasma membrane;	GO:0005515:protein binding;GO:0015057:thrombin-activated receptor activity;	K06261
ENST00000330010	1.48223	3.21694	1.11792	2.5546	0.00015	0.00158582	Ups	ENSG00000162614	1	78354200	78409576	+	NEXN	nexilin (F actin binding protein) [Source:HGNC Symbol%3BAcc:29557]	GO:0030334:regulation of cell migration;GO:0051493:regulation of cytoskeleton organization;	GO:0005856:cytoskeleton;GO:0005924:cell-substrate adherens junction;GO:0030018:Z disc;	GO:0008307:structural constituent of muscle;GO:0051015:actin filament binding;	-
ENST00000330287	2.42508	0.890269	-1.44572	-2.99886	5e-05	0.000567165	Down	ENSG00000185010	X	154064063	154114592	-	F8	coagulation factor VIII%2C procoagulant component [Source:HGNC Symbol%3BAcc:3546]	GO:0002576:platelet degranulation;GO:0006953:acute-phase response;GO:0007155:cell adhesion;GO:0007596:blood coagulation;GO:0007597:blood coagulation, intrinsic pathway;GO:0030168:platelet activation;	GO:0005576:extracellular region;GO:0005615:extracellular space;GO:0005886:plasma membrane;GO:0031093:platelet alpha granule lumen;	GO:0005507:copper ion binding;GO:0005515:protein binding;GO:0016491:oxidoreductase activity;	K03899
ENST00000330676	2.51751	0.734093	-1.77797	-3.10996	5e-05	0.000567165	Down	ENSG00000185561	17	1611064	1613732	-	TLCD2	TLC domain containing 2 [Source:HGNC Symbol%3BAcc:33522]	-	GO:0016021:integral component of membrane;	-	-
ENST00000330877	11.5876	3.21154	-1.85124	-8.45592	5e-05	0.000567165	Down	ENSG00000185100	14	105190523	105213647	+	ADSSL1	adenylosuccinate synthase like 1 [Source:HGNC Symbol%3BAcc:20093]	GO:0002376:immune system process;GO:0006144:purine nucleobase metabolic process;GO:0006164:purine nucleotide biosynthetic process;GO:0006167:AMP biosynthetic process;GO:0009168:purine ribonucleoside monophosphate biosynthetic process;GO:0044208:'de novo' AMP biosynthetic process;GO:0044281:small molecule metabolic process;GO:0055086:nucleobase-containing small molecule metabolic process;	GO:0005737:cytoplasm;GO:0005829:cytosol;	GO:0000287:magnesium ion binding;GO:0004019:adenylosuccinate synthase activity;GO:0005525:GTP binding;GO:0042301:phosphate ion binding;	K01939
ENST00000331718	1.77142	3.69033	1.05884	2.58747	5e-05	0.000567165	Ups	ENSG00000184185	17	21308448	21320482	+	KCNJ12	potassium inwardly-rectifying channel%2C subfamily J%2C member 12 [Source:HGNC Symbol%3BAcc:6258]	GO:0006813:potassium ion transport;GO:0006936:muscle contraction;GO:0007268:chemical synaptic transmission;GO:0008016:regulation of heart contraction;GO:0051289:protein homotetramerization;	GO:0005886:plasma membrane;GO:0016021:integral component of membrane;GO:0031224:intrinsic component of membrane;	GO:0005242:inward rectifier potassium channel activity;	K19468
ENST00000332674	1.86014	0.729523	-1.35039	-2.34472	0.00035	0.00341682	Down	ENSG00000119950	10	111967363	112047123	+	MXI1	MAX interactor 1%2C dimerization protein [Source:HGNC Symbol%3BAcc:7534]	GO:0000122:negative regulation of transcription by RNA polymerase II;GO:0006351:transcription, DNA-templated;GO:0008285:negative regulation of cell proliferation;GO:0042994:cytoplasmic sequestering of transcription factor;	GO:0005634:nucleus;	GO:0003677:DNA binding;GO:0003714:transcription corepressor activity;GO:0046983:protein dimerization activity;	K09114
ENST00000333175	0.450775	1.77412	1.97662	2.68169	5e-05	0.000567165	Ups	ENSG00000182087	19	1009650	1021114	-	TMEM259	transmembrane protein 259 [Source:HGNC Symbol%3BAcc:17039]	-	GO:0005737:cytoplasm;GO:0016021:integral component of membrane;	-	-
ENST00000333244	20.4121	7.65828	-1.41433	-8.48902	5e-05	0.000567165	Down	ENSG00000185567	14	105403654	105444694	-	AHNAK2	AHNAK nucleoprotein 2 [Source:HGNC Symbol%3BAcc:20125]	-	GO:0005634:nucleus;	-	-
ENST00000333577	0.379041	0.989206	1.38392	2.2612	0.00295	0.0224336	Ups	ENSG00000183495	12	132434508	132565005	+	EP400	E1A binding protein p400 [Source:HGNC Symbol%3BAcc:11958]	GO:0043967:histone H4 acetylation;GO:0043968:histone H2A acetylation;	GO:0016607:nuclear speck;GO:0035267:NuA4 histone acetyltransferase complex;	GO:0003677:DNA binding;GO:0003682:chromatin binding;GO:0004386:helicase activity;GO:0005524:ATP binding;	K11320
ENST00000334029	0.6382	0.142892	-2.15908	-2.01568	0.0064	0.0433879	Down	ENSG00000100033	22	18900295	18923964	-	PRODH	proline dehydrogenase (oxidase) 1 [Source:HGNC Symbol%3BAcc:9453]	GO:0006537:glutamate biosynthetic process;GO:0006560:proline metabolic process;GO:0006562:proline catabolic process;GO:0008631:intrinsic apoptotic signaling pathway in response to oxidative stress;GO:0010133:proline catabolic process to glutamate;GO:0019470:4-hydroxyproline catabolic process;GO:0034641:cellular nitrogen compound metabolic process;GO:0044281:small molecule metabolic process;	GO:0005743:mitochondrial inner membrane;GO:0005759:mitochondrial matrix;	GO:0004657:proline dehydrogenase activity;GO:0071949:FAD binding;	K00318
ENST00000334136	5.77364	2.43664	-1.24459	-2.42526	0.0014	0.0117344	Down	ENSG00000094631	X	48660402	48683386	+	HDAC6	histone deacetylase 6 [Source:HGNC Symbol%3BAcc:14064]	GO:0000209:protein polyubiquitination;GO:0006351:transcription, DNA-templated;GO:0006476:protein deacetylation;GO:0006515:protein quality control for misfolded or incompletely synthesized proteins;GO:0006886:intracellular protein transport;GO:0007026:negative regulation of microtubule depolymerization;GO:0009636:response to toxic substance;GO:0009967:positive regulation of signal transduction;GO:…	GO:0000118:histone deacetylase complex;GO:0005634:nucleus;GO:0005730:nucleolus;GO:0005737:cytoplasm;GO:0005829:cytosol;GO:0005874:microtubule;GO:0005875:microtubule associated complex;GO:0005881:cytoplasmic microtubule;GO:0005901:caveola;GO:0016234:inclusion body;GO:0016235:aggresome;GO:0030286:dynein complex;GO:0031252:cell leading edge;GO:0048471:perinuclear region of cytoplasm;	GO:0003779:actin binding;GO:0004407:histone deacetylase activity;GO:0005515:protein binding;GO:0008013:beta-catenin binding;GO:0008017:microtubule binding;GO:0008270:zinc ion binding;GO:0016787:hydrolase activity;GO:0019899:enzyme binding;GO:0031593:polyubiquitin modification-dependent protein binding;GO:0032041:NAD-dependent histone deacetylase activity (H3-K14 specific);GO:0042826:histone deace…	K11407
ENST00000334221	1.15896	0.547652	-1.08151	-2.49277	0.0002	0.00205837	Down	ENSG00000186897	12	49726200	49730971	-	C1QL4	complement component 1%2C q subcomponent-like 4 [Source:HGNC Symbol%3BAcc:31416]	-	GO:0005581:collagen trimer;	-	-
ENST00000334307	2.48526	0.938429	-1.40508	-2.22595	0.0014	0.0117344	Down	ENSG00000166352	11	36616051	36680818	+	C11orf74	chromosome 11 open reading frame 74 [Source:HGNC Symbol%3BAcc:25142]	-	-	-	-
ENST00000334370	3.32657	1.64338	-1.01736	-4.25938	5e-05	0.000567165	Down	ENSG00000105429	19	42829761	42882921	+	MEGF8	multiple EGF-like-domains 8 [Source:HGNC Symbol%3BAcc:3233]	GO:0008150:biological_process;GO:0061371:determination of heart left/right asymmetry;GO:0071907:determination of digestive tract left/right asymmetry;	GO:0005575:cellular_component;GO:0005634:nucleus;GO:0016021:integral component of membrane;	GO:0005198:structural molecule activity;GO:0005509:calcium ion binding;GO:0005515:protein binding;	K12581
ENST00000334530	1.15001	2.33299	1.02053	1.61124	0.00615	0.0419335	Ups	ENSG00000168476	8	21995533	21999366	-	REEP4	receptor accessory protein 4 [Source:HGNC Symbol%3BAcc:26176]	-	GO:0016021:integral component of membrane;	-	K17338
ENST00000334976	1.48309	0	#NAME?	#NAME?	5e-05	0.000567165	Down	ENSG00000161671	19	50979756	50986585	+	EMC10	ER membrane protein complex subunit 10 [Source:HGNC Symbol%3BAcc:27609]	-	GO:0005576:extracellular region;GO:0016021:integral component of membrane;GO:0072546:ER membrane protein complex;	-	-
ENST00000335083	2.14917	4.92848	1.19736	3.31201	5e-05	0.000567165	Ups	ENSG00000215033	10	47746962	47770871	+	AL603965.1	Protein LOC100996760 [Source:UniProtKB/TrEMBL%3BAcc:A6NF06]	-	-	-	-
ENST00000335327	0.916832	0.307786	-1.57473	-2.97753	5e-05	0.000567165	Down	ENSG00000132970	13	27131887	27263085	+	WASF3	WAS protein family%2C member 3 [Source:HGNC Symbol%3BAcc:12734]	GO:0007010:cytoskeleton organization;GO:0008360:regulation of cell shape;GO:0014003:oligodendrocyte development;GO:0030032:lamellipodium assembly;GO:0030041:actin filament polymerization;GO:0031643:positive regulation of myelination;	GO:0005737:cytoplasm;GO:0005856:cytoskeleton;GO:0030027:lamellipodium;	GO:0003779:actin binding;	K06083
ENST00000335350	1.29059	0.445441	-1.53472	-3.39013	5e-05	0.000567165	Down	ENSG00000107731	10	72972327	73062621	+	UNC5B	unc-5 homolog B (C. elegans) [Source:HGNC Symbol%3BAcc:12568]	GO:0006915:apoptotic process;GO:0007165:signal transduction;GO:0007411:axon guidance;GO:0033564:anterior/posterior axon guidance;GO:0042981:regulation of apoptotic process;GO:0043065:positive regulation of apoptotic process;GO:2001240:negative regulation of extrinsic apoptotic signaling pathway in absence of ligand;	GO:0016021:integral component of membrane;	GO:0005515:protein binding;	K07521
ENST00000336097	19.8259	48.1346	1.27968	8.06961	5e-05	0.000567165	Ups	ENSG00000239672	17	49230937	49239422	+	NME1	NME/NM23 nucleoside diphosphate kinase 1 [Source:HGNC Symbol%3BAcc:7849]	GO:0002762:negative regulation of myeloid leukocyte differentiation;GO:0006183:GTP biosynthetic process;GO:0006228:UTP biosynthetic process;GO:0006241:CTP biosynthetic process;GO:0006897:endocytosis;GO:0007595:lactation;GO:0008285:negative regulation of cell proliferation;GO:0010629:negative regulation of gene expression;GO:0010976:positive regulation of neuron projection development;GO:0014075:r…	GO:0005634:nucleus;GO:0005737:cytoplasm;GO:0005739:mitochondrion;GO:0005813:centrosome;GO:0005829:cytosol;GO:0016020:membrane;GO:0048471:perinuclear region of cytoplasm;	GO:0000287:magnesium ion binding;GO:0000977:RNA polymerase II regulatory region sequence-specific DNA binding;GO:0003697:single-stranded DNA binding;GO:0004536:deoxyribonuclease activity;GO:0004550:nucleoside diphosphate kinase activity;GO:0005515:protein binding;GO:0005524:ATP binding;GO:0005525:GTP binding;GO:0019215:intermediate filament binding;GO:0019901:protein kinase binding;GO:0042802:ide…	K00940
ENST00000336600	2.6313	0.842209	-1.64353	-4.53374	5e-05	0.000567165	Down	ENSG00000181577	6	43968337	43973695	+	C6orf223	chromosome 6 open reading frame 223 [Source:HGNC Symbol%3BAcc:28692]	-	-	-	-
ENST00000336798	14.1513	5.2789	-1.42262	-16.017	5e-05	0.000567165	Down	ENSG00000162512	1	31342314	31351587	-	SDC3	syndecan 3 [Source:HGNC Symbol%3BAcc:10660]	GO:0001523:retinoid metabolic process;GO:0005975:carbohydrate metabolic process;GO:0006024:glycosaminoglycan biosynthetic process;GO:0006027:glycosaminoglycan catabolic process;GO:0007603:phototransduction, visible light;GO:0030198:extracellular matrix organization;GO:0030203:glycosaminoglycan metabolic process;GO:0030204:chondroitin sulfate metabolic process;GO:0044281:small molecule metabolic p…	GO:0005796:Golgi lumen;GO:0005886:plasma membrane;GO:0016021:integral component of membrane;GO:0043202:lysosomal lumen;	GO:0008092:cytoskeletal protein binding;	K16337
ENST00000337147	10.166	25.2859	1.31458	4.8402	5e-05	0.000567165	Ups	ENSG00000092820	6	159186773	159239259	-	EZR	ezrin [Source:HGNC Symbol%3BAcc:12691]	GO:0007016:cytoskeletal anchoring at plasma membrane;GO:0007159:leukocyte cell-cell adhesion;GO:0007411:axon guidance;GO:0008360:regulation of cell shape;GO:0022614:membrane to membrane docking;GO:0030855:epithelial cell differentiation;GO:0035088:establishment or maintenance of apical/basal cell polarity;GO:0051017:actin filament bundle assembly;	GO:0001726:ruffle;GO:0001931:uropod;GO:0005730:nucleolus;GO:0005737:cytoplasm;GO:0005829:cytosol;GO:0005856:cytoskeleton;GO:0005884:actin filament;GO:0005886:plasma membrane;GO:0005902:microvillus;GO:0005925:focal adhesion;GO:0015629:actin cytoskeleton;GO:0016323:basolateral plasma membrane;GO:0016324:apical plasma membrane;GO:0019898:extrinsic component of membrane;GO:0030175:filopodium;GO:00308…	GO:0005515:protein binding;GO:0008092:cytoskeletal protein binding;GO:0050839:cell adhesion molecule binding;GO:0051015:actin filament binding;	K08007
ENST00000337566	4.98236	15.4556	1.63322	2.77579	5e-05	0.000567165	Ups	ENSG00000100413	22	41924846	41940466	-	POLR3H	polymerase (RNA) III (DNA directed) polypeptide H (22.9kD) [Source:HGNC Symbol%3BAcc:30349]	GO:0006139:nucleobase-containing compound metabolic process;GO:0006351:transcription, DNA-templated;GO:0006383:transcription by RNA polymerase III;GO:0006385:transcription elongation from RNA polymerase III promoter;GO:0006386:termination of RNA polymerase III transcription;GO:0010467:gene expression;GO:0032481:positive regulation of type I interferon production;GO:0045087:innate immune response;…	GO:0005634:nucleus;GO:0005654:nucleoplasm;GO:0005666:RNA polymerase III complex;GO:0005730:nucleolus;GO:0005813:centrosome;GO:0005829:cytosol;GO:0043231:intracellular membrane-bounded organelle;	GO:0003677:DNA binding;GO:0003899:DNA-directed 5'-3' RNA polymerase activity;	K03022
ENST00000338448	6.84481	1.93064	-1.82593	-6.96841	5e-05	0.000567165	Down	ENSG00000099864	19	709101	748329	+	PALM	paralemmin [Source:HGNC Symbol%3BAcc:8594]	GO:0006928:movement of cell or subcellular component;GO:0007010:cytoskeleton organization;GO:0007194:negative regulation of adenylate cyclase activity;GO:0008360:regulation of cell shape;GO:0051491:positive regulation of filopodium assembly;GO:0060074:synapse maturation;GO:0060160:negative regulation of dopamine receptor signaling pathway;GO:0060999:positive regulation of dendritic spine developm…	GO:0005886:plasma membrane;GO:0005887:integral component of plasma membrane;GO:0016323:basolateral plasma membrane;GO:0016327:apicolateral plasma membrane;GO:0030424:axon;GO:0031527:filopodium membrane;GO:0032590:dendrite membrane;GO:0032591:dendritic spine membrane;	GO:0005515:protein binding;GO:0031750:D3 dopamine receptor binding;	K16519
ENST00000338797	0.790879	0.369091	-1.09948	-2.54214	0.00015	0.00158582	Down	ENSG00000105662	19	18794488	18893004	+	CRTC1	CREB regulated transcription coactivator 1 [Source:HGNC Symbol%3BAcc:16062]	GO:0006351:transcription, DNA-templated;GO:0019048:modulation by virus of host morphology or physiology;GO:0032793:positive regulation of CREB transcription factor activity;GO:0045944:positive regulation of transcription by RNA polymerase II;GO:0051289:protein homotetramerization;	GO:0005634:nucleus;GO:0005730:nucleolus;GO:0005737:cytoplasm;GO:0005886:plasma membrane;	GO:0005515:protein binding;GO:0008140:cAMP response element binding protein binding;	K15309
ENST00000339464	1.81496	4.98437	1.45747	7.77174	5e-05	0.000567165	Ups	ENSG00000188064	22	46316242	46373009	-	WNT7B	wingless-type MMTV integration site family%2C member 7B [Source:HGNC Symbol%3BAcc:12787]	GO:0001701:in utero embryonic development;GO:0003338:metanephros morphogenesis;GO:0007267:cell-cell signaling;GO:0007275:multicellular organism development;GO:0008284:positive regulation of cell proliferation;GO:0010628:positive regulation of gene expression;GO:0016055:Wnt signaling pathway;GO:0016332:establishment or maintenance of polarity of embryonic epithelium;GO:0021871:forebrain regionaliz…	GO:0005576:extracellular region;GO:0005615:extracellular space;GO:0005788:endoplasmic reticulum lumen;GO:0005796:Golgi lumen;GO:0005886:plasma membrane;	GO:0005102:signaling receptor binding;GO:0005109:frizzled binding;GO:0005201:extracellular matrix structural constituent;	K00572
ENST00000339485	0.926154	0.287905	-1.68566	-2.00398	0.00695	0.0464845	Down	ENSG00000187650	19	5904869	5910864	+	VMAC	vimentin-type intermediate filament associated coiled-coil protein [Source:HGNC Symbol%3BAcc:33803]	-	GO:0005737:cytoplasm;	-	K17985
ENST00000339511	4.14709	9.84654	1.24752	2.67414	5e-05	0.000567165	Ups	ENSG00000114026	3	9791665	9799061	+	OGG1	8-oxoguanine DNA glycosylase [Source:HGNC Symbol%3BAcc:8125]	GO:0002526:acute inflammatory response;GO:0006281:DNA repair;GO:0006284:base-excision repair;GO:0006285:base-excision repair, AP site formation;GO:0006289:nucleotide-excision repair;GO:0006355:regulation of transcription, DNA-templated;GO:0006979:response to oxidative stress;GO:0009314:response to radiation;GO:0032355:response to estradiol;GO:0033158:regulation of protein import into nucleus, tra…	GO:0005634:nucleus;GO:0005654:nucleoplasm;GO:0005730:nucleolus;GO:0005739:mitochondrion;GO:0016363:nuclear matrix;GO:0016607:nuclear speck;	GO:0003684:damaged DNA binding;GO:0003824:catalytic activity;GO:0004519:endonuclease activity;GO:0005515:protein binding;GO:0008017:microtubule binding;GO:0008534:oxidized purine nucleobase lesion DNA N-glycosylase activity;GO:0034039:8-oxo-7,8-dihydroguanine DNA N-glycosylase activity;	K03660
ENST00000339562	1.23743	0.567996	-1.12339	-1.96255	0.00555	0.0385242	Down	ENSG00000153234	2	157180944	157189228	-	NR4A2	nuclear receptor subfamily 4%2C group A%2C member 2 [Source:HGNC Symbol%3BAcc:7981]	GO:0001666:response to hypoxia;GO:0001764:neuron migration;GO:0001975:response to amphetamine;GO:0006351:transcription, DNA-templated;GO:0006367:transcription initiation from RNA polymerase II promoter;GO:0007165:signal transduction;GO:0008344:adult locomotory behavior;GO:0009791:post-embryonic development;GO:0010035:response to inorganic substance;GO:0010467:gene expression;GO:0016265:obsolete d…	GO:0005634:nucleus;GO:0005654:nucleoplasm;GO:0005737:cytoplasm;	GO:0003707:steroid hormone receptor activity;GO:0004879:nuclear receptor activity;GO:0005515:protein binding;GO:0008270:zinc ion binding;GO:0043565:sequence-specific DNA binding;GO:0046982:protein heterodimerization activity;	K08558
ENST00000339852	7.60037	3.4191	-1.15245	-6.54245	5e-05	0.000567165	Down	ENSG00000188505	19	39687601	39692524	+	NCCRP1	non-specific cytotoxic cell receptor protein 1 homolog (zebrafish) [Source:HGNC Symbol%3BAcc:33739]	GO:0008284:positive regulation of cell proliferation;GO:0030163:protein catabolic process;	GO:0005737:cytoplasm;	-	K12606
ENST00000340134	1.23829	0.259486	-2.25463	-4.1991	5e-05	0.000567165	Down	ENSG00000244242	11	1753640	1771821	-	IFITM10	interferon induced transmembrane protein 10 [Source:HGNC Symbol%3BAcc:40022]	GO:0009607:response to biotic stimulus;	GO:0005886:plasma membrane;GO:0016021:integral component of membrane;	-	-
ENST00000340533	16.5154	178.384	3.43311	27.8595	5e-05	0.000567165	Ups	ENSG00000166347	18	71920531	71959251	-	CYB5A	cytochrome b5 type A (microsomal) [Source:HGNC Symbol%3BAcc:2570]	GO:0006766:vitamin metabolic process;GO:0006767:water-soluble vitamin metabolic process;GO:0019852:L-ascorbic acid metabolic process;GO:0044281:small molecule metabolic process;GO:0046686:response to cadmium ion;	GO:0005739:mitochondrion;GO:0005741:mitochondrial outer membrane;GO:0005789:endoplasmic reticulum membrane;GO:0016021:integral component of membrane;	GO:0004033:aldo-keto reductase (NADP) activity;GO:0004129:cytochrome-c oxidase activity;GO:0019899:enzyme binding;GO:0020037:heme binding;GO:0046872:metal ion binding;	-
ENST00000340607	9.44241	19.5934	1.05314	5.08979	5e-05	0.000567165	Ups	ENSG00000148344	9	132500610	132515326	-	PTGES	prostaglandin E synthase [Source:HGNC Symbol%3BAcc:9599]	GO:0001516:prostaglandin biosynthetic process;GO:0002526:acute inflammatory response;GO:0002544:chronic inflammatory response;GO:0006693:prostaglandin metabolic process;GO:0007165:signal transduction;GO:0008285:negative regulation of cell proliferation;GO:0014070:response to organic cyclic compound;GO:0019369:arachidonic acid metabolic process;GO:0019371:cyclooxygenase pathway;GO:0032496:response…	GO:0005641:nuclear envelope lumen;GO:0005789:endoplasmic reticulum membrane;GO:0016020:membrane;GO:0016021:integral component of membrane;GO:0048471:perinuclear region of cytoplasm;	GO:0043295:glutathione binding;GO:0050220:prostaglandin-E synthase activity;	K15729
ENST00000341037	0.658114	1.6068	1.28778	3.29946	5e-05	0.000567165	Ups	ENSG00000041982	9	117782839	117853426	-	TNC	tenascin C [Source:HGNC Symbol%3BAcc:5318]	GO:0007155:cell adhesion;GO:0007528:neuromuscular junction development;GO:0008284:positive regulation of cell proliferation;GO:0009611:response to wounding;GO:0010628:positive regulation of gene expression;GO:0014012:peripheral nervous system axon regeneration;GO:0030198:extracellular matrix organization;GO:0060739:mesenchymal-epithelial cell signaling involved in prostate gland development;GO:00…	GO:0005576:extracellular region;GO:0005604:basement membrane;GO:0005614:interstitial matrix;GO:0005615:extracellular space;GO:0031012:extracellular matrix;	GO:0045545:syndecan binding;	K06252
ENST00000341197	1.87668	0.760208	-1.30372	-2.11062	0.0017	0.0139007	Down	ENSG00000124191	20	42543504	42697657	+	TOX2	TOX high mobility group box family member 2 [Source:HGNC Symbol%3BAcc:16095]	GO:0006351:transcription, DNA-templated;GO:0006355:regulation of transcription, DNA-templated;	GO:0005634:nucleus;	GO:0003677:DNA binding;	-
ENST00000341514	2.02747	0.963524	-1.07329	-3.25437	5e-05	0.000567165	Down	ENSG00000165240	X	77166199	77305892	+	ATP7A	ATPase%2C Cu++ transporting%2C alpha polypeptide [Source:HGNC Symbol%3BAcc:869]	GO:0001568:blood vessel development;GO:0001701:in utero embryonic development;GO:0001836:release of cytochrome c from mitochondria;GO:0001974:blood vessel remodeling;GO:0002082:regulation of oxidative phosphorylation;GO:0006568:tryptophan metabolic process;GO:0006570:tyrosine metabolic process;GO:0006584:catecholamine metabolic process;GO:0006825:copper ion transport;GO:0006878:cellular copper io…	GO:0005770:late endosome;GO:0005783:endoplasmic reticulum;GO:0005794:Golgi apparatus;GO:0005802:trans-Golgi network;GO:0005829:cytosol;GO:0005886:plasma membrane;GO:0016021:integral component of membrane;GO:0016323:basolateral plasma membrane;GO:0030140:trans-Golgi network transport vesicle;GO:0030141:secretory granule;GO:0031526:brush border membrane;GO:0043005:neuron projection;GO:0043025:neuro…	GO:0004008:copper-exporting ATPase activity;GO:0005375:copper ion transmembrane transporter activity;GO:0005507:copper ion binding;GO:0005515:protein binding;GO:0005524:ATP binding;GO:0016532:superoxide dismutase copper chaperone activity;GO:0032767:copper-dependent protein binding;	K17686
ENST00000341555	0.287711	1.29731	2.17283	2.15978	0.0035	0.0259942	Ups	ENSG00000124155	20	44044783	44054882	+	PIGT	phosphatidylinositol glycan anchor biosynthesis%2C class T [Source:HGNC Symbol%3BAcc:14938]	GO:0006501:C-terminal protein lipidation;GO:0016255:attachment of GPI anchor to protein;GO:0030182:neuron differentiation;GO:0043687:post-translational protein modification;GO:0044267:cellular protein metabolic process;GO:0051402:neuron apoptotic process;	GO:0005789:endoplasmic reticulum membrane;GO:0030176:integral component of endoplasmic reticulum membrane;GO:0042765:GPI-anchor transamidase complex;	GO:0003923:GPI-anchor transamidase activity;GO:0005515:protein binding;	K05292
ENST00000341627	2.73737	13.6605	2.31915	6.12073	5e-05	0.000567165	Ups	ENSG00000006327	16	3070360	3072384	+	TNFRSF12A	tumor necrosis factor receptor superfamily%2C member 12A [Source:HGNC Symbol%3BAcc:18152]	GO:0001525:angiogenesis;GO:0006915:apoptotic process;GO:0006928:movement of cell or subcellular component;GO:0006931:substrate-dependent cell migration, cell attachment to substrate;GO:0007275:multicellular organism development;GO:0008219:cell death;GO:0045773:positive regulation of axon extension;GO:2001238:positive regulation of extrinsic apoptotic signaling pathway;	GO:0001726:ruffle;GO:0005886:plasma membrane;GO:0009986:cell surface;GO:0016021:integral component of membrane;	GO:0005515:protein binding;	K05149
ENST00000342101	0.682344	0.138556	-2.30003	-1.98409	0.0031	0.0234271	Down	ENSG00000159110	21	34602441	34636830	+	IFNAR2	interferon (alpha%2C beta and omega) receptor 2 [Source:HGNC Symbol%3BAcc:5433]	GO:0006357:regulation of transcription by RNA polymerase II;GO:0007166:cell surface receptor signaling pathway;GO:0007259:JAK-STAT cascade;GO:0008283:cell proliferation;GO:0009615:response to virus;GO:0019221:cytokine-mediated signaling pathway;GO:0035455:response to interferon-alpha;GO:0060337:type I interferon signaling pathway;GO:0060338:regulation of type I interferon-mediated signaling pathw…	GO:0005576:extracellular region;GO:0005615:extracellular space;GO:0005886:plasma membrane;GO:0005887:integral component of plasma membrane;	GO:0004905:type I interferon receptor activity;GO:0005515:protein binding;GO:0019901:protein kinase binding;GO:0019962:type I interferon binding;	K05131
ENST00000342272	0.459667	1.46432	1.67156	2.4995	0.00065	0.00597394	Ups	ENSG00000149596	20	42805457	42815733	-	JPH2	junctophilin 2 [Source:HGNC Symbol%3BAcc:14202]	GO:0055024:regulation of cardiac muscle tissue development;GO:0055074:calcium ion homeostasis;GO:0060314:regulation of ryanodine-sensitive calcium-release channel activity;GO:0060316:positive regulation of ryanodine-sensitive calcium-release channel activity;GO:0060402:calcium ion transport into cytosol;	GO:0005886:plasma membrane;GO:0014701:junctional sarcoplasmic reticulum membrane;GO:0016021:integral component of membrane;GO:0030018:Z disc;GO:0030314:junctional membrane complex;	GO:0005515:protein binding;GO:0015278:calcium-release channel activity;	K19530
ENST00000342422	1.31663	2.93772	1.15785	1.68669	0.0075	0.0494349	Ups	ENSG00000101084	20	35234225	35240960	+	C20orf24	chromosome 20 open reading frame 24 [Source:HGNC Symbol%3BAcc:15870]	GO:0008150:biological_process;	GO:0005575:cellular_component;	GO:0003674:molecular_function;	-
ENST00000342456	12.3889	6.15991	-1.00806	-2.00293	0.0001	0.00108751	Down	ENSG00000006534	11	67777790	67796741	+	ALDH3B1	aldehyde dehydrogenase 3 family%2C member B1 [Source:HGNC Symbol%3BAcc:410]	GO:0006066:alcohol metabolic process;GO:0006068:ethanol catabolic process;GO:0006629:lipid metabolic process;GO:0034599:cellular response to oxidative stress;GO:0046185:aldehyde catabolic process;GO:0055114:oxidation-reduction process;	GO:0005737:cytoplasm;	GO:0004028:3-chloroallyl aldehyde dehydrogenase activity;GO:0004030:aldehyde dehydrogenase [NAD(P)+] activity;	K00129
ENST00000343410	6.04074	1.75481	-1.78341	-8.59452	5e-05	0.000567165	Down	ENSG00000143512	1	222695602	222721445	-	HHIPL2	HHIP-like 2 [Source:HGNC Symbol%3BAcc:25842]	GO:0005975:carbohydrate metabolic process;	GO:0005576:extracellular region;	GO:0016901:oxidoreductase activity, acting on the CH-OH group of donors, quinone or similar compound as acceptor;GO:0048038:quinone binding;	-
ENST00000343855	14.5333	6.54672	-1.15052	-10.3522	5e-05	0.000567165	Down	ENSG00000188707	7	150026938	150029808	+	ZBED6CL	ZBED6 C-terminal like [Source:HGNC Symbol%3BAcc:21720]	-	-	-	-
ENST00000343916	3.40313	1.65529	-1.03977	-3.15635	5e-05	0.000567165	Down	ENSG00000092758	20	61448414	61472511	+	COL9A3	collagen%2C type IX%2C alpha 3 [Source:HGNC Symbol%3BAcc:2219]	GO:0007411:axon guidance;GO:0008584:male gonad development;GO:0008585:female gonad development;GO:0022617:extracellular matrix disassembly;GO:0030198:extracellular matrix organization;GO:0030574:collagen catabolic process;	GO:0005576:extracellular region;GO:0005594:collagen type IX trimer;GO:0005788:endoplasmic reticulum lumen;	GO:0030020:extracellular matrix structural constituent conferring tensile strength;	K08131
ENST00000344102	4.25481	1.07671	-1.98247	-3.1698	5e-05	0.000567165	Down	ENSG00000140105	14	100800165	100841945	-	WARS	tryptophanyl-tRNA synthetase [Source:HGNC Symbol%3BAcc:12729]	GO:0001525:angiogenesis;GO:0006412:translation;GO:0006418:tRNA aminoacylation for protein translation;GO:0006436:tryptophanyl-tRNA aminoacylation;GO:0008285:negative regulation of cell proliferation;GO:0010467:gene expression;GO:0045765:regulation of angiogenesis;	GO:0005737:cytoplasm;GO:0005829:cytosol;	GO:0004812:aminoacyl-tRNA ligase activity;GO:0004830:tryptophan-tRNA ligase activity;GO:0005515:protein binding;GO:0005524:ATP binding;	K01867
ENST00000344423	7.09163	3.29132	-1.10745	-6.91453	5e-05	0.000567165	Down	ENSG00000186918	8	28203102	28243983	-	ZNF395	zinc finger protein 395 [Source:HGNC Symbol%3BAcc:18737]	GO:0006351:transcription, DNA-templated;GO:0006355:regulation of transcription, DNA-templated;	GO:0005634:nucleus;GO:0005737:cytoplasm;	GO:0003677:DNA binding;GO:0046872:metal ion binding;	-
ENST00000344595	1.71002	0.615658	-1.47381	-2.91777	5e-05	0.000567165	Down	ENSG00000167720	17	2206998	2228554	+	SRR	serine racemase [Source:HGNC Symbol%3BAcc:14398]	GO:0006520:cellular amino acid metabolic process;GO:0006563:L-serine metabolic process;GO:0007420:brain development;GO:0007568:aging;GO:0009069:serine family amino acid metabolic process;GO:0032496:response to lipopolysaccharide;GO:0042493:response to drug;GO:0042866:pyruvate biosynthetic process;GO:0043278:response to morphine;GO:0051289:protein homotetramerization;GO:0070178:D-serine metabolic …	GO:0005737:cytoplasm;GO:0005886:plasma membrane;GO:0043025:neuronal cell body;GO:0045177:apical part of cell;	GO:0000287:magnesium ion binding;GO:0003941:L-serine ammonia-lyase activity;GO:0005509:calcium ion binding;GO:0005524:ATP binding;GO:0008721:D-serine ammonia-lyase activity;GO:0016594:glycine binding;GO:0018114:threonine racemase activity;GO:0030165:PDZ domain binding;GO:0030170:pyridoxal phosphate binding;GO:0030378:serine racemase activity;GO:0042803:protein homodimerization activity;	K12235
ENST00000344736	4.35994	13.8541	1.66793	3.56896	5e-05	0.000567165	Ups	ENSG00000196924	X	153577152	153599656	-	FLNA	filamin A%2C alpha [Source:HGNC Symbol%3BAcc:3754]	GO:0001837:epithelial to mesenchymal transition;GO:0002576:platelet degranulation;GO:0007195:adenylate cyclase-inhibiting dopamine receptor signaling pathway;GO:0007596:blood coagulation;GO:0030168:platelet activation;GO:0031532:actin cytoskeleton reorganization;GO:0034329:cell junction assembly;GO:0034394:protein localization to cell surface;GO:0042177:negative regulation of protein catabolic pr…	GO:0005576:extracellular region;GO:0005634:nucleus;GO:0005737:cytoplasm;GO:0005802:trans-Golgi network;GO:0005829:cytosol;GO:0005886:plasma membrane;GO:0005938:cell cortex;GO:0015629:actin cytoskeleton;GO:0031523:Myb complex;GO:0070062:extracellular exosome;	GO:0003779:actin binding;GO:0004871:obsolete signal transducer activity;GO:0005080:protein kinase C binding;GO:0005515:protein binding;GO:0008134:transcription factor binding;GO:0017048:Rho GTPase binding;GO:0017160:Ral GTPase binding;GO:0031267:small GTPase binding;GO:0034988:Fc-gamma receptor I complex binding;GO:0042803:protein homodimerization activity;GO:0048365:Rac GTPase binding;GO:0051015…	K04437
ENST00000344749	13.4325	5.00903	-1.42313	-6.9544	5e-05	0.000567165	Down	ENSG00000071564	19	1609293	1652326	-	TCF3	transcription factor 3 [Source:HGNC Symbol%3BAcc:11633]	GO:0000080:mitotic G1 phase;GO:0001779:natural killer cell differentiation;GO:0002326:B cell lineage commitment;GO:0006351:transcription, DNA-templated;GO:0006355:regulation of transcription, DNA-templated;GO:0030183:B cell differentiation;GO:0030890:positive regulation of B cell proliferation;GO:0032496:response to lipopolysaccharide;GO:0033077:T cell differentiation in thymus;GO:0033152:immunog…	GO:0000788:nuclear nucleosome;GO:0005634:nucleus;GO:0005654:nucleoplasm;GO:0005667:transcription factor complex;GO:0005737:cytoplasm;	GO:0003677:DNA binding;GO:0003682:chromatin binding;GO:0003700:DNA-binding transcription factor activity;GO:0003713:transcription coactivator activity;GO:0005515:protein binding;GO:0008134:transcription factor binding;GO:0031435:mitogen-activated protein kinase kinase kinase binding;GO:0042803:protein homodimerization activity;GO:0043425:bHLH transcription factor binding;GO:0043565:sequence-speci…	K09063
ENST00000345117	0.266984	0.856813	1.68223	1.98666	0.0027	0.0207748	Ups	ENSG00000131931	8	42691819	42698448	-	THAP1	THAP domain containing%2C apoptosis associated protein 1 [Source:HGNC Symbol%3BAcc:20856]	GO:0001935:endothelial cell proliferation;GO:0006351:transcription, DNA-templated;GO:0006355:regulation of transcription, DNA-templated;GO:0007049:cell cycle;GO:0007346:regulation of mitotic cell cycle;	GO:0005634:nucleus;GO:0016605:PML body;	GO:0003676:nucleic acid binding;GO:0005515:protein binding;GO:0008270:zinc ion binding;GO:0043565:sequence-specific DNA binding;	-
ENST00000346786	5.93459	15.923	1.42389	3.08103	5e-05	0.000567165	Ups	ENSG00000101335	20	35169900	35178228	+	MYL9	myosin%2C light chain 9%2C regulatory [Source:HGNC Symbol%3BAcc:15754]	GO:0006936:muscle contraction;GO:0006937:regulation of muscle contraction;GO:0007411:axon guidance;	GO:0001725:stress fiber;GO:0005829:cytosol;GO:0005859:muscle myosin complex;GO:0030018:Z disc;	GO:0005509:calcium ion binding;GO:0008307:structural constituent of muscle;	K12755
ENST00000349555	6.1179	2.74955	-1.15384	-2.16583	0.0004	0.00385024	Down	ENSG00000100577	14	77787368	77797736	+	GSTZ1	glutathione S-transferase zeta 1 [Source:HGNC Symbol%3BAcc:4643]	GO:0006559:L-phenylalanine catabolic process;GO:0006572:tyrosine catabolic process;GO:0006749:glutathione metabolic process;GO:0006805:xenobiotic metabolic process;GO:0009072:aromatic amino acid family metabolic process;GO:0034641:cellular nitrogen compound metabolic process;GO:0044281:small molecule metabolic process;GO:1901687:glutathione derivative biosynthetic process;	GO:0005737:cytoplasm;GO:0005739:mitochondrion;GO:0005829:cytosol;	GO:0003824:catalytic activity;GO:0004364:glutathione transferase activity;GO:0004602:glutathione peroxidase activity;GO:0005515:protein binding;GO:0016034:maleylacetoacetate isomerase activity;GO:0042803:protein homodimerization activity;	K01800
ENST00000350763	1.06987	2.35581	1.1388	1.94642	0.00035	0.00341682	Ups	ENSG00000041982	9	117782813	117880536	-	TNC	tenascin C [Source:HGNC Symbol%3BAcc:5318]	GO:0007155:cell adhesion;GO:0007528:neuromuscular junction development;GO:0008284:positive regulation of cell proliferation;GO:0009611:response to wounding;GO:0010628:positive regulation of gene expression;GO:0014012:peripheral nervous system axon regeneration;GO:0030198:extracellular matrix organization;GO:0060739:mesenchymal-epithelial cell signaling involved in prostate gland development;GO:00…	GO:0005576:extracellular region;GO:0005604:basement membrane;GO:0005614:interstitial matrix;GO:0005615:extracellular space;GO:0031012:extracellular matrix;	GO:0045545:syndecan binding;	K06252
ENST00000352431	3.45277	0.938059	-1.88	-3.31995	5e-05	0.000567165	Down	ENSG00000101040	20	45839086	45985443	-	ZMYND8	zinc finger%2C MYND-type containing 8 [Source:HGNC Symbol%3BAcc:9397]	GO:0000122:negative regulation of transcription by RNA polymerase II;	GO:0005634:nucleus;	GO:0005515:protein binding;GO:0008270:zinc ion binding;GO:0016301:kinase activity;GO:0070491:repressing transcription factor binding;	-
ENST00000353334	1.23945	0.474714	-1.38457	-1.968	0.0024	0.0187473	Down	ENSG00000019582	5	149781233	149792492	-	CD74	CD74 molecule%2C major histocompatibility complex%2C class II invariant chain [Source:HGNC Symbol%3BAcc:1697]	GO:0000187:activation of MAPK activity;GO:0001516:prostaglandin biosynthetic process;GO:0001961:positive regulation of cytokine-mediated signaling pathway;GO:0002606:positive regulation of dendritic cell antigen processing and presentation;GO:0002792:negative regulation of peptide secretion;GO:0002830:positive regulation of type 2 immune response;GO:0002906:negative regulation of mature B cell ap…	GO:0000139:Golgi membrane;GO:0005622:intracellular;GO:0005765:lysosomal membrane;GO:0005771:multivesicular body;GO:0005773:vacuole;GO:0005886:plasma membrane;GO:0009897:external side of plasma membrane;GO:0009986:cell surface;GO:0012507:ER to Golgi transport vesicle membrane;GO:0016020:membrane;GO:0016021:integral component of membrane;GO:0030658:transport vesicle membrane;GO:0030666:endocytic ve…	GO:0001540:amyloid-beta binding;GO:0004896:cytokine receptor activity;GO:0019955:cytokine binding;GO:0035718:macrophage migration inhibitory factor binding;GO:0042289:MHC class II protein binding;GO:0042802:identical protein binding;GO:0050998:nitric-oxide synthase binding;	K06505
ENST00000353801	2.55046	5.71298	1.16348	2.71037	5e-05	0.000567165	Ups	ENSG00000096384	6	44214824	44221620	+	HSP90AB1	heat shock protein 90kDa alpha (cytosolic)%2C class B member 1 [Source:HGNC Symbol%3BAcc:5258]	GO:0001890:placenta development;GO:0006457:protein folding;GO:0006950:response to stress;GO:0006986:response to unfolded protein;GO:0007411:axon guidance;GO:0009651:response to salt stress;GO:0032092:positive regulation of protein binding;GO:0032435:negative regulation of proteasomal ubiquitin-dependent protein catabolic process;GO:0033160:positive regulation of protein import into nucleus, trans…	GO:0005737:cytoplasm;GO:0005739:mitochondrion;GO:0005829:cytosol;GO:0008180:COP9 signalosome;GO:0009986:cell surface;GO:0016234:inclusion body;GO:0016323:basolateral plasma membrane;GO:0016324:apical plasma membrane;GO:0031526:brush border membrane;GO:0042470:melanosome;	GO:0002134:UTP binding;GO:0002135:CTP binding;GO:0005515:protein binding;GO:0005524:ATP binding;GO:0005525:GTP binding;GO:0017098:sulfonylurea receptor binding;GO:0019901:protein kinase binding;GO:0030235:nitric-oxide synthase regulator activity;GO:0030911:TPR domain binding;GO:0032564:dATP binding;GO:0044325:ion channel binding;GO:0051082:unfolded protein binding;	K04079
ENST00000354273	1.16853	0.376196	-1.63513	-3.35968	5e-05	0.000567165	Down	ENSG00000197142	10	114135957	114188138	+	ACSL5	acyl-CoA synthetase long-chain family member 5 [Source:HGNC Symbol%3BAcc:16526]	GO:0001676:long-chain fatty acid metabolic process;GO:0019432:triglyceride biosynthetic process;GO:0035338:long-chain fatty-acyl-CoA biosynthetic process;GO:0044255:cellular lipid metabolic process;GO:0044281:small molecule metabolic process;GO:2001236:regulation of extrinsic apoptotic signaling pathway;	GO:0005739:mitochondrion;GO:0005741:mitochondrial outer membrane;GO:0005743:mitochondrial inner membrane;GO:0005783:endoplasmic reticulum;GO:0005789:endoplasmic reticulum membrane;GO:0016021:integral component of membrane;	GO:0004467:long-chain fatty acid-CoA ligase activity;GO:0005524:ATP binding;GO:0016874:ligase activity;	K01897
ENST00000354348	5.03648	2.23493	-1.17218	-2.46477	0.00015	0.00158582	Down	ENSG00000198339	6	27107076	27108418	+	HIST1H4I	histone cluster 1%2C H4i [Source:HGNC Symbol%3BAcc:4793]	-	-	-	K11254
ENST00000354571	7.58419	3.08843	-1.29612	-2.06786	0.0005	0.0047269	Down	ENSG00000122691	7	19152670	19156741	-	TWIST1	twist family bHLH transcription factor 1 [Source:HGNC Symbol%3BAcc:12428]	GO:0000122:negative regulation of transcription by RNA polymerase II;GO:0001503:ossification;GO:0001649:osteoblast differentiation;GO:0001701:in utero embryonic development;GO:0001764:neuron migration;GO:0001843:neural tube closure;GO:0003180:aortic valve morphogenesis;GO:0003183:mitral valve morphogenesis;GO:0003203:endocardial cushion morphogenesis;GO:0003253:cardiac neural crest cell migration…	GO:0005634:nucleus;	GO:0000981:DNA-binding transcription factor activity, RNA polymerase II-specific;GO:0005515:protein binding;GO:0008134:transcription factor binding;GO:0019904:protein domain specific binding;GO:0042803:protein homodimerization activity;GO:0043425:bHLH transcription factor binding;GO:0046982:protein heterodimerization activity;GO:0046983:protein dimerization activity;GO:0070888:E-box binding;	K09069
ENST00000354590	0.318051	1.10941	1.80247	2.06355	0.00045	0.0042893	Ups	ENSG00000119574	19	59024897	59030921	-	ZBTB45	zinc finger and BTB domain containing 45 [Source:HGNC Symbol%3BAcc:23715]	GO:0006351:transcription, DNA-templated;GO:0006355:regulation of transcription, DNA-templated;	GO:0005634:nucleus;	GO:0003677:DNA binding;GO:0046872:metal ion binding;	K10516
ENST00000354670	3.4824	0.856733	-2.02316	-4.023	5e-05	0.000567165	Down	ENSG00000104081	15	40380091	40401075	-	BMF	Bcl2 modifying factor [Source:HGNC Symbol%3BAcc:24132]	GO:0006915:apoptotic process;GO:0032464:positive regulation of protein homooligomerization;GO:0043276:anoikis;GO:0090200:positive regulation of release of cytochrome c from mitochondria;GO:0097193:intrinsic apoptotic signaling pathway;GO:1900740:positive regulation of protein insertion into mitochondrial membrane involved in apoptotic signaling pathway;GO:2001244:positive regulation of intrinsic …	GO:0001669:acrosomal vesicle;GO:0005741:mitochondrial outer membrane;GO:0005829:cytosol;GO:0005886:plasma membrane;GO:0016459:myosin complex;	GO:0005515:protein binding;	K17460
ENST00000354675	1.12228	0.330395	-1.76417	-3.8397	5e-05	0.000567165	Down	ENSG00000131016	6	151646823	151677908	+	AKAP12	A kinase (PRKA) anchor protein 12 [Source:HGNC Symbol%3BAcc:370]	GO:0006605:protein targeting;GO:0007186:G protein-coupled receptor signaling pathway;GO:0010739:positive regulation of protein kinase A signaling;GO:0030819:obsolete positive regulation of cAMP biosynthetic process;	GO:0005737:cytoplasm;GO:0005856:cytoskeleton;GO:0005886:plasma membrane;GO:0005938:cell cortex;	GO:0005515:protein binding;GO:0008179:adenylate cyclase binding;GO:0051018:protein kinase A binding;	K16528
ENST00000355068	3.48483	7.0435	1.01521	2.10728	0.0001	0.00108751	Ups	ENSG00000132507	17	7210645	7213772	+	EIF5A	eukaryotic translation initiation factor 5A [Source:HGNC Symbol%3BAcc:3300]	GO:0006406:mRNA export from nucleus;GO:0006452:translational frameshifting;GO:0006611:protein export from nucleus;GO:0006913:nucleocytoplasmic transport;GO:0008284:positive regulation of cell proliferation;GO:0008612:peptidyl-lysine modification to peptidyl-hypusine;GO:0043687:post-translational protein modification;GO:0044267:cellular protein metabolic process;GO:0045901:positive regulation of t…	GO:0005634:nucleus;GO:0005642:annulate lamellae;GO:0005643:nuclear pore;GO:0005737:cytoplasm;GO:0005789:endoplasmic reticulum membrane;GO:0005829:cytosol;	GO:0003723:RNA binding;GO:0003746:translation elongation factor activity;GO:0005515:protein binding;GO:0017070:U6 snRNA binding;GO:0043022:ribosome binding;GO:0047485:protein N-terminus binding;	K03263
ENST00000355097	1.44755	0.428698	-1.75558	-3.42739	5e-05	0.000567165	Down	ENSG00000054179	9	139942550	139948497	-	ENTPD2	ectonucleoside triphosphate diphosphohydrolase 2 [Source:HGNC Symbol%3BAcc:3364]	GO:0007186:G protein-coupled receptor signaling pathway;GO:0009181:purine ribonucleoside diphosphate catabolic process;GO:0030168:platelet activation;	GO:0016021:integral component of membrane;	GO:0005524:ATP binding;GO:0017110:nucleoside-diphosphatase activity;GO:0017111:nucleoside-triphosphatase activity;	K01509
ENST00000355119	0.562574	1.56803	1.47884	2.33403	0.0017	0.0139007	Ups	ENSG00000072163	2	128396003	128432764	-	LIMS2	LIM and senescent cell antigen-like domains 2 [Source:HGNC Symbol%3BAcc:16084]	GO:0034329:cell junction assembly;GO:0045216:cell-cell junction organization;GO:2001046:positive regulation of integrin-mediated signaling pathway;	GO:0005634:nucleus;GO:0005829:cytosol;GO:0005886:plasma membrane;GO:0005925:focal adhesion;	GO:0008270:zinc ion binding;	-
ENST00000355377	1.35229	0.435717	-1.63394	-2.7885	5e-05	0.000567165	Down	ENSG00000103528	16	19179571	19279652	+	SYT17	synaptotagmin XVII [Source:HGNC Symbol%3BAcc:24119]	-	GO:0005802:trans-Golgi network;GO:0008021:synaptic vesicle;GO:0016020:membrane;	GO:0005215:transporter activity;	-
ENST00000355417	2.07674	0.491409	-2.07933	-2.80172	0.00015	0.00158582	Down	ENSG00000198624	5	150560613	150603706	-	CCDC69	coiled-coil domain containing 69 [Source:HGNC Symbol%3BAcc:24487]	-	-	-	K17985
ENST00000356116	1.16853	0.376196	-1.63513	-3.32628	5e-05	0.000567165	Down	ENSG00000197142	10	114135956	114188137	+	ACSL5	acyl-CoA synthetase long-chain family member 5 [Source:HGNC Symbol%3BAcc:16526]	GO:0001676:long-chain fatty acid metabolic process;GO:0019432:triglyceride biosynthetic process;GO:0035338:long-chain fatty-acyl-CoA biosynthetic process;GO:0044255:cellular lipid metabolic process;GO:0044281:small molecule metabolic process;GO:2001236:regulation of extrinsic apoptotic signaling pathway;	GO:0005739:mitochondrion;GO:0005741:mitochondrial outer membrane;GO:0005743:mitochondrial inner membrane;GO:0005783:endoplasmic reticulum;GO:0005789:endoplasmic reticulum membrane;GO:0016021:integral component of membrane;	GO:0004467:long-chain fatty acid-CoA ligase activity;GO:0005524:ATP binding;GO:0016874:ligase activity;	K01897
ENST00000356464	53.0329	115.907	1.12801	5.86415	5e-05	0.000567165	Ups	ENSG00000197728	12	56435637	56438116	+	RPS26	ribosomal protein S26 [Source:HGNC Symbol%3BAcc:10414]	GO:0000184:nuclear-transcribed mRNA catabolic process, nonsense-mediated decay;GO:0006412:translation;GO:0006413:translational initiation;GO:0006414:translational elongation;GO:0006415:translational termination;GO:0006614:SRP-dependent cotranslational protein targeting to membrane;GO:0010467:gene expression;GO:0016032:viral process;GO:0016070:RNA metabolic process;GO:0016071:mRNA metabolic proces…	GO:0005829:cytosol;GO:0015935:small ribosomal subunit;GO:0022627:cytosolic small ribosomal subunit;	GO:0003729:mRNA binding;GO:0003735:structural constituent of ribosome;GO:0005515:protein binding;	K02976
ENST00000356501	1.80315	0.761975	-1.2427	-2.76229	5e-05	0.000567165	Down	ENSG00000153531	13	114076260	114103457	-	ADPRHL1	ADP-ribosylhydrolase like 1 [Source:HGNC Symbol%3BAcc:21303]	GO:0051725:protein de-ADP-ribosylation;	-	GO:0000287:magnesium ion binding;GO:0003875:ADP-ribosylarginine hydrolase activity;	-
ENST00000356508	27.2867	9.78044	-1.48023	-3.41722	5e-05	0.000567165	Down	ENSG00000105223	19	40854607	40884390	+	PLD3	phospholipase D family%2C member 3 [Source:HGNC Symbol%3BAcc:17158]	GO:0006644:phospholipid metabolic process;GO:0006655:phosphatidylglycerol biosynthetic process;GO:0016042:lipid catabolic process;GO:0044281:small molecule metabolic process;GO:0046474:glycerophospholipid biosynthetic process;	GO:0005789:endoplasmic reticulum membrane;GO:0016021:integral component of membrane;	GO:0003824:catalytic activity;GO:0004630:phospholipase D activity;GO:0005515:protein binding;GO:0070290:N-acylphosphatidylethanolamine-specific phospholipase D activity;	K16860
ENST00000356524	1.31472	4.36853	1.7324	2.72977	0.00045	0.0042893	Ups	ENSG00000173432	11	18287721	18291521	+	SAA1	serum amyloid A1 [Source:HGNC Symbol%3BAcc:10513]	GO:0006953:acute-phase response;GO:0007204:positive regulation of cytosolic calcium ion concentration;GO:0030168:platelet activation;GO:0030593:neutrophil chemotaxis;GO:0045087:innate immune response;GO:0045785:positive regulation of cell adhesion;GO:0048246:macrophage chemotaxis;GO:0048247:lymphocyte chemotaxis;GO:0050708:regulation of protein secretion;GO:0050715:positive regulation of cytokine…	GO:0005576:extracellular region;GO:0034364:high-density lipoprotein particle;GO:0071682:endocytic vesicle lumen;	GO:0001664:G protein-coupled receptor binding;	K17310
ENST00000356721	1.31977	0.236799	-2.47855	-2.45854	0.007	0.0467512	Down	ENSG00000196470	16	48394442	48399812	-	SIAH1	siah E3 ubiquitin protein ligase 1 [Source:HGNC Symbol%3BAcc:10857]	GO:0006508:proteolysis;GO:0006511:ubiquitin-dependent protein catabolic process;GO:0006915:apoptotic process;GO:0007049:cell cycle;GO:0007275:multicellular organism development;GO:0007283:spermatogenesis;GO:0007399:nervous system development;GO:0007411:axon guidance;GO:0009653:anatomical structure morphogenesis;GO:0030163:protein catabolic process;GO:0031648:protein destabilization;GO:0043065:pos…	GO:0005634:nucleus;GO:0005737:cytoplasm;GO:0005769:early endosome;GO:0005829:cytosol;GO:0005886:plasma membrane;GO:0030877:beta-catenin destruction complex;	GO:0004842:ubiquitin-protein transferase activity;GO:0005515:protein binding;GO:0008022:protein C-terminus binding;GO:0008270:zinc ion binding;	K04506
ENST00000356728	2.41957	0.974564	-1.31192	-3.03776	5e-05	0.000567165	Down	ENSG00000143365	1	151778547	151798567	-	RORC	RAR-related orphan receptor C [Source:HGNC Symbol%3BAcc:10260]	GO:0006367:transcription initiation from RNA polymerase II promoter;GO:0006468:protein phosphorylation;GO:0010467:gene expression;GO:0030522:intracellular receptor signaling pathway;GO:0033077:T cell differentiation in thymus;GO:0048535:lymph node development;GO:0048537:mucosal-associated lymphoid tissue development;GO:0072539:T-helper 17 cell differentiation;	GO:0005634:nucleus;GO:0005654:nucleoplasm;	GO:0003677:DNA binding;GO:0003707:steroid hormone receptor activity;GO:0004879:nuclear receptor activity;GO:0005515:protein binding;GO:0008270:zinc ion binding;GO:0043565:sequence-specific DNA binding;	K08534
ENST00000356825	0.834951	0.403186	-1.05025	-2.78987	5e-05	0.000567165	Down	ENSG00000175387	18	45359466	45457515	-	SMAD2	SMAD family member 2 [Source:HGNC Symbol%3BAcc:6768]	GO:0000122:negative regulation of transcription by RNA polymerase II;GO:0001657:ureteric bud development;GO:0001701:in utero embryonic development;GO:0001706:endoderm formation;GO:0001707:mesoderm formation;GO:0006351:transcription, DNA-templated;GO:0006367:transcription initiation from RNA polymerase II promoter;GO:0006468:protein phosphorylation;GO:0007179:transforming growth factor beta recept…	GO:0005634:nucleus;GO:0005654:nucleoplasm;GO:0005667:transcription factor complex;GO:0005737:cytoplasm;GO:0005829:cytosol;GO:0032444:activin responsive factor complex;GO:0071141:SMAD protein complex;	GO:0003677:DNA binding;GO:0003682:chromatin binding;GO:0003690:double-stranded DNA binding;GO:0003700:DNA-binding transcription factor activity;GO:0005160:transforming growth factor beta receptor binding;GO:0005515:protein binding;GO:0008134:transcription factor binding;GO:0019902:phosphatase binding;GO:0030618:transforming growth factor beta receptor, pathway-specific cytoplasmic mediator activi…	K04500
ENST00000357085	1.25223	0.534675	-1.22776	-3.58237	5e-05	0.000567165	Down	ENSG00000112343	6	25963030	25987384	+	TRIM38	tripartite motif containing 38 [Source:HGNC Symbol%3BAcc:10059]	GO:0007165:signal transduction;GO:0032648:regulation of interferon-beta production;GO:0043123:positive regulation of I-kappaB kinase/NF-kappaB signaling;GO:0043161:proteasome-mediated ubiquitin-dependent protein catabolic process;GO:0045070:positive regulation of viral genome replication;GO:0050687:negative regulation of defense response to virus;GO:0070936:protein K48-linked ubiquitination;	GO:0005575:cellular_component;GO:0005622:intracellular;	GO:0004871:obsolete signal transducer activity;GO:0008270:zinc ion binding;	K12014
ENST00000357460	1.11017	0.421893	-1.39583	-3.29723	5e-05	0.000567165	Down	ENSG00000215271	14	23741666	23755326	-	HOMEZ	homeobox and leucine zipper encoding [Source:HGNC Symbol%3BAcc:20164]	GO:0006351:transcription, DNA-templated;	GO:0005634:nucleus;GO:0005730:nucleolus;	GO:0003700:DNA-binding transcription factor activity;GO:0043565:sequence-specific DNA binding;	K17985
ENST00000357484	6.63345	3.15345	-1.07283	-5.40264	5e-05	0.000567165	Down	ENSG00000242498	15	90443159	90456188	-	C15orf38	chromosome 15 open reading frame 38 [Source:HGNC Symbol%3BAcc:28782]	-	-	-	K09537
ENST00000357549	1.66988	0	#NAME?	#NAME?	0.00135	0.0113659	Down	ENSG00000197914	6	27798952	27799305	-	HIST1H4K	histone cluster 1%2C H4k [Source:HGNC Symbol%3BAcc:4784]	-	-	-	K11254
ENST00000357591	4.27822	1.56088	-1.45465	-1.9718	0.0074	0.0489216	Down	ENSG00000196810	4	1244314	1245224	+	CTBP1-AS2	CTBP1 antisense RNA 2 (head to head) [Source:HGNC Symbol%3BAcc:28307]	-	-	-	-
ENST00000357847	9.21213	4.36632	-1.07712	-3.56605	5e-05	0.000567165	Down	ENSG00000146416	6	143382013	143661441	+	AIG1	androgen-induced 1 [Source:HGNC Symbol%3BAcc:21607]	-	GO:0016021:integral component of membrane;	GO:0005515:protein binding;	-
ENST00000358278	10.0227	38.5385	1.94303	4.3755	5e-05	0.000567165	Ups	ENSG00000140416	15	63334884	63364088	+	TPM1	tropomyosin 1 (alpha) [Source:HGNC Symbol%3BAcc:12010]	GO:0001701:in utero embryonic development;GO:0003065:positive regulation of heart rate by epinephrine;GO:0006928:movement of cell or subcellular component;GO:0006936:muscle contraction;GO:0006937:regulation of muscle contraction;GO:0007010:cytoskeleton organization;GO:0008016:regulation of heart contraction;GO:0030049:muscle filament sliding;GO:0030336:negative regulation of cell migration;GO:003…	GO:0001725:stress fiber;GO:0005737:cytoplasm;GO:0005829:cytosol;GO:0005856:cytoskeleton;GO:0005862:muscle thin filament tropomyosin;GO:0015629:actin cytoskeleton;GO:0030016:myofibril;GO:0030017:sarcomere;GO:0031941:filamentous actin;GO:0032059:bleb;GO:0032587:ruffle membrane;	GO:0003779:actin binding;GO:0005200:structural constituent of cytoskeleton;GO:0008092:cytoskeletal protein binding;GO:0008307:structural constituent of muscle;	K10373
ENST00000358788	2.98323	12.7344	2.09378	2.31556	0.0066	0.0444829	Ups	ENSG00000115364	2	75873920	75917885	+	MRPL19	mitochondrial ribosomal protein L19 [Source:HGNC Symbol%3BAcc:14052]	GO:0006412:translation;	GO:0005634:nucleus;GO:0005739:mitochondrion;GO:0005840:ribosome;GO:0031965:nuclear membrane;	GO:0003735:structural constituent of ribosome;	K02884
ENST00000359118	5.58101	2.47389	-1.17375	-3.36848	5e-05	0.000567165	Down	ENSG00000258289	14	65381140	65401913	+	CHURC1	churchill domain containing 1 [Source:HGNC Symbol%3BAcc:20099]	GO:0006351:transcription, DNA-templated;GO:0007275:multicellular organism development;GO:0045893:positive regulation of transcription, DNA-templated;	-	GO:0008270:zinc ion binding;	K09228
ENST00000359135	0.79264	0.379175	-1.0638	-2.07578	0.00075	0.0067863	Down	ENSG00000144366	2	189157499	189460653	+	GULP1	GULP%2C engulfment adaptor PTB domain containing 1 [Source:HGNC Symbol%3BAcc:18649]	GO:0006869:lipid transport;GO:0006911:phagocytosis, engulfment;GO:0006915:apoptotic process;GO:0007165:signal transduction;	GO:0005737:cytoplasm;	GO:0004871:obsolete signal transducer activity;	-
ENST00000359359	1.50015	3.98004	1.40767	2.25253	5e-05	0.000567165	Ups	ENSG00000198663	6	36839646	36892331	+	C6orf89	chromosome 6 open reading frame 89 [Source:HGNC Symbol%3BAcc:21114]	GO:0042060:wound healing;GO:0045787:positive regulation of cell cycle;GO:0050673:epithelial cell proliferation;	GO:0000139:Golgi membrane;GO:0005730:nucleolus;GO:0005737:cytoplasm;GO:0005886:plasma membrane;GO:0016021:integral component of membrane;GO:0030496:midbody;	-	-
ENST00000359478	0.250869	4.41619	4.1378	4.74086	5e-05	0.000567165	Ups	ENSG00000197614	12	8798552	8815408	-	MFAP5	microfibrillar associated protein 5 [Source:HGNC Symbol%3BAcc:29673]	GO:0030198:extracellular matrix organization;	GO:0001527:microfibril;GO:0005576:extracellular region;	GO:0005201:extracellular matrix structural constituent;	K12581
ENST00000359579	4.5566	1.14022	-1.99865	-3.68656	5e-05	0.000567165	Down	ENSG00000198074	7	134212344	134226160	+	AKR1B10	aldo-keto reductase family 1%2C member B10 (aldose reductase) [Source:HGNC Symbol%3BAcc:382]	GO:0001523:retinoid metabolic process;GO:0006081:cellular aldehyde metabolic process;GO:0007586:digestion;GO:0007603:phototransduction, visible light;GO:0008202:steroid metabolic process;GO:0016488:farnesol catabolic process;GO:0044597:daunorubicin metabolic process;GO:0044598:doxorubicin metabolic process;	GO:0005575:cellular_component;GO:0005576:extracellular region;GO:0005764:lysosome;GO:0005829:cytosol;	GO:0001758:retinal dehydrogenase activity;GO:0004033:aldo-keto reductase (NADP) activity;GO:0005515:protein binding;GO:0045550:geranylgeranyl reductase activity;GO:0047718:indanol dehydrogenase activity;	K00011
ENST00000359591	12.6605	6.32566	-1.00105	-10.5068	5e-05	0.000567165	Down	ENSG00000197324	14	23340822	23350789	+	LRP10	low density lipoprotein receptor-related protein 10 [Source:HGNC Symbol%3BAcc:14553]	GO:0006897:endocytosis;	GO:0005905:clathrin-coated pit;GO:0016021:integral component of membrane;	-	K17985
ENST00000359611	11.4513	4.78414	-1.25918	-2.73046	5e-05	0.000567165	Down	ENSG00000233224	6	27860477	27860963	-	HIST1H2AM	histone cluster 1%2C H2am [Source:HGNC Symbol%3BAcc:4735]	-	-	-	K11251
ENST00000359681	4.71327	11.2989	1.26138	3.24208	5e-05	0.000567165	Ups	ENSG00000197756	2	217363590	217366190	+	RPL37A	ribosomal protein L37a [Source:HGNC Symbol%3BAcc:10348]	GO:0000184:nuclear-transcribed mRNA catabolic process, nonsense-mediated decay;GO:0006412:translation;GO:0006413:translational initiation;GO:0006414:translational elongation;GO:0006415:translational termination;GO:0006614:SRP-dependent cotranslational protein targeting to membrane;GO:0010467:gene expression;GO:0016032:viral process;GO:0016070:RNA metabolic process;GO:0016071:mRNA metabolic proces…	GO:0005829:cytosol;GO:0005840:ribosome;GO:0022625:cytosolic large ribosomal subunit;	GO:0003735:structural constituent of ribosome;GO:0046872:metal ion binding;	K02921
ENST00000359985	2.61976	1.28161	-1.03147	-2.61742	0.0002	0.00205837	Down	ENSG00000197846	6	26199748	26200942	+	HIST1H2BF	histone cluster 1%2C H2bf [Source:HGNC Symbol%3BAcc:4752]	-	-	-	K11252
ENST00000360000	7.15853	3.23538	-1.14573	-1.69281	0.0074	0.0489216	Down	ENSG00000180964	X	102507923	102510113	-	TCEAL8	transcription elongation factor A (SII)-like 8 [Source:HGNC Symbol%3BAcc:28683]	GO:0006351:transcription, DNA-templated;GO:0006355:regulation of transcription, DNA-templated;	GO:0005634:nucleus;	-	-
ENST00000360066	4.25266	1.58122	-1.42733	-5.0898	5e-05	0.000567165	Down	ENSG00000117266	1	205473727	205501921	+	CDK18	cyclin-dependent kinase 18 [Source:HGNC Symbol%3BAcc:8751]	GO:0006468:protein phosphorylation;GO:0007165:signal transduction;	GO:0005575:cellular_component;	GO:0004672:protein kinase activity;GO:0004674:protein serine/threonine kinase activity;GO:0004693:cyclin-dependent protein serine/threonine kinase activity;GO:0004871:obsolete signal transducer activity;GO:0005524:ATP binding;	K15596
ENST00000360168	2.62387	1.20598	-1.12149	-3.10237	5e-05	0.000567165	Down	ENSG00000111319	12	6456009	6484390	-	SCNN1A	sodium channel%2C non-voltage-gated 1 alpha subunit [Source:HGNC Symbol%3BAcc:10599]	GO:0006814:sodium ion transport;GO:0007588:excretion;GO:0034220:ion transmembrane transport;GO:0050896:response to stimulus;GO:0050909:sensory perception of taste;GO:0055085:transmembrane transport;	GO:0005886:plasma membrane;GO:0009897:external side of plasma membrane;GO:0016021:integral component of membrane;GO:0016324:apical plasma membrane;GO:0030864:cortical actin cytoskeleton;GO:0034706:sodium channel complex;	GO:0003779:actin binding;GO:0005272:sodium channel activity;GO:0005515:protein binding;GO:0015280:ligand-gated sodium channel activity;GO:0050699:WW domain binding;	K04824
ENST00000360258	2.15836	4.46516	1.04878	2.576	5e-05	0.000567165	Ups	ENSG00000170854	3	97663404	97690931	-	MINA	MYC induced nuclear antigen [Source:HGNC Symbol%3BAcc:19441]	GO:0042254:ribosome biogenesis;	GO:0005634:nucleus;GO:0005667:transcription factor complex;GO:0005730:nucleolus;GO:0005737:cytoplasm;GO:0005829:cytosol;	GO:0001191:obsolete transcriptional repressor activity, RNA polymerase II transcription factor binding;GO:0046872:metal ion binding;GO:0051213:dioxygenase activity;	-
ENST00000360375	1.28001	0.249714	-2.35781	-3.16088	0.0001	0.00108751	Down	ENSG00000133739	8	86019382	86058311	+	LRRCC1	leucine rich repeat and coiled-coil centrosomal protein 1 [Source:HGNC Symbol%3BAcc:29373]	GO:0051301:cell division;	GO:0005634:nucleus;GO:0005730:nucleolus;GO:0005737:cytoplasm;GO:0005813:centrosome;GO:0005814:centriole;	-	K16475
ENST00000360441	2.0202	0.962173	-1.07013	-2.60468	5e-05	0.000567165	Down	ENSG00000198518	6	26204858	26206266	+	HIST1H4E	histone cluster 1%2C H4e [Source:HGNC Symbol%3BAcc:4790]	-	-	-	K11254
ENST00000360570	2.76426	5.75161	1.05707	1.61538	0.0052	0.0364129	Ups	ENSG00000158234	3	138327542	138352218	+	FAIM	Fas apoptotic inhibitory molecule [Source:HGNC Symbol%3BAcc:18703]	GO:0006915:apoptotic process;GO:0043066:negative regulation of apoptotic process;	GO:0005737:cytoplasm;	-	-
ENST00000360597	7.71785	16.8609	1.12741	2.37573	5e-05	0.000567165	Ups	ENSG00000113648	5	134670107	134734912	-	H2AFY	H2A histone family%2C member Y [Source:HGNC Symbol%3BAcc:4740]	GO:0006334:nucleosome assembly;GO:0007549:dosage compensation;	GO:0000786:nucleosome;GO:0000793:condensed chromosome;GO:0001740:Barr body;GO:0005634:nucleus;	GO:0003677:DNA binding;GO:0003682:chromatin binding;GO:0005515:protein binding;GO:0046982:protein heterodimerization activity;	K11251
ENST00000360868	1.29298	0.475954	-1.44181	-2.64027	0.00055	0.00515455	Down	ENSG00000198000	9	95059896	95086942	-	NOL8	nucleolar protein 8 [Source:HGNC Symbol%3BAcc:23387]	GO:0006260:DNA replication;GO:0006364:rRNA processing;GO:0030307:positive regulation of cell growth;	GO:0005634:nucleus;GO:0005730:nucleolus;GO:0005737:cytoplasm;	GO:0000166:nucleotide binding;GO:0003676:nucleic acid binding;GO:0003723:RNA binding;GO:0005515:protein binding;	-
ENST00000361157	19.2107	9.16655	-1.06746	-4.99907	5e-05	0.000567165	Down	ENSG00000126709	1	27992572	27998729	-	IFI6	interferon%2C alpha-inducible protein 6 [Source:HGNC Symbol%3BAcc:4054]	GO:0001836:release of cytochrome c from mitochondria;GO:0006955:immune response;GO:0019221:cytokine-mediated signaling pathway;GO:0043154:negative regulation of cysteine-type endopeptidase activity involved in apoptotic process;GO:0051902:negative regulation of mitochondrial depolarization;GO:0060337:type I interferon signaling pathway;GO:2001240:negative regulation of extrinsic apoptotic signali…	GO:0005739:mitochondrion;GO:0005886:plasma membrane;GO:0016021:integral component of membrane;	GO:0005515:protein binding;	-
ENST00000361771	2.96516	1.11967	-1.40504	-1.52852	0.0062	0.0422347	Down	ENSG00000142784	1	27561159	27634735	+	WDTC1	WD and tetratricopeptide repeats 1 [Source:HGNC Symbol%3BAcc:29175]	GO:0000122:negative regulation of transcription by RNA polymerase II;GO:0001701:in utero embryonic development;GO:0006006:glucose metabolic process;GO:0008361:regulation of cell size;GO:0032869:cellular response to insulin stimulus;GO:0035264:multicellular organism growth;GO:0045717:negative regulation of fatty acid biosynthetic process;GO:0055082:cellular chemical homeostasis;	GO:0005634:nucleus;GO:0005829:cytosol;GO:0043231:intracellular membrane-bounded organelle;	GO:0004857:enzyme inhibitor activity;GO:0005515:protein binding;GO:0042393:histone binding;GO:0042826:histone deacetylase binding;	K11807
ENST00000361802	3.53395	0.851215	-2.05369	-2.52252	5e-05	0.000567165	Down	ENSG00000160179	21	43639228	43717354	+	ABCG1	ATP-binding cassette%2C sub-family G (WHITE)%2C member 1 [Source:HGNC Symbol%3BAcc:73]	GO:0006355:regulation of transcription, DNA-templated;GO:0006810:transport;GO:0008203:cholesterol metabolic process;GO:0009720:detection of hormone stimulus;GO:0010033:response to organic substance;GO:0010745:negative regulation of macrophage derived foam cell differentiation;GO:0010872:regulation of cholesterol esterification;GO:0010875:positive regulation of cholesterol efflux;GO:0010887:negati…	GO:0000139:Golgi membrane;GO:0005739:mitochondrion;GO:0005768:endosome;GO:0005789:endoplasmic reticulum membrane;GO:0005794:Golgi apparatus;GO:0005886:plasma membrane;GO:0005887:integral component of plasma membrane;GO:0009897:external side of plasma membrane;GO:0016021:integral component of membrane;GO:0055037:recycling endosome;	GO:0005524:ATP binding;GO:0005543:phospholipid binding;GO:0005548:phospholipid transporter activity;GO:0015485:cholesterol binding;GO:0016887:ATPase activity;GO:0017127:cholesterol transporter activity;GO:0019534:toxin transmembrane transporter activity;GO:0034041:sterol-transporting ATPase activity;GO:0034437:glycoprotein transporter activity;GO:0042803:protein homodimerization activity;GO:00435…	K05679
ENST00000361956	23.1228	11.1884	-1.04732	-6.11925	5e-05	0.000567165	Down	ENSG00000198732	14	70346133	70497444	+	SMOC1	SPARC related modular calcium binding 1 [Source:HGNC Symbol%3BAcc:20318]	GO:0001654:eye development;GO:0007165:signal transduction;GO:0010811:positive regulation of cell-substrate adhesion;GO:0030154:cell differentiation;GO:0030198:extracellular matrix organization;GO:0045667:regulation of osteoblast differentiation;GO:0060173:limb development;	GO:0005604:basement membrane;	GO:0005509:calcium ion binding;GO:0005515:protein binding;GO:0050840:extracellular matrix binding;	-
ENST00000362068	1.84734	0.486404	-1.92522	-6.68183	5e-05	0.000567165	Down	ENSG00000128165	22	50920012	50924866	+	ADM2	adrenomedullin 2 [Source:HGNC Symbol%3BAcc:28898]	GO:0001525:angiogenesis;GO:0006468:protein phosphorylation;GO:0007189:adenylate cyclase-activating G protein-coupled receptor signaling pathway;GO:0007586:digestion;GO:0007631:feeding behavior;GO:0010628:positive regulation of gene expression;GO:0045766:positive regulation of angiogenesis;GO:0045776:negative regulation of blood pressure;	GO:0005576:extracellular region;	GO:0005179:hormone activity;	K02927
ENST00000366667	14.4215	5.28048	-1.44948	-11.2581	5e-05	0.000567165	Down	ENSG00000135744	1	230838269	230850043	-	AGT	angiotensinogen (serpin peptidase inhibitor%2C clade A%2C member 8) [Source:HGNC Symbol%3BAcc:333]	GO:0001543:ovarian follicle rupture;GO:0001558:regulation of cell growth;GO:0001568:blood vessel development;GO:0001658:branching involved in ureteric bud morphogenesis;GO:0001819:positive regulation of cytokine production;GO:0001822:kidney development;GO:0001974:blood vessel remodeling;GO:0001998:angiotensin-mediated vasoconstriction involved in regulation of systemic arterial blood pressure;GO:…	GO:0005576:extracellular region;GO:0005615:extracellular space;	GO:0004867:serine-type endopeptidase inhibitor activity;GO:0005179:hormone activity;GO:0005515:protein binding;GO:0008083:growth factor activity;GO:0010698:acetyltransferase activator activity;GO:0031702:type 1 angiotensin receptor binding;GO:0031703:type 2 angiotensin receptor binding;	K09821
ENST00000367160	0.213487	0.696954	1.70692	1.98728	0.0029	0.0221162	Ups	ENSG00000133059	1	205111632	205180727	-	DSTYK	dual serine/threonine and tyrosine protein kinase [Source:HGNC Symbol%3BAcc:29043]	-	GO:0005634:nucleus;GO:0005730:nucleolus;GO:0005737:cytoplasm;GO:0045111:intermediate filament cytoskeleton;	GO:0004672:protein kinase activity;GO:0004674:protein serine/threonine kinase activity;GO:0004712:protein serine/threonine/tyrosine kinase activity;GO:0004713:protein tyrosine kinase activity;GO:0005524:ATP binding;	K16288
ENST00000367429	2.08549	0.0426097	-5.61306	-3.8325	0.0036	0.0266047	Down	ENSG00000000971	1	196621008	196716634	+	CFH	complement factor H [Source:HGNC Symbol%3BAcc:4883]	GO:0006956:complement activation;GO:0006957:complement activation, alternative pathway;GO:0030449:regulation of complement activation;GO:0045087:innate immune response;	GO:0005576:extracellular region;GO:0005615:extracellular space;	GO:0005515:protein binding;GO:0008201:heparin binding;GO:0043395:heparan sulfate proteoglycan binding;	K04004
ENST00000367466	4.0428	1.24181	-1.70291	-6.71374	5e-05	0.000567165	Down	ENSG00000116711	1	186798085	186958113	+	PLA2G4A	phospholipase A2%2C group IVA (cytosolic%2C calcium-dependent) [Source:HGNC Symbol%3BAcc:9035]	GO:0006644:phospholipid metabolic process;GO:0006654:phosphatidic acid biosynthetic process;GO:0006663:platelet activating factor biosynthetic process;GO:0006690:icosanoid metabolic process;GO:0007596:blood coagulation;GO:0009395:phospholipid catabolic process;GO:0019369:arachidonic acid metabolic process;GO:0030168:platelet activation;GO:0035965:cardiolipin acyl-chain remodeling;GO:0036148:phosp…	GO:0005743:mitochondrial inner membrane;GO:0005789:endoplasmic reticulum membrane;GO:0005794:Golgi apparatus;GO:0005829:cytosol;	GO:0004620:phospholipase activity;GO:0004622:lysophospholipase activity;GO:0004623:phospholipase A2 activity;GO:0005509:calcium ion binding;GO:0005544:calcium-dependent phospholipid binding;GO:0047498:calcium-dependent phospholipase A2 activity;	K16342
ENST00000367580	0.85461	0.131039	-2.70527	-5.13409	5e-05	0.000567165	Down	ENSG00000153029	1	181003139	181031074	+	MR1	major histocompatibility complex%2C class I-related [Source:HGNC Symbol%3BAcc:4975]	GO:0001916:positive regulation of T cell mediated cytotoxicity;GO:0002367:cytokine production involved in immune response;GO:0002474:antigen processing and presentation of peptide antigen via MHC class I;GO:0006955:immune response;GO:0032611:interleukin-1 beta production;GO:0032620:interleukin-17 production;GO:0050829:defense response to Gram-negative bacterium;	GO:0005576:extracellular region;GO:0005783:endoplasmic reticulum;GO:0016021:integral component of membrane;GO:0042612:MHC class I protein complex;	GO:0032393:MHC class I receptor activity;GO:0042605:peptide antigen binding;	K17985
ENST00000367681	3.78587	7.59098	1.00366	2.2729	0.00105	0.00913978	Ups	ENSG00000116161	1	174968300	174980851	+	CACYBP	calcyclin binding protein [Source:HGNC Symbol%3BAcc:30423]	GO:0007568:aging;GO:0045740:positive regulation of DNA replication;GO:0055007:cardiac muscle cell differentiation;GO:0060416:response to growth hormone;GO:0060548:negative regulation of cell death;GO:0071277:cellular response to calcium ion;	GO:0005641:nuclear envelope lumen;GO:0005737:cytoplasm;GO:0030877:beta-catenin destruction complex;GO:0043005:neuron projection;GO:0044297:cell body;	GO:0005515:protein binding;GO:0042803:protein homodimerization activity;	K04507
ENST00000367976	1.91882	5.16235	1.42781	6.85197	5e-05	0.000567165	Ups	ENSG00000118523	6	132269316	132272513	-	CTGF	connective tissue growth factor [Source:HGNC Symbol%3BAcc:2500]	GO:0001502:cartilage condensation;GO:0001503:ossification;GO:0001525:angiogenesis;GO:0001558:regulation of cell growth;GO:0001934:positive regulation of protein phosphorylation;GO:0006260:DNA replication;GO:0006367:transcription initiation from RNA polymerase II promoter;GO:0007160:cell-matrix adhesion;GO:0007229:integrin-mediated signaling pathway;GO:0008284:positive regulation of cell prolifera…	GO:0005576:extracellular region;GO:0005615:extracellular space;GO:0005794:Golgi apparatus;GO:0005801:cis-Golgi network;GO:0005829:cytosol;GO:0005886:plasma membrane;GO:0005938:cell cortex;GO:0043231:intracellular membrane-bounded organelle;GO:0048471:perinuclear region of cytoplasm;	GO:0001968:fibronectin binding;GO:0005178:integrin binding;GO:0005520:insulin-like growth factor binding;GO:0008083:growth factor activity;GO:0008201:heparin binding;	K06827
ENST00000367999	5.88678	2.39376	-1.2982	-2.99865	5e-05	0.000567165	Down	ENSG00000143224	1	161136205	161141006	+	PPOX	protoporphyrinogen oxidase [Source:HGNC Symbol%3BAcc:9280]	GO:0006778:porphyrin-containing compound metabolic process;GO:0006779:porphyrin-containing compound biosynthetic process;GO:0006782:protoporphyrinogen IX biosynthetic process;GO:0006783:heme biosynthetic process;GO:0042493:response to drug;GO:0044281:small molecule metabolic process;GO:0055114:oxidation-reduction process;	GO:0005758:mitochondrial intermembrane space;GO:0031304:intrinsic component of mitochondrial inner membrane;GO:0031305:integral component of mitochondrial inner membrane;GO:0031966:mitochondrial membrane;	GO:0004729:oxygen-dependent protoporphyrinogen oxidase activity;GO:0016491:oxidoreductase activity;GO:0050660:flavin adenine dinucleotide binding;	K00231
ENST00000368099	0.554866	1.39296	1.32794	2.28214	0.00225	0.0177473	Ups	ENSG00000213085	1	159842154	159869953	-	CCDC19	coiled-coil domain containing 19 [Source:HGNC Symbol%3BAcc:17229]	-	GO:0005634:nucleus;GO:0005739:mitochondrion;	-	-
ENST00000368218	4.91991	1.71152	-1.52336	-4.16076	5e-05	0.000567165	Down	ENSG00000143303	1	156698234	156706741	+	RRNAD1	ribosomal RNA adenine dimethylase domain containing 1 [Source:HGNC Symbol%3BAcc:24273]	-	GO:0016021:integral component of membrane;	GO:0000179:rRNA (adenine-N6,N6-)-dimethyltransferase activity;	-
ENST00000368463	15.141	5.49948	-1.46109	-4.0951	5e-05	0.000567165	Down	ENSG00000163346	1	154916556	154928580	-	PBXIP1	pre-B-cell leukemia homeobox interacting protein 1 [Source:HGNC Symbol%3BAcc:21199]	GO:0007275:multicellular organism development;GO:0030154:cell differentiation;GO:0045892:negative regulation of transcription, DNA-templated;	GO:0005634:nucleus;GO:0005737:cytoplasm;GO:0005829:cytosol;GO:0005874:microtubule;GO:0043231:intracellular membrane-bounded organelle;	GO:0003714:transcription corepressor activity;GO:0005515:protein binding;	K13273
ENST00000368518	10.0446	21.186	1.07669	3.93775	5e-05	0.000567165	Ups	ENSG00000143612	1	154184210	154193009	-	C1orf43	chromosome 1 open reading frame 43 [Source:HGNC Symbol%3BAcc:29876]	-	GO:0016021:integral component of membrane;	GO:0016616:oxidoreductase activity, acting on the CH-OH group of donors, NAD or NADP as acceptor;GO:0050662:coenzyme binding;	K02927
ENST00000368607	7.45186	3.1614	-1.23704	-2.10174	0.00065	0.00597394	Down	ENSG00000143578	1	153940379	153946839	+	CREB3L4	cAMP responsive element binding protein 3-like 4 [Source:HGNC Symbol%3BAcc:18854]	GO:0006351:transcription, DNA-templated;GO:0006986:response to unfolded protein;GO:0007283:spermatogenesis;GO:0045944:positive regulation of transcription by RNA polymerase II;	GO:0000139:Golgi membrane;GO:0005634:nucleus;GO:0005783:endoplasmic reticulum;GO:0005789:endoplasmic reticulum membrane;GO:0016021:integral component of membrane;	GO:0003700:DNA-binding transcription factor activity;GO:0043565:sequence-specific DNA binding;	K09048
ENST00000368715	12.4337	27.3611	1.13787	4.18943	5e-05	0.000567165	Ups	ENSG00000196154	1	153516089	153517539	-	S100A4	S100 calcium binding protein A4 [Source:HGNC Symbol%3BAcc:10494]	GO:0001837:epithelial to mesenchymal transition;GO:0043123:positive regulation of I-kappaB kinase/NF-kappaB signaling;	GO:0005634:nucleus;GO:0043005:neuron projection;GO:0048471:perinuclear region of cytoplasm;	GO:0005509:calcium ion binding;GO:0005515:protein binding;GO:0042802:identical protein binding;GO:0048306:calcium-dependent protein binding;GO:0050786:RAGE receptor binding;	-
ENST00000368778	2.46466	6.16691	1.32316	4.47602	5e-05	0.000567165	Ups	ENSG00000188690	10	127490626	127511765	-	UROS	uroporphyrinogen III synthase [Source:HGNC Symbol%3BAcc:12592]	GO:0006778:porphyrin-containing compound metabolic process;GO:0006780:uroporphyrinogen III biosynthetic process;GO:0006782:protoporphyrinogen IX biosynthetic process;GO:0006783:heme biosynthetic process;GO:0033014:tetrapyrrole biosynthetic process;GO:0044281:small molecule metabolic process;GO:0046677:response to antibiotic;GO:0071243:cellular response to arsenic-containing substance;GO:0071418:c…	GO:0005739:mitochondrion;GO:0005829:cytosol;	GO:0004852:uroporphyrinogen-III synthase activity;GO:0048037:cofactor binding;	K01719
ENST00000368842	5.32523	2.13657	-1.31755	-2.75447	0.0002	0.00205837	Down	ENSG00000107902	10	126150404	126302710	+	LHPP	phospholysine phosphohistidine inorganic pyrophosphate phosphatase [Source:HGNC Symbol%3BAcc:30042]	GO:0006470:protein dephosphorylation;GO:0006796:phosphate-containing compound metabolic process;	GO:0005634:nucleus;GO:0005730:nucleolus;GO:0005737:cytoplasm;GO:0005829:cytosol;	GO:0000287:magnesium ion binding;GO:0004427:inorganic diphosphatase activity;GO:0042803:protein homodimerization activity;	K11725
ENST00000368887	0.574106	1.34083	1.22374	2.0149	0.00465	0.0331225	Ups	ENSG00000179988	10	124739556	124749906	+	PSTK	phosphoseryl-tRNA kinase [Source:HGNC Symbol%3BAcc:28578]	GO:0001514:selenocysteine incorporation;GO:0097056:selenocysteinyl-tRNA(Sec) biosynthetic process;	GO:0005739:mitochondrion;	GO:0000049:tRNA binding;GO:0005524:ATP binding;GO:0016301:kinase activity;	K10837
ENST00000368902	7.07614	14.2135	1.00623	3.1379	5e-05	0.000567165	Ups	ENSG00000163156	1	151138555	151141614	+	SCNM1	sodium channel modifier 1 [Source:HGNC Symbol%3BAcc:23136]	GO:0006397:mRNA processing;GO:0008380:RNA splicing;	GO:0016607:nuclear speck;	GO:0046872:metal ion binding;	-
ENST00000368947	1.1196	0.452612	-1.30664	-2.30566	0.0008	0.00718756	Down	ENSG00000143412	1	150954493	150968110	+	ANXA9	annexin A9 [Source:HGNC Symbol%3BAcc:547]	-	GO:0005829:cytosol;GO:0009986:cell surface;	GO:0001786:phosphatidylserine binding;GO:0005509:calcium ion binding;GO:0005543:phospholipid binding;GO:0005544:calcium-dependent phospholipid binding;GO:0015464:acetylcholine receptor activity;GO:0042803:protein homodimerization activity;	K17090
ENST00000369070	1.88042	4.45483	1.24432	3.92665	5e-05	0.000567165	Ups	ENSG00000057663	6	106632351	106773666	-	ATG5	autophagy related 5 [Source:HGNC Symbol%3BAcc:589]	GO:0000045:autophagosome assembly;GO:0001974:blood vessel remodeling;GO:0002739:regulation of cytokine secretion involved in immune response;GO:0006914:autophagy;GO:0006915:apoptotic process;GO:0009620:response to fungus;GO:0031397:negative regulation of protein ubiquitination;GO:0032480:negative regulation of type I interferon production;GO:0042311:vasodilation;GO:0042493:response to drug;GO:004…	GO:0005737:cytoplasm;GO:0005776:autophagosome;GO:0034045:phagophore assembly site membrane;	GO:0005515:protein binding;	K08339
ENST00000369091	1.14781	0.290693	-1.98131	-2.09075	0.00175	0.0142522	Down	ENSG00000057657	6	106534195	106555383	+	PRDM1	PR domain containing 1%2C with ZNF domain [Source:HGNC Symbol%3BAcc:9346]	GO:0000122:negative regulation of transcription by RNA polymerase II;GO:0001892:embryonic placenta development;GO:0001893:maternal placenta development;GO:0006351:transcription, DNA-templated;GO:0007281:germ cell development;GO:0010628:positive regulation of gene expression;GO:0030889:negative regulation of B cell proliferation;GO:0031665:negative regulation of lipopolysaccharide-mediated signali…	GO:0005634:nucleus;GO:0005737:cytoplasm;	GO:0003700:DNA-binding transcription factor activity;GO:0008168:methyltransferase activity;GO:0042826:histone deacetylase binding;GO:0043565:sequence-specific DNA binding;GO:0046872:metal ion binding;	-
ENST00000369155	15.5577	6.29492	-1.30537	-10.968	5e-05	0.000567165	Down	ENSG00000184678	1	149856010	149858232	-	HIST2H2BE	histone cluster 2%2C H2be [Source:HGNC Symbol%3BAcc:4760]	GO:0006334:nucleosome assembly;GO:0042742:defense response to bacterium;	GO:0000786:nucleosome;GO:0005634:nucleus;	GO:0003677:DNA binding;GO:0046982:protein heterodimerization activity;	K11252
ENST00000369233	0.390224	1.02133	1.38807	2.2421	0.00065	0.00597394	Ups	ENSG00000123552	6	99883420	99963298	-	USP45	ubiquitin specific peptidase 45 [Source:HGNC Symbol%3BAcc:20080]	GO:0006511:ubiquitin-dependent protein catabolic process;	-	GO:0004221:obsolete ubiquitin thiolesterase activity;GO:0008234:cysteine-type peptidase activity;GO:0008270:zinc ion binding;	K11844
ENST00000369294	1.88738	4.17869	1.14666	1.78199	0.0009	0.0079747	Ups	ENSG00000186141	1	145592617	145610937	-	POLR3C	polymerase (RNA) III (DNA directed) polypeptide C (62kD) [Source:HGNC Symbol%3BAcc:30076]	GO:0006351:transcription, DNA-templated;GO:0006359:regulation of transcription by RNA polymerase III;GO:0006383:transcription by RNA polymerase III;GO:0006385:transcription elongation from RNA polymerase III promoter;GO:0006386:termination of RNA polymerase III transcription;GO:0010467:gene expression;GO:0032481:positive regulation of type I interferon production;GO:0032728:positive regulation of…	GO:0005634:nucleus;GO:0005654:nucleoplasm;GO:0005666:RNA polymerase III complex;GO:0005730:nucleolus;GO:0005829:cytosol;	GO:0003677:DNA binding;GO:0003899:DNA-directed 5'-3' RNA polymerase activity;	K03023
ENST00000369317	50.6224	20.8793	-1.2777	-21.6706	5e-05	0.000567165	Down	ENSG00000117289	1	145438469	145442635	+	TXNIP	thioredoxin interacting protein [Source:HGNC Symbol%3BAcc:16952]	GO:0000122:negative regulation of transcription by RNA polymerase II;GO:0006351:transcription, DNA-templated;GO:0006606:protein import into nucleus;GO:0007049:cell cycle;GO:0009612:response to mechanical stimulus;GO:0009749:response to glucose;GO:0030216:keratinocyte differentiation;GO:0032355:response to estradiol;GO:0032570:response to progesterone;GO:0035872:nucleotide-binding domain, leucine …	GO:0005634:nucleus;GO:0005737:cytoplasm;GO:0005758:mitochondrial intermembrane space;GO:0005829:cytosol;	GO:0004857:enzyme inhibitor activity;GO:0005515:protein binding;GO:0031625:ubiquitin protein ligase binding;	-
ENST00000369409	286.646	132.256	-1.11594	-34.7673	5e-05	0.000567165	Down	ENSG00000092621	1	120254510	120286838	+	PHGDH	phosphoglycerate dehydrogenase [Source:HGNC Symbol%3BAcc:8923]	GO:0006541:glutamine metabolic process;GO:0006544:glycine metabolic process;GO:0006564:L-serine biosynthetic process;GO:0006566:threonine metabolic process;GO:0007420:brain development;GO:0008652:cellular amino acid biosynthetic process;GO:0009448:gamma-aminobutyric acid metabolic process;GO:0010468:regulation of gene expression;GO:0019530:taurine metabolic process;GO:0021510:spinal cord developm…	GO:0005829:cytosol;	GO:0004617:phosphoglycerate dehydrogenase activity;GO:0009055:electron transfer activity;GO:0051287:NAD binding;	K00058
ENST00000369445	1.59867	0.713024	-1.16485	-2.73386	5e-05	0.000567165	Down	ENSG00000185990	X	154686576	154688276	-	F8A3	coagulation factor VIII-associated 3 [Source:HGNC Symbol%3BAcc:31850]	-	-	-	-
ENST00000369732	0.656761	0.293915	-1.15997	-1.98063	0.00245	0.019088	Down	ENSG00000085465	1	111956936	111970399	-	OVGP1	oviductal glycoprotein 1%2C 120kDa [Source:HGNC Symbol%3BAcc:8524]	GO:0005975:carbohydrate metabolic process;GO:0006032:chitin catabolic process;GO:0007338:single fertilization;GO:0007339:binding of sperm to zona pellucida;GO:0007565:female pregnancy;GO:0032504:multicellular organism reproduction;	GO:0005829:cytosol;GO:0030133:transport vesicle;	GO:0004553:hydrolase activity, hydrolyzing O-glycosyl compounds;GO:0004568:chitinase activity;	K17526
ENST00000369800	7.08731	2.9951	-1.24263	-12.5221	5e-05	0.000567165	Down	ENSG00000214357	5	172068269	172118543	+	NEURL1B	neuralized E3 ubiquitin protein ligase 1B [Source:HGNC Symbol%3BAcc:35422]	GO:0007219:Notch signaling pathway;GO:0016567:protein ubiquitination;	GO:0005737:cytoplasm;	GO:0008270:zinc ion binding;GO:0016874:ligase activity;	K01931
ENST00000369880	0.746177	0.308488	-1.2743	-2.26112	0.0011	0.00951475	Down	ENSG00000214435	10	104629273	104661656	+	AS3MT	arsenic (+3 oxidation state) methyltransferase [Source:HGNC Symbol%3BAcc:17452]	GO:0009404:toxin metabolic process;GO:0018872:arsonoacetate metabolic process;	GO:0005739:mitochondrion;GO:0005829:cytosol;	GO:0030791:arsenite methyltransferase activity;GO:0030792:methylarsonite methyltransferase activity;	K07755
ENST00000370082	0.946447	0.321679	-1.5569	-2.11877	0.00275	0.021102	Down	ENSG00000130589	20	62201492	62205592	-	HELZ2	helicase with zinc finger 2%2C transcriptional coactivator [Source:HGNC Symbol%3BAcc:30021]	GO:0006351:transcription, DNA-templated;GO:0044255:cellular lipid metabolic process;GO:0044281:small molecule metabolic process;GO:0045944:positive regulation of transcription by RNA polymerase II;	GO:0005654:nucleoplasm;	GO:0003677:DNA binding;GO:0003713:transcription coactivator activity;GO:0003723:RNA binding;GO:0004386:helicase activity;GO:0004540:ribonuclease activity;GO:0005515:protein binding;GO:0005524:ATP binding;GO:0030374:nuclear receptor transcription coactivator activity;GO:0046872:metal ion binding;	K17985
ENST00000370168	1.68043	0.634771	-1.40453	-2.00196	0.0045	0.032212	Down	ENSG00000166169	10	103338639	103342950	-	POLL	polymerase (DNA directed)%2C lambda [Source:HGNC Symbol%3BAcc:9184]	GO:0006260:DNA replication;GO:0006281:DNA repair;GO:0006289:nucleotide-excision repair;GO:0016446:somatic hypermutation of immunoglobulin genes;	GO:0005634:nucleus;	GO:0003677:DNA binding;GO:0003824:catalytic activity;GO:0003887:DNA-directed DNA polymerase activity;GO:0016779:nucleotidyltransferase activity;GO:0016829:lyase activity;GO:0046872:metal ion binding;	K03512
ENST00000370200	6.79699	3.3776	-1.0089	-3.873	5e-05	0.000567165	Down	ENSG00000107821	10	102821598	102825349	+	KAZALD1	Kazal-type serine peptidase inhibitor domain 1 [Source:HGNC Symbol%3BAcc:25460]	GO:0001503:ossification;GO:0001558:regulation of cell growth;GO:0007275:multicellular organism development;GO:0030154:cell differentiation;GO:0030198:extracellular matrix organization;	GO:0005614:interstitial matrix;	GO:0005520:insulin-like growth factor binding;	-
ENST00000370215	2.68842	1.14811	-1.22751	-2.79769	5e-05	0.000567165	Down	ENSG00000186862	10	102777089	102790890	-	PDZD7	PDZ domain containing 7 [Source:HGNC Symbol%3BAcc:26257]	-	GO:0005634:nucleus;GO:0005929:cilium;	GO:0005515:protein binding;	-
ENST00000370278	0.853951	0	#NAME?	#NAME?	5e-05	0.000567165	Down	ENSG00000221867	X	151934652	151938240	-	MAGEA3	melanoma antigen family A%2C 3 [Source:HGNC Symbol%3BAcc:6801]	-	-	GO:0005515:protein binding;	-
ENST00000370401	2.106	0.563067	-1.90312	-2.38502	0.00035	0.00341682	Down	ENSG00000013619	X	149531551	149682448	+	MAMLD1	mastermind-like domain containing 1 [Source:HGNC Symbol%3BAcc:2568]	GO:0006351:transcription, DNA-templated;GO:0006355:regulation of transcription, DNA-templated;GO:0008584:male gonad development;	GO:0005575:cellular_component;GO:0005634:nucleus;	GO:0003674:molecular_function;	K19512
ENST00000370466	6.00584	2.84065	-1.08014	-5.44524	5e-05	0.000567165	Down	ENSG00000162645	1	89573683	89591797	-	GBP2	guanylate binding protein 2%2C interferon-inducible [Source:HGNC Symbol%3BAcc:4183]	GO:0006955:immune response;GO:0019221:cytokine-mediated signaling pathway;GO:0060333:interferon-gamma-mediated signaling pathway;GO:0060337:type I interferon signaling pathway;	GO:0000139:Golgi membrane;GO:0005634:nucleus;GO:0005829:cytosol;	GO:0003924:GTPase activity;GO:0005525:GTP binding;	-
ENST00000370565	5.90653	0.835251	-2.82203	-13.201	5e-05	0.000567165	Down	ENSG00000137975	1	86889769	86922241	+	CLCA2	chloride channel accessory 2 [Source:HGNC Symbol%3BAcc:2016]	GO:0006810:transport;GO:0007155:cell adhesion;	GO:0005576:extracellular region;GO:0005887:integral component of plasma membrane;GO:0009925:basal plasma membrane;GO:0030054:cell junction;	GO:0005254:chloride channel activity;GO:0015276:ligand-gated ion channel activity;	K05028
ENST00000370661	0.586741	1.2218	1.05821	2.38755	5e-05	0.000567165	Ups	ENSG00000129680	X	135295381	135333530	-	MAP7D3	MAP7 domain containing 3 [Source:HGNC Symbol%3BAcc:25742]	-	GO:0005634:nucleus;GO:0005730:nucleolus;GO:0005737:cytoplasm;GO:0005813:centrosome;GO:0005819:spindle;	-	K16807
ENST00000370751	0.663324	0.107951	-2.61934	-3.87572	5e-05	0.000567165	Down	ENSG00000137959	1	79086088	79111830	+	IFI44L	interferon-induced protein 44-like [Source:HGNC Symbol%3BAcc:17817]	GO:0006955:immune response;GO:0051607:defense response to virus;	GO:0005737:cytoplasm;	-	K17347
ENST00000370757	1.29297	0.428999	-1.59165	-3.72322	5e-05	0.000567165	Down	ENSG00000122420	1	78956757	79005434	+	PTGFR	prostaglandin F receptor (FP) [Source:HGNC Symbol%3BAcc:9600]	GO:0007186:G protein-coupled receptor signaling pathway;GO:0007567:parturition;GO:0032496:response to lipopolysaccharide;GO:0043066:negative regulation of apoptotic process;	GO:0005576:extracellular region;GO:0005737:cytoplasm;GO:0005886:plasma membrane;GO:0005887:integral component of plasma membrane;GO:0016021:integral component of membrane;	GO:0004958:prostaglandin F receptor activity;	K04262
ENST00000370938	6.00798	2.90727	-1.04722	-3.33726	5e-05	0.000567165	Down	ENSG00000116761	1	70876955	70905253	+	CTH	cystathionase (cystathionine gamma-lyase) [Source:HGNC Symbol%3BAcc:2501]	GO:0000096:sulfur amino acid metabolic process;GO:0000098:sulfur amino acid catabolic process;GO:0006534:cysteine metabolic process;GO:0018272:protein-pyridoxal-5-phosphate linkage via peptidyl-N6-pyridoxal phosphate-L-lysine;GO:0019344:cysteine biosynthetic process;GO:0019346:transsulfuration;GO:0030968:endoplasmic reticulum unfolded protein response;GO:0034641:cellular nitrogen compound metabol…	GO:0005634:nucleus;GO:0005737:cytoplasm;GO:0005829:cytosol;	GO:0004123:cystathionine gamma-lyase activity;GO:0005515:protein binding;GO:0005516:calmodulin binding;GO:0016846:carbon-sulfur lyase activity;GO:0030170:pyridoxal phosphate binding;GO:0044540:L-cystine L-cysteine-lyase (deaminating);GO:0047982:homocysteine desulfhydrase activity;GO:0080146:L-cysteine desulfhydrase activity;	K01758
ENST00000370963	6.92739	3.17739	-1.12447	-3.3768	5e-05	0.000567165	Down	ENSG00000170899	6	52842751	52860176	-	GSTA4	glutathione S-transferase alpha 4 [Source:HGNC Symbol%3BAcc:4629]	GO:0006749:glutathione metabolic process;GO:0006805:xenobiotic metabolic process;GO:0044281:small molecule metabolic process;GO:1901687:glutathione derivative biosynthetic process;	GO:0005829:cytosol;	GO:0004364:glutathione transferase activity;GO:0042803:protein homodimerization activity;	K00799
ENST00000371021	2.31355	1.05967	-1.12649	-4.15856	5e-05	0.000567165	Down	ENSG00000165879	10	99079022	99081672	+	FRAT1	frequently rearranged in advanced T-cell lymphomas [Source:HGNC Symbol%3BAcc:3944]	GO:0000578:embryonic axis specification;GO:0016055:Wnt signaling pathway;	GO:0005737:cytoplasm;	-	K03069
ENST00000371153	0.240315	0.767998	1.67618	3.38129	5e-05	0.000567165	Ups	ENSG00000132854	1	62702651	62785085	-	KANK4	KN motif and ankyrin repeat domains 4 [Source:HGNC Symbol%3BAcc:27263]	-	GO:0005737:cytoplasm;	-	-
ENST00000371222	24.5001	10.1433	-1.27226	-16.8988	5e-05	0.000567165	Down	ENSG00000177606	1	59246465	59249785	-	JUN	jun proto-oncogene [Source:HGNC Symbol%3BAcc:6204]	GO:0001525:angiogenesis;GO:0001774:microglial cell activation;GO:0001836:release of cytochrome c from mitochondria;GO:0001889:liver development;GO:0001938:positive regulation of endothelial cell proliferation;GO:0002224:toll-like receptor signaling pathway;GO:0002755:MyD88-dependent toll-like receptor signaling pathway;GO:0002756:MyD88-independent toll-like receptor signaling pathway;GO:0003151:o…	GO:0000228:nuclear chromosome;GO:0005654:nucleoplasm;GO:0005667:transcription factor complex;GO:0005719:nuclear euchromatin;GO:0005829:cytosol;GO:0017053:transcriptional repressor complex;	GO:0000980:RNA polymerase II distal enhancer sequence-specific DNA binding;GO:0001102:RNA polymerase II activating transcription factor binding;GO:0001190:obsolete transcriptional activator activity, RNA polymerase II transcription factor binding;GO:0003677:DNA binding;GO:0003690:double-stranded DNA binding;GO:0003700:DNA-binding transcription factor activity;GO:0003713:transcription coactivator …	K04448
ENST00000371497	0.69169	0.257679	-1.42455	-5.00049	5e-05	0.000567165	Down	ENSG00000182463	20	51588946	52111869	+	TSHZ2	teashirt zinc finger homeobox 2 [Source:HGNC Symbol%3BAcc:13010]	GO:0006351:transcription, DNA-templated;GO:0007275:multicellular organism development;	GO:0005634:nucleus;	GO:0003700:DNA-binding transcription factor activity;GO:0043565:sequence-specific DNA binding;GO:0046872:metal ion binding;	K09236
ENST00000371542	2.16117	0.858274	-1.3323	-2.66935	0.00015	0.00158582	Down	ENSG00000184709	9	140063210	140064503	-	LRRC26	leucine rich repeat containing 26 [Source:HGNC Symbol%3BAcc:31409]	GO:0006811:ion transport;	GO:0005737:cytoplasm;GO:0005856:cytoskeleton;GO:0008076:voltage-gated potassium channel complex;	GO:0005515:protein binding;GO:0015459:potassium channel regulator activity;	-
ENST00000371608	2.60713	5.49865	1.07661	3.60593	5e-05	0.000567165	Ups	ENSG00000124243	20	49411531	49493714	+	BCAS4	breast carcinoma amplified sequence 4 [Source:HGNC Symbol%3BAcc:14367]	-	GO:0005737:cytoplasm;	-	K03685
ENST00000372003	3.00954	1.45233	-1.05118	-2.49888	5e-05	0.000567165	Down	ENSG00000117472	1	46640759	46651630	+	TSPAN1	tetraspanin 1 [Source:HGNC Symbol%3BAcc:20657]	-	GO:0005765:lysosomal membrane;GO:0016021:integral component of membrane;	-	K17348
ENST00000372017	22.3699	9.48028	-1.23856	-3.03234	5e-05	0.000567165	Down	ENSG00000173267	10	88718413	88723017	+	SNCG	synuclein%2C gamma (breast cancer-specific protein 1) [Source:HGNC Symbol%3BAcc:11141]	GO:0002118:aggressive behavior;GO:0007268:chemical synaptic transmission;GO:0008344:adult locomotory behavior;GO:0014059:regulation of dopamine secretion;GO:0042220:response to cocaine;GO:0042493:response to drug;GO:0046928:regulation of neurotransmitter secretion;GO:0050808:synapse organization;GO:0071464:cellular response to hydrostatic pressure;	GO:0005815:microtubule organizing center;GO:0005819:spindle;GO:0005886:plasma membrane;GO:0043025:neuronal cell body;GO:0043679:axon terminus;GO:0048471:perinuclear region of cytoplasm;	GO:0043014:alpha-tubulin binding;GO:0048487:beta-tubulin binding;	-
ENST00000372067	8.23646	2.96415	-1.47441	-2.91005	0.0001	0.00108751	Down	ENSG00000112715	6	43737950	43754224	+	VEGFA	vascular endothelial growth factor A [Source:HGNC Symbol%3BAcc:12680]	GO:0000122:negative regulation of transcription by RNA polymerase II;GO:0001525:angiogenesis;GO:0001541:ovarian follicle development;GO:0001569:branching involved in blood vessel morphogenesis;GO:0001570:vasculogenesis;GO:0001666:response to hypoxia;GO:0001701:in utero embryonic development;GO:0001822:kidney development;GO:0001934:positive regulation of protein phosphorylation;GO:0001938:positive…	GO:0005576:extracellular region;GO:0005604:basement membrane;GO:0005615:extracellular space;GO:0005737:cytoplasm;GO:0009986:cell surface;GO:0016020:membrane;GO:0030141:secretory granule;GO:0031093:platelet alpha granule lumen;	GO:0001968:fibronectin binding;GO:0005125:cytokine activity;GO:0005161:platelet-derived growth factor receptor binding;GO:0005172:vascular endothelial growth factor receptor binding;GO:0005515:protein binding;GO:0008083:growth factor activity;GO:0008201:heparin binding;GO:0042056:chemoattractant activity;GO:0042802:identical protein binding;GO:0042803:protein homodimerization activity;GO:0043183:…	K05448
ENST00000372336	10.9468	5.28001	-1.05189	-11.9443	5e-05	0.000567165	Down	ENSG00000165424	10	81142081	81205383	-	ZCCHC24	zinc finger%2C CCHC domain containing 24 [Source:HGNC Symbol%3BAcc:26911]	-	-	GO:0003676:nucleic acid binding;GO:0008270:zinc ion binding;	-
ENST00000372591	3.03022	1.4846	-1.02935	-4.21993	5e-05	0.000567165	Down	ENSG00000204060	1	41827594	41849262	+	FOXO6	forkhead box O6 [Source:HGNC Symbol%3BAcc:24814]	GO:0006351:transcription, DNA-templated;GO:0006974:cellular response to DNA damage stimulus;GO:0007389:pattern specification process;GO:0008285:negative regulation of cell proliferation;GO:0008286:insulin receptor signaling pathway;GO:0009790:embryo development;GO:0009888:tissue development;GO:0016525:negative regulation of angiogenesis;GO:0045944:positive regulation of transcription by RNA polym…	GO:0005634:nucleus;GO:0005667:transcription factor complex;GO:0005737:cytoplasm;GO:0005829:cytosol;	GO:0003690:double-stranded DNA binding;GO:0003700:DNA-binding transcription factor activity;GO:0008134:transcription factor binding;GO:0008301:DNA binding, bending;GO:0019901:protein kinase binding;GO:0043565:sequence-specific DNA binding;	K17847
ENST00000372616	10.2748	21.3623	1.05595	2.61161	5e-05	0.000567165	Ups	ENSG00000171793	1	41448833	41477451	+	CTPS1	CTP synthase 1 [Source:HGNC Symbol%3BAcc:2519]	GO:0006139:nucleobase-containing compound metabolic process;GO:0006221:pyrimidine nucleotide biosynthetic process;GO:0006241:CTP biosynthetic process;GO:0006541:glutamine metabolic process;GO:0015949:nucleobase-containing small molecule interconversion;GO:0042493:response to drug;GO:0044210:'de novo' CTP biosynthetic process;GO:0044281:small molecule metabolic process;GO:0055086:nucleobase-contai…	GO:0005575:cellular_component;GO:0005829:cytosol;	GO:0003883:CTP synthase activity;GO:0005524:ATP binding;	K01937
ENST00000372621	26.5674	54.3227	1.0319	11.9356	5e-05	0.000567165	Ups	ENSG00000171793	1	41445007	41478235	+	CTPS1	CTP synthase 1 [Source:HGNC Symbol%3BAcc:2519]	GO:0006139:nucleobase-containing compound metabolic process;GO:0006221:pyrimidine nucleotide biosynthetic process;GO:0006241:CTP biosynthetic process;GO:0006541:glutamine metabolic process;GO:0015949:nucleobase-containing small molecule interconversion;GO:0042493:response to drug;GO:0044210:'de novo' CTP biosynthetic process;GO:0044281:small molecule metabolic process;GO:0055086:nucleobase-contai…	GO:0005575:cellular_component;GO:0005829:cytosol;	GO:0003883:CTP synthase activity;GO:0005524:ATP binding;	K01937
ENST00000372861	2.53749	1.24248	-1.03017	-2.31282	5e-05	0.000567165	Down	ENSG00000124249	20	43374421	43379675	+	KCNK15	potassium channel%2C subfamily K%2C member 15 [Source:HGNC Symbol%3BAcc:13814]	-	GO:0016021:integral component of membrane;	GO:0005244:voltage-gated ion channel activity;GO:0005267:potassium channel activity;	K04923
ENST00000373024	2.14512	0.980713	-1.12916	-2.13665	0.00395	0.0288062	Down	ENSG00000204084	1	38327757	38412723	-	INPP5B	inositol polyphosphate-5-phosphatase%2C 75kDa [Source:HGNC Symbol%3BAcc:6077]	GO:0001701:in utero embryonic development;GO:0007264:small GTPase mediated signal transduction;GO:0007283:spermatogenesis;GO:0030317:flagellated sperm motility;GO:0043647:inositol phosphate metabolic process;GO:0044281:small molecule metabolic process;GO:0046856:phosphatidylinositol dephosphorylation;GO:0051056:regulation of small GTPase mediated signal transduction;GO:0070613:regulation of prote…	GO:0005737:cytoplasm;GO:0005793:endoplasmic reticulum-Golgi intermediate compartment;GO:0005794:Golgi apparatus;GO:0005829:cytosol;GO:0005886:plasma membrane;GO:0015630:microtubule cytoskeleton;GO:0016020:membrane;GO:0016021:integral component of membrane;GO:0030670:phagocytic vesicle membrane;GO:0031901:early endosome membrane;	GO:0004439:phosphatidylinositol-4,5-bisphosphate 5-phosphatase activity;GO:0005515:protein binding;GO:0046872:metal ion binding;GO:0052658:inositol-1,4,5-trisphosphate 5-phosphatase activity;	K01099
ENST00000373144	7.85147	3.86066	-1.02411	-2.55948	5e-05	0.000567165	Down	ENSG00000160408	9	130647601	130661934	-	ST6GALNAC6	ST6 (alpha-N-acetyl-neuraminyl-2%2C3-beta-galactosyl-1%2C3)-N-acetylgalactosaminide alpha-2%2C6-sialyltransferase 6 [Source:HGNC Symbol%3BAcc:23364]	GO:0001574:ganglioside biosynthetic process;GO:0006486:protein glycosylation;GO:0006677:glycosylceramide metabolic process;GO:0006687:glycosphingolipid metabolic process;GO:0009100:glycoprotein metabolic process;GO:0009312:oligosaccharide biosynthetic process;GO:0009988:cell-cell recognition;	GO:0000139:Golgi membrane;GO:0005737:cytoplasm;GO:0005794:Golgi apparatus;GO:0005886:plasma membrane;GO:0016021:integral component of membrane;	GO:0001665:alpha-N-acetylgalactosaminide alpha-2,6-sialyltransferase activity;GO:0008373:sialyltransferase activity;	K03376
ENST00000373210	0.947697	0.423781	-1.16111	-4.61056	5e-05	0.000567165	Down	ENSG00000134698	1	36273773	36323491	+	AGO4	argonaute RISC catalytic component 4 [Source:HGNC Symbol%3BAcc:18424]	GO:0006402:mRNA catabolic process;GO:0007173:epidermal growth factor receptor signaling pathway;GO:0007219:Notch signaling pathway;GO:0008543:fibroblast growth factor receptor signaling pathway;GO:0010467:gene expression;GO:0035278:miRNA mediated inhibition of translation;GO:0038095:Fc-epsilon receptor signaling pathway;GO:0045087:innate immune response;GO:0048011:neurotrophin TRK receptor signal…	GO:0000932:P-body;GO:0005829:cytosol;GO:0035068:micro-ribonucleoprotein complex;	GO:0003723:RNA binding;GO:0005515:protein binding;	K11593
ENST00000373255	1.68762	0.444194	-1.92573	-3.67011	5e-05	0.000567165	Down	ENSG00000099284	10	71812552	71872036	+	H2AFY2	H2A histone family%2C member Y2 [Source:HGNC Symbol%3BAcc:14453]	GO:0006334:nucleosome assembly;GO:0007549:dosage compensation;	GO:0000786:nucleosome;GO:0001740:Barr body;GO:0005634:nucleus;	GO:0003677:DNA binding;GO:0046982:protein heterodimerization activity;	K11251
ENST00000373366	3.54649	8.35766	1.23671	5.35854	5e-05	0.000567165	Ups	ENSG00000188910	1	35246790	35251965	+	GJB3	gap junction protein%2C beta 3%2C 31kDa [Source:HGNC Symbol%3BAcc:4285]	GO:0001701:in utero embryonic development;GO:0001890:placenta development;GO:0007154:cell communication;GO:0007605:sensory perception of sound;GO:0043588:skin development;	GO:0005737:cytoplasm;GO:0005921:gap junction;GO:0005922:connexin complex;GO:0016021:integral component of membrane;	GO:0005243:gap junction channel activity;	K07622
ENST00000373620	0.226101	1.2428	2.45855	3.57347	5e-05	0.000567165	Ups	ENSG00000119522	9	126162378	126692405	-	DENND1A	DENN/MADD domain containing 1A [Source:HGNC Symbol%3BAcc:29324]	GO:0006897:endocytosis;GO:0015031:protein transport;GO:0032483:regulation of Rab protein signal transduction;GO:0048488:synaptic vesicle endocytosis;	GO:0005886:plasma membrane;GO:0030054:cell junction;GO:0030136:clathrin-coated vesicle;GO:0030425:dendrite;GO:0030665:clathrin-coated vesicle membrane;GO:0042734:presynaptic membrane;GO:0043025:neuronal cell body;	GO:0017112:Rab guanyl-nucleotide exchange factor activity;GO:0017124:SH3 domain binding;	K04613
ENST00000373873	10.7876	4.31682	-1.32133	-4.85931	5e-05	0.000567165	Down	ENSG00000124006	2	220426444	220436011	-	OBSL1	obscurin-like 1 [Source:HGNC Symbol%3BAcc:29092]	GO:0007010:cytoskeleton organization;GO:0007030:Golgi organization;GO:0034067:protein localization to Golgi apparatus;GO:0050775:positive regulation of dendrite morphogenesis;GO:0055003:cardiac myofibril assembly;	GO:0005794:Golgi apparatus;GO:0014704:intercalated disc;GO:0030018:Z disc;GO:0031430:M band;GO:0048471:perinuclear region of cytoplasm;	GO:0005515:protein binding;GO:0008093:cytoskeletal adaptor activity;	K19574
ENST00000373894	2.50093	1.10472	-1.17879	-2.97354	5e-05	0.000567165	Down	ENSG00000130768	1	28261504	28285668	+	SMPDL3B	sphingomyelin phosphodiesterase%2C acid-like 3B [Source:HGNC Symbol%3BAcc:21416]	GO:0006685:sphingomyelin catabolic process;	GO:0005615:extracellular space;	GO:0004767:sphingomyelin phosphodiesterase activity;GO:0016787:hydrolase activity;GO:0016798:hydrolase activity, acting on glycosyl bonds;	K01128
ENST00000373921	0.738629	0.132185	-2.48229	-2.56633	0.00155	0.0128477	Down	ENSG00000130775	1	28199079	28213184	+	THEMIS2	thymocyte selection associated family member 2 [Source:HGNC Symbol%3BAcc:16839]	GO:0006954:inflammatory response;GO:0007155:cell adhesion;GO:0050852:T cell receptor signaling pathway;	GO:0005634:nucleus;GO:0005737:cytoplasm;	-	-
ENST00000373981	4.89847	1.97156	-1.313	-2.97564	5e-05	0.000567165	Down	ENSG00000147130	X	70469054	70474425	-	ZMYM3	zinc finger%2C MYM-type 3 [Source:HGNC Symbol%3BAcc:13054]	GO:0007010:cytoskeleton organization;GO:0007275:multicellular organism development;GO:0022604:regulation of cell morphogenesis;	GO:0005634:nucleus;	GO:0003677:DNA binding;GO:0008270:zinc ion binding;	-
ENST00000374103	3.61984	1.75287	-1.04621	-1.89939	0.00505	0.0355141	Down	ENSG00000197444	10	50942689	50970369	-	OGDHL	oxoglutarate dehydrogenase-like [Source:HGNC Symbol%3BAcc:25590]	GO:0006096:glycolytic process;GO:0006099:tricarboxylic acid cycle;	GO:0005759:mitochondrial matrix;	GO:0004591:oxoglutarate dehydrogenase (succinyl-transferring) activity;GO:0005515:protein binding;GO:0030976:thiamine pyrophosphate binding;	K00164
ENST00000374259	5.5066	2.03402	-1.43683	-4.54591	5e-05	0.000567165	Down	ENSG00000184481	X	70316047	70323385	+	FOXO4	forkhead box O4 [Source:HGNC Symbol%3BAcc:7139]	GO:0000080:mitotic G1 phase;GO:0006355:regulation of transcription, DNA-templated;GO:0006366:transcription by RNA polymerase II;GO:0007050:cell cycle arrest;GO:0007095:mitotic G2 DNA damage checkpoint;GO:0007173:epidermal growth factor receptor signaling pathway;GO:0007389:pattern specification process;GO:0007517:muscle organ development;GO:0008285:negative regulation of cell proliferation;GO:000…	GO:0005634:nucleus;GO:0005654:nucleoplasm;GO:0005667:transcription factor complex;GO:0005737:cytoplasm;GO:0005829:cytosol;	GO:0003677:DNA binding;GO:0003690:double-stranded DNA binding;GO:0003700:DNA-binding transcription factor activity;GO:0005515:protein binding;GO:0008134:transcription factor binding;GO:0008301:DNA binding, bending;GO:0019899:enzyme binding;GO:0019901:protein kinase binding;GO:0043565:sequence-specific DNA binding;	K12358
ENST00000374388	1.77144	3.71472	1.06833	2.54281	0.00025	0.00252643	Ups	ENSG00000090889	X	69509879	69635312	+	KIF4A	kinesin family member 4A [Source:HGNC Symbol%3BAcc:13339]	GO:0006996:organelle organization;GO:0007018:microtubule-based movement;GO:0007411:axon guidance;GO:0007596:blood coagulation;GO:0008089:anterograde axonal transport;GO:0019886:antigen processing and presentation of exogenous peptide antigen via MHC class II;	GO:0005634:nucleus;GO:0005694:chromosome;GO:0005730:nucleolus;GO:0005737:cytoplasm;GO:0005829:cytosol;GO:0005871:kinesin complex;GO:0005876:spindle microtubule;GO:0016363:nuclear matrix;GO:0030496:midbody;	GO:0003677:DNA binding;GO:0003777:microtubule motor activity;GO:0005524:ATP binding;GO:0008017:microtubule binding;	K10395
ENST00000374431	0.941909	0.197255	-2.25553	-2.86443	0.0004	0.00385024	Down	ENSG00000198121	9	113635543	113800323	-	LPAR1	lysophosphatidic acid receptor 1 [Source:HGNC Symbol%3BAcc:3166]	GO:0000187:activation of MAPK activity;GO:0007186:G protein-coupled receptor signaling pathway;GO:0007202:activation of phospholipase C activity;GO:0007204:positive regulation of cytosolic calcium ion concentration;GO:0010977:negative regulation of neuron projection development;GO:0032060:bleb assembly;GO:0035025:positive regulation of Rho protein signal transduction;GO:0042552:myelination;GO:004…	GO:0005737:cytoplasm;GO:0005886:plasma membrane;GO:0005887:integral component of plasma membrane;GO:0009986:cell surface;GO:0016021:integral component of membrane;GO:0030139:endocytic vesicle;GO:0043197:dendritic spine;GO:0043198:dendritic shaft;	GO:0001965:G-protein alpha-subunit binding;GO:0004930:G protein-coupled receptor activity;GO:0005515:protein binding;GO:0005543:phospholipid binding;GO:0030165:PDZ domain binding;GO:0070915:lysophosphatidic acid receptor activity;	K04289
ENST00000374736	4.77011	1.72103	-1.47075	-14.9309	5e-05	0.000567165	Down	ENSG00000165029	9	107543283	107690518	-	ABCA1	ATP-binding cassette%2C sub-family A (ABC1)%2C member 1 [Source:HGNC Symbol%3BAcc:29]	GO:0002790:peptide secretion;GO:0006497:protein lipidation;GO:0006911:phagocytosis, engulfment;GO:0007040:lysosome organization;GO:0007186:G protein-coupled receptor signaling pathway;GO:0008203:cholesterol metabolic process;GO:0010745:negative regulation of macrophage derived foam cell differentiation;GO:0010875:positive regulation of cholesterol efflux;GO:0010887:negative regulation of choleste…	GO:0005794:Golgi apparatus;GO:0005886:plasma membrane;GO:0005887:integral component of plasma membrane;GO:0030139:endocytic vesicle;GO:0045121:membrane raft;GO:0045335:phagocytic vesicle;	GO:0005515:protein binding;GO:0005524:ATP binding;GO:0005543:phospholipid binding;GO:0005548:phospholipid transporter activity;GO:0008509:anion transmembrane transporter activity;GO:0015485:cholesterol binding;GO:0016887:ATPase activity;GO:0017127:cholesterol transporter activity;GO:0019905:syntaxin binding;GO:0031267:small GTPase binding;GO:0034185:apolipoprotein binding;GO:0034186:apolipoprotei…	K05641
ENST00000374761	1.71011	4.83139	1.49835	3.15023	5e-05	0.000567165	Ups	ENSG00000076864	1	21922708	21948906	-	RAP1GAP	RAP1 GTPase activating protein [Source:HGNC Symbol%3BAcc:9858]	GO:0006184:obsolete GTP catabolic process;GO:0007165:signal transduction;GO:0043547:positive regulation of GTPase activity;GO:0051056:regulation of small GTPase mediated signal transduction;	GO:0000139:Golgi membrane;GO:0005829:cytosol;GO:0016020:membrane;	GO:0003924:GTPase activity;GO:0005096:GTPase activator activity;GO:0005515:protein binding;GO:0017016:Ras GTPase binding;GO:0030695:GTPase regulator activity;GO:0042803:protein homodimerization activity;	K17700
ENST00000374859	14.2536	3.52421	-2.01596	-4.18357	5e-05	0.000567165	Down	ENSG00000240065	6	32821938	32827362	+	PSMB9	proteasome (prosome%2C macropain) subunit%2C beta type%2C 9 [Source:HGNC Symbol%3BAcc:9546]	GO:0000082:G1/S transition of mitotic cell cycle;GO:0000209:protein polyubiquitination;GO:0000278:mitotic cell cycle;GO:0002474:antigen processing and presentation of peptide antigen via MHC class I;GO:0002479:antigen processing and presentation of exogenous peptide antigen via MHC class I, TAP-dependent;GO:0006521:regulation of cellular amino acid metabolic process;GO:0006915:apoptotic process;G…	GO:0000502:proteasome complex;GO:0005634:nucleus;GO:0005654:nucleoplasm;GO:0005737:cytoplasm;GO:0005829:cytosol;GO:0005839:proteasome core complex;GO:1990111:spermatoproteasome complex;	GO:0004298:threonine-type endopeptidase activity;GO:0005515:protein binding;	K02741
ENST00000375001	1.13458	0.221789	-2.35489	-6.58163	5e-05	0.000567165	Down	ENSG00000204291	9	101705921	101833069	+	COL15A1	collagen%2C type XV%2C alpha 1 [Source:HGNC Symbol%3BAcc:2192]	GO:0001525:angiogenesis;GO:0007155:cell adhesion;GO:0007165:signal transduction;GO:0022617:extracellular matrix disassembly;GO:0030154:cell differentiation;GO:0030198:extracellular matrix organization;GO:0030574:collagen catabolic process;	GO:0005576:extracellular region;GO:0005582:collagen type XV trimer;GO:0005604:basement membrane;GO:0005615:extracellular space;GO:0005788:endoplasmic reticulum lumen;GO:0016021:integral component of membrane;GO:0031012:extracellular matrix;	GO:0005201:extracellular matrix structural constituent;	K08135
ENST00000375031	0.586697	1.22084	1.05718	2.2507	5e-05	0.000567165	Ups	ENSG00000189410	1	21046225	21059133	-	SH2D5	SH2 domain containing 5 [Source:HGNC Symbol%3BAcc:28819]	-	-	-	K10394
ENST00000375135	1.23906	0.509942	-1.28084	-3.30186	5e-05	0.000567165	Down	ENSG00000102302	X	54471887	54522599	-	FGD1	FYVE%2C RhoGEF and PH domain containing 1 [Source:HGNC Symbol%3BAcc:3663]	GO:0007010:cytoskeleton organization;GO:0007165:signal transduction;GO:0007264:small GTPase mediated signal transduction;GO:0007275:multicellular organism development;GO:0008360:regulation of cell shape;GO:0009887:animal organ morphogenesis;GO:0030036:actin cytoskeleton organization;GO:0043065:positive regulation of apoptotic process;GO:0046847:filopodium assembly;GO:0048011:neurotrophin TRK rece…	GO:0001726:ruffle;GO:0005634:nucleus;GO:0005737:cytoplasm;GO:0005794:Golgi apparatus;GO:0005829:cytosol;GO:0005856:cytoskeleton;GO:0005886:plasma membrane;GO:0030027:lamellipodium;	GO:0005085:guanyl-nucleotide exchange factor activity;GO:0005089:Rho guanyl-nucleotide exchange factor activity;GO:0005543:phospholipid binding;GO:0031267:small GTPase binding;GO:0046872:metal ion binding;	K05720
ENST00000375441	2.71433	6.18869	1.18904	2.43257	0.00025	0.00252643	Ups	ENSG00000139842	13	113862552	113917896	+	CUL4A	cullin 4A [Source:HGNC Symbol%3BAcc:2554]	GO:0000082:G1/S transition of mitotic cell cycle;GO:0006281:DNA repair;GO:0006511:ubiquitin-dependent protein catabolic process;GO:0007050:cell cycle arrest;GO:0007346:regulation of mitotic cell cycle;GO:0008285:negative regulation of cell proliferation;GO:0016567:protein ubiquitination;GO:0019048:modulation by virus of host morphology or physiology;GO:0051246:regulation of protein metabolic proc…	GO:0031464:Cul4A-RING E3 ubiquitin ligase complex;GO:0080008:Cul4-RING E3 ubiquitin ligase complex;	GO:0005515:protein binding;GO:0031625:ubiquitin protein ligase binding;	K10609
ENST00000375460	2.68834	0.252803	-3.41063	-7.88342	5e-05	0.000567165	Down	ENSG00000142619	1	17575593	17610728	+	PADI3	peptidyl arginine deiminase%2C type III [Source:HGNC Symbol%3BAcc:18337]	GO:0018101:protein citrullination;	GO:0005634:nucleus;GO:0005730:nucleolus;GO:0005737:cytoplasm;	GO:0004668:protein-arginine deiminase activity;GO:0005509:calcium ion binding;	K01481
ENST00000375528	1.72322	4.40133	1.35283	3.61423	5e-05	0.000567165	Ups	ENSG00000204371	6	31847536	31864999	-	EHMT2	euchromatic histone-lysine N-methyltransferase 2 [Source:HGNC Symbol%3BAcc:14129]	GO:0000122:negative regulation of transcription by RNA polymerase II;GO:0006275:regulation of DNA replication;GO:0006306:DNA methylation;GO:0007130:synaptonemal complex assembly;GO:0007286:spermatid development;GO:0009566:fertilization;GO:0010424:DNA methylation on cytosine within a CG sequence;GO:0016571:histone methylation;GO:0018027:peptidyl-lysine dimethylation;GO:0035265:organ growth;	GO:0005634:nucleus;GO:0005694:chromosome;	GO:0002039:p53 binding;GO:0005515:protein binding;GO:0008270:zinc ion binding;GO:0016279:protein-lysine N-methyltransferase activity;GO:0018024:histone-lysine N-methyltransferase activity;GO:0046974:histone methyltransferase activity (H3-K9 specific);GO:0046976:histone methyltransferase activity (H3-K27 specific);	K11420
ENST00000375650	37.9377	79.7778	1.07236	22.2759	5e-05	0.000567165	Ups	ENSG00000204388	6	31795512	31798031	+	HSPA1B	heat shock 70kDa protein 1B [Source:HGNC Symbol%3BAcc:5233]	-	-	-	K03283
ENST00000375651	34.4806	99.8237	1.5336	30.0785	5e-05	0.000567165	Ups	ENSG00000204389	6	31783291	31785717	+	HSPA1A	heat shock 70kDa protein 1A [Source:HGNC Symbol%3BAcc:5232]	GO:0006402:mRNA catabolic process;GO:0006986:response to unfolded protein;GO:0008285:negative regulation of cell proliferation;GO:0010467:gene expression;GO:0016070:RNA metabolic process;GO:0016071:mRNA metabolic process;GO:0030308:negative regulation of cell growth;GO:0042026:protein refolding;GO:0043066:negative regulation of apoptotic process;GO:0045648:positive regulation of erythrocyte diffe…	GO:0005634:nucleus;GO:0005737:cytoplasm;GO:0005739:mitochondrion;GO:0005783:endoplasmic reticulum;GO:0005829:cytosol;GO:0008180:COP9 signalosome;GO:0016234:inclusion body;GO:0016235:aggresome;GO:0016607:nuclear speck;GO:0048471:perinuclear region of cytoplasm;	GO:0001618:virus receptor activity;GO:0005515:protein binding;GO:0005524:ATP binding;GO:0031625:ubiquitin protein ligase binding;GO:0044183:protein binding involved in protein folding;GO:0047485:protein N-terminus binding;GO:0051082:unfolded protein binding;	K03283
ENST00000375669	1.69601	4.2349	1.32018	2.16409	0.00055	0.00515455	Ups	ENSG00000126216	13	113153123	113242439	-	TUBGCP3	tubulin%2C gamma complex associated protein 3 [Source:HGNC Symbol%3BAcc:18598]	GO:0000086:G2/M transition of mitotic cell cycle;GO:0000278:mitotic cell cycle;GO:0007020:microtubule nucleation;GO:0007338:single fertilization;	GO:0005737:cytoplasm;GO:0005813:centrosome;GO:0005814:centriole;GO:0005819:spindle;GO:0005827:polar microtubule;GO:0005829:cytosol;	GO:0005198:structural molecule activity;GO:0005200:structural constituent of cytoskeleton;GO:0005515:protein binding;GO:0043015:gamma-tubulin binding;	K16570
ENST00000375976	24.3795	10.995	-1.14882	-3.2795	5e-05	0.000567165	Down	ENSG00000204463	6	31606805	31620170	-	BAG6	BCL2-associated athanogene 6 [Source:HGNC Symbol%3BAcc:13919]	GO:0001822:kidney development;GO:0006511:ubiquitin-dependent protein catabolic process;GO:0006810:transport;GO:0007130:synaptonemal complex assembly;GO:0007283:spermatogenesis;GO:0007420:brain development;GO:0009790:embryo development;GO:0018393:internal peptidyl-lysine acetylation;GO:0030154:cell differentiation;GO:0030324:lung development;GO:0032435:negative regulation of proteasomal ubiquitin-…	GO:0005634:nucleus;GO:0005829:cytosol;GO:0071818:BAT3 complex;	GO:0005515:protein binding;GO:0030544:Hsp70 protein binding;GO:0031593:polyubiquitin modification-dependent protein binding;GO:0043022:ribosome binding;GO:0070628:proteasome binding;	-
ENST00000376008	1.66817	4.44465	1.4138	1.89794	0.00135	0.0113659	Ups	ENSG00000171729	1	15480285	15546976	+	TMEM51	transmembrane protein 51 [Source:HGNC Symbol%3BAcc:25488]	-	GO:0016021:integral component of membrane;	-	-
ENST00000376160	1.1062	0.393056	-1.4928	-1.8008	0.00105	0.00913978	Down	ENSG00000136754	10	27035522	27149902	-	ABI1	abl-interactor 1 [Source:HGNC Symbol%3BAcc:11320]	GO:0001756:somitogenesis;GO:0006928:movement of cell or subcellular component;GO:0007169:transmembrane receptor protein tyrosine kinase signaling pathway;GO:0008154:actin polymerization or depolymerization;GO:0008285:negative regulation of cell proliferation;GO:0018108:peptidyl-tyrosine phosphorylation;GO:0035855:megakaryocyte development;GO:0038096:Fc-gamma receptor signaling pathway involved in…	GO:0005622:intracellular;GO:0005634:nucleus;GO:0005737:cytoplasm;GO:0005783:endoplasmic reticulum;GO:0005829:cytosol;GO:0005856:cytoskeleton;GO:0030027:lamellipodium;GO:0030054:cell junction;GO:0030175:filopodium;GO:0030426:growth cone;GO:0045202:synapse;	GO:0005515:protein binding;GO:0008092:cytoskeletal protein binding;GO:0030296:protein tyrosine kinase activator activity;	K05751
ENST00000376223	8.83079	2.63213	-1.74631	-8.06383	5e-05	0.000567165	Down	ENSG00000162496	1	12627939	12677737	-	DHRS3	dehydrogenase/reductase (SDR family) member 3 [Source:HGNC Symbol%3BAcc:17693]	GO:0001523:retinoid metabolic process;GO:0007601:visual perception;GO:0007603:phototransduction, visible light;GO:0042572:retinol metabolic process;	GO:0016021:integral component of membrane;GO:0042622:photoreceptor outer segment membrane;	GO:0000166:nucleotide binding;GO:0009055:electron transfer activity;GO:0016491:oxidoreductase activity;GO:0052650:NADP-retinol dehydrogenase activity;	K11146
ENST00000376510	6.87752	2.33818	-1.55651	-6.97454	5e-05	0.000567165	Down	ENSG00000148450	10	23384435	23410942	+	MSRB2	methionine sulfoxide reductase B2 [Source:HGNC Symbol%3BAcc:17061]	GO:0006355:regulation of transcription, DNA-templated;GO:0030091:protein repair;	GO:0005739:mitochondrion;	GO:0003700:DNA-binding transcription factor activity;GO:0008270:zinc ion binding;GO:0033743:peptide-methionine (R)-S-oxide reductase activity;	K07305
ENST00000376537	0.99248	2.80044	1.49654	2.65254	0.0002	0.00205837	Ups	ENSG00000106829	9	82187530	82340258	+	TLE4	transducin-like enhancer of split 4 (E(sp1) homolog%2C Drosophila) [Source:HGNC Symbol%3BAcc:11840]	GO:0000122:negative regulation of transcription by RNA polymerase II;GO:0006355:regulation of transcription, DNA-templated;GO:0007219:Notch signaling pathway;GO:0008150:biological_process;GO:0016055:Wnt signaling pathway;	GO:0005634:nucleus;GO:0005654:nucleoplasm;	GO:0003674:molecular_function;GO:0003682:chromatin binding;GO:0003714:transcription corepressor activity;GO:0070491:repressing transcription factor binding;	-
ENST00000376566	2.30661	6.54651	1.50495	2.64727	5e-05	0.000567165	Ups	ENSG00000102103	X	48755195	48760419	+	PQBP1	polyglutamine binding protein 1 [Source:HGNC Symbol%3BAcc:9330]	GO:0006351:transcription, DNA-templated;GO:0006355:regulation of transcription, DNA-templated;GO:0034063:stress granule assembly;	GO:0005634:nucleus;GO:0005730:nucleolus;GO:0005737:cytoplasm;GO:0010494:cytoplasmic stress granule;GO:0071598:neuronal ribonucleoprotein granule;	GO:0003677:DNA binding;GO:0003713:transcription coactivator activity;	K12865
ENST00000376918	0.908747	0	#NAME?	#NAME?	5e-05	0.000567165	Down	ENSG00000161671	19	50979756	50986608	+	EMC10	ER membrane protein complex subunit 10 [Source:HGNC Symbol%3BAcc:27609]	-	GO:0005576:extracellular region;GO:0016021:integral component of membrane;GO:0072546:ER membrane protein complex;	-	-
ENST00000377263	2.82803	1.20001	-1.23675	-4.69918	5e-05	0.000567165	Down	ENSG00000178585	1	9908334	9970321	-	CTNNBIP1	catenin%2C beta interacting protein 1 [Source:HGNC Symbol%3BAcc:16913]	GO:0000122:negative regulation of transcription by RNA polymerase II;GO:0001658:branching involved in ureteric bud morphogenesis;GO:0002528:regulation of vascular permeability involved in acute inflammatory response;GO:0009952:anterior/posterior pattern specification;GO:0016055:Wnt signaling pathway;GO:0030178:negative regulation of Wnt signaling pathway;GO:0032091:negative regulation of protein …	GO:0005634:nucleus;GO:0005737:cytoplasm;GO:0005829:cytosol;GO:0030877:beta-catenin destruction complex;	GO:0005515:protein binding;GO:0008013:beta-catenin binding;GO:0070016:armadillo repeat domain binding;	K04493
ENST00000377403	3.17934	0.920289	-1.78857	-9.23865	5e-05	0.000567165	Down	ENSG00000049239	1	9294834	9331396	+	H6PD	hexose-6-phosphate dehydrogenase (glucose 1-dehydrogenase) [Source:HGNC Symbol%3BAcc:4795]	GO:0006098:pentose-phosphate shunt;GO:0097305:response to alcohol;	GO:0005739:mitochondrion;GO:0005788:endoplasmic reticulum lumen;	GO:0004345:glucose-6-phosphate dehydrogenase activity;GO:0017057:6-phosphogluconolactonase activity;GO:0030246:carbohydrate binding;GO:0047936:glucose 1-dehydrogenase [NAD(P)] activity;GO:0050661:NADP binding;	K13937
ENST00000377893	3.965	1.84546	-1.10334	-6.89607	5e-05	0.000567165	Down	ENSG00000158292	1	6307406	6321035	-	GPR153	G protein-coupled receptor 153 [Source:HGNC Symbol%3BAcc:23618]	-	GO:0005886:plasma membrane;GO:0016021:integral component of membrane;	GO:0004930:G protein-coupled receptor activity;	K08437
ENST00000378073	1.02952	0.242097	-2.08831	-2.16579	0.0046	0.0328216	Down	ENSG00000105429	19	42873783	42881938	+	MEGF8	multiple EGF-like-domains 8 [Source:HGNC Symbol%3BAcc:3233]	GO:0008150:biological_process;GO:0061371:determination of heart left/right asymmetry;GO:0071907:determination of digestive tract left/right asymmetry;	GO:0005575:cellular_component;GO:0005634:nucleus;GO:0016021:integral component of membrane;	GO:0005198:structural molecule activity;GO:0005509:calcium ion binding;GO:0005515:protein binding;	K12581
ENST00000378106	1.16349	2.5532	1.13385	2.42352	0.00035	0.00341682	Ups	ENSG00000101247	20	13765596	13799067	+	NDUFAF5	NADH dehydrogenase (ubiquinone) complex I%2C assembly factor 5 [Source:HGNC Symbol%3BAcc:15899]	GO:0032981:mitochondrial respiratory chain complex I assembly;	GO:0031314:extrinsic component of mitochondrial inner membrane;	GO:0003674:molecular_function;GO:0008168:methyltransferase activity;	K18162
ENST00000378357	29.5113	6.19842	-2.2513	-8.10488	5e-05	0.000567165	Down	ENSG00000107159	9	35673853	35681156	+	CA9	carbonic anhydrase IX [Source:HGNC Symbol%3BAcc:1383]	GO:0002009:morphogenesis of an epithelium;GO:0006730:one-carbon metabolic process;GO:0015701:bicarbonate transport;GO:0044281:small molecule metabolic process;GO:0046903:secretion;GO:0061418:regulation of transcription from RNA polymerase II promoter in response to hypoxia;GO:0071456:cellular response to hypoxia;	GO:0005730:nucleolus;GO:0005886:plasma membrane;GO:0016021:integral component of membrane;GO:0031528:microvillus membrane;	GO:0004089:carbonate dehydratase activity;GO:0008270:zinc ion binding;	K01672
ENST00000378407	2.33218	6.22258	1.41583	2.5385	0.00055	0.00515455	Ups	ENSG00000159884	9	35658301	35661183	+	CCDC107	coiled-coil domain containing 107 [Source:HGNC Symbol%3BAcc:28465]	-	GO:0016021:integral component of membrane;	-	-
ENST00000378512	2.02825	4.22414	1.05842	2.13944	0.00235	0.0184161	Ups	ENSG00000157916	1	2323329	2335190	+	RER1	retention in endoplasmic reticulum sorting receptor 1 [Source:HGNC Symbol%3BAcc:30309]	GO:0006890:retrograde vesicle-mediated transport, Golgi to ER;	GO:0016021:integral component of membrane;GO:0030173:integral component of Golgi membrane;	GO:0003674:molecular_function;	-
ENST00000378940	8.18879	3.75127	-1.12627	-2.12811	0.00045	0.0042893	Down	ENSG00000165609	10	12211721	12237868	-	NUDT5	nudix (nucleoside diphosphate linked moiety X)-type motif 5 [Source:HGNC Symbol%3BAcc:8052]	GO:0009117:nucleotide metabolic process;GO:0009191:ribonucleoside diphosphate catabolic process;GO:0019303:D-ribose catabolic process;GO:0034656:nucleobase-containing small molecule catabolic process;GO:0044281:small molecule metabolic process;GO:0055086:nucleobase-containing small molecule metabolic process;	GO:0005622:intracellular;GO:0005829:cytosol;	GO:0000287:magnesium ion binding;GO:0016787:hydrolase activity;GO:0017110:nucleoside-diphosphatase activity;GO:0019144:ADP-sugar diphosphatase activity;GO:0030515:snoRNA binding;GO:0047631:ADP-ribose diphosphatase activity;GO:0050072:m7G(5')pppN diphosphatase activity;	K13987
ENST00000379215	1.5559	0.602476	-1.36877	-2.86412	5e-05	0.000567165	Down	ENSG00000134463	10	11784365	11806069	+	ECHDC3	enoyl CoA hydratase domain containing 3 [Source:HGNC Symbol%3BAcc:23489]	-	GO:0005739:mitochondrion;	GO:0003824:catalytic activity;	-
ENST00000379242	6.06671	1.76103	-1.7845	-4.93405	5e-05	0.000567165	Down	ENSG00000205221	2	36923833	37041930	+	VIT	vitrin [Source:HGNC Symbol%3BAcc:12697]	GO:0010811:positive regulation of cell-substrate adhesion;GO:0030198:extracellular matrix organization;	GO:0005614:interstitial matrix;	GO:0005539:glycosaminoglycan binding;	-
ENST00000379257	6.24911	13.1799	1.07662	1.99219	0.0003	0.00297786	Ups	ENSG00000105821	7	102964045	102985245	-	DNAJC2	DnaJ (Hsp40) homolog%2C subfamily C%2C member 2 [Source:HGNC Symbol%3BAcc:13192]	GO:0006260:DNA replication;GO:0006351:transcription, DNA-templated;GO:0030308:negative regulation of cell growth;GO:0045893:positive regulation of transcription, DNA-templated;GO:0051083:'de novo' cotranslational protein folding;GO:2000279:negative regulation of DNA biosynthetic process;	GO:0005634:nucleus;GO:0005737:cytoplasm;GO:0005829:cytosol;GO:0031965:nuclear membrane;	GO:0003677:DNA binding;GO:0003682:chromatin binding;GO:0030544:Hsp70 protein binding;GO:0042393:histone binding;GO:0043130:ubiquitin binding;	K09522
ENST00000379279	3.78188	1.46596	-1.36726	-2.2549	0.0003	0.00297786	Down	ENSG00000089063	20	5080486	5093695	-	TMEM230	transmembrane protein 230 [Source:HGNC Symbol%3BAcc:15876]	-	GO:0016021:integral component of membrane;	-	-
ENST00000379446	1.58985	7.79369	2.29342	11.338	5e-05	0.000567165	Ups	ENSG00000111859	6	11183531	11232915	-	NEDD9	neural precursor cell expressed%2C developmentally down-regulated 9 [Source:HGNC Symbol%3BAcc:7733]	GO:0007010:cytoskeleton organization;GO:0007155:cell adhesion;GO:0007165:signal transduction;GO:0007229:integrin-mediated signaling pathway;GO:0040008:regulation of growth;GO:0051017:actin filament bundle assembly;GO:0051301:cell division;	GO:0000922:spindle pole;GO:0005634:nucleus;GO:0005737:cytoplasm;GO:0005794:Golgi apparatus;GO:0005819:spindle;GO:0005925:focal adhesion;GO:0005938:cell cortex;GO:0030027:lamellipodium;	GO:0005515:protein binding;	K16832
ENST00000379519	2.99044	1.13373	-1.39929	-3.26145	5e-05	0.000567165	Down	ENSG00000119801	2	30369807	30383399	+	YPEL5	yippee-like 5 (Drosophila) [Source:HGNC Symbol%3BAcc:18329]	-	-	-	-
ENST00000379846	1.27293	3.10649	1.28714	2.50813	0.0012	0.0102679	Ups	ENSG00000139631	12	53551478	53574380	-	CSAD	cysteine sulfinic acid decarboxylase [Source:HGNC Symbol%3BAcc:18966]	GO:0000096:sulfur amino acid metabolic process;GO:0000098:sulfur amino acid catabolic process;GO:0019752:carboxylic acid metabolic process;GO:0034641:cellular nitrogen compound metabolic process;GO:0042412:taurine biosynthetic process;GO:0044281:small molecule metabolic process;	-	GO:0004782:sulfinoalanine decarboxylase activity;GO:0016831:carboxy-lyase activity;GO:0030170:pyridoxal phosphate binding;	K01594
ENST00000380069	0.849809	0.239984	-1.8242	-2.12111	0.0026	0.0201271	Down	ENSG00000205436	14	103566481	103576608	+	EXOC3L4	exocyst complex component 3-like 4 [Source:HGNC Symbol%3BAcc:20120]	GO:0006887:exocytosis;	GO:0000145:exocyst;	-	-
ENST00000380084	4.29365	1.90275	-1.17412	-2.14054	5e-05	0.000567165	Down	ENSG00000102054	X	16862777	16888009	-	RBBP7	retinoblastoma binding protein 7 [Source:HGNC Symbol%3BAcc:9890]	GO:0000122:negative regulation of transcription by RNA polymerase II;GO:0006260:DNA replication;GO:0006334:nucleosome assembly;GO:0006351:transcription, DNA-templated;GO:0007275:multicellular organism development;GO:0008283:cell proliferation;GO:0030308:negative regulation of cell growth;GO:0034080:CENP-A containing nucleosome assembly;GO:0070370:cellular heat acclimation;	GO:0005634:nucleus;GO:0005654:nucleoplasm;GO:0016581:NuRD complex;GO:0035098:ESC/E(Z) complex;	GO:0005515:protein binding;	K11659
ENST00000380272	1.41993	0.630454	-1.17135	-2.08532	0.00215	0.0170644	Down	ENSG00000145945	6	3849622	3851551	+	FAM50B	family with sequence similarity 50%2C member B [Source:HGNC Symbol%3BAcc:18789]	-	GO:0005634:nucleus;	-	K13119
ENST00000380353	4.98573	1.87342	-1.41213	-2.55472	5e-05	0.000567165	Down	ENSG00000134014	8	27950702	28047726	+	ELP3	elongator acetyltransferase complex subunit 3 [Source:HGNC Symbol%3BAcc:20696]	GO:0006357:regulation of transcription by RNA polymerase II;GO:0006368:transcription elongation from RNA polymerase II promoter;GO:0030335:positive regulation of cell migration;	GO:0005730:nucleolus;GO:0005737:cytoplasm;GO:0008023:transcription elongation factor complex;GO:0016591:RNA polymerase II, holoenzyme;GO:0033588:Elongator holoenzyme complex;	GO:0003677:DNA binding;GO:0004402:histone acetyltransferase activity;GO:0005515:protein binding;GO:0008080:N-acetyltransferase activity;GO:0008607:phosphorylase kinase regulator activity;GO:0046872:metal ion binding;GO:0051536:iron-sulfur cluster binding;	K07739
ENST00000380379	2.49267	1.18068	-1.07807	-1.95688	0.0006	0.00555962	Down	ENSG00000137274	6	3118926	3153812	+	BPHL	biphenyl hydrolase-like (serine hydrolase) [Source:HGNC Symbol%3BAcc:1094]	GO:0006520:cellular amino acid metabolic process;GO:0009636:response to toxic substance;	GO:0005739:mitochondrion;	GO:0016787:hydrolase activity;	K18399
ENST00000380525	10.6684	4.27709	-1.31864	-2.21465	0.00615	0.0419335	Down	ENSG00000110619	11	3022152	3078667	-	CARS	cysteinyl-tRNA synthetase [Source:HGNC Symbol%3BAcc:1493]	GO:0006418:tRNA aminoacylation for protein translation;GO:0006423:cysteinyl-tRNA aminoacylation;GO:0010467:gene expression;	GO:0005737:cytoplasm;GO:0005829:cytosol;	GO:0000049:tRNA binding;GO:0004817:cysteine-tRNA ligase activity;GO:0005515:protein binding;GO:0005524:ATP binding;GO:0042803:protein homodimerization activity;GO:0046872:metal ion binding;	K01883
ENST00000380554	22.8242	10.4816	-1.12271	-7.64429	5e-05	0.000567165	Down	ENSG00000196139	10	5135985	5149878	+	AKR1C3	aldo-keto reductase family 1%2C member C3 [Source:HGNC Symbol%3BAcc:386]	GO:0000060:protein import into nucleus, translocation;GO:0001523:retinoid metabolic process;GO:0006693:prostaglandin metabolic process;GO:0007186:G protein-coupled receptor signaling pathway;GO:0007584:response to nutrient;GO:0007603:phototransduction, visible light;GO:0008202:steroid metabolic process;GO:0008284:positive regulation of cell proliferation;GO:0008584:male gonad development;GO:00092…	GO:0005622:intracellular;GO:0005634:nucleus;GO:0005737:cytoplasm;GO:0005829:cytosol;	GO:0001758:retinal dehydrogenase activity;GO:0004032:alditol:NADP+ 1-oxidoreductase activity;GO:0004033:aldo-keto reductase (NADP) activity;GO:0004745:retinol dehydrogenase activity;GO:0004958:prostaglandin F receptor activity;GO:0016491:oxidoreductase activity;GO:0016655:oxidoreductase activity, acting on NAD(P)H, quinone or similar compound as acceptor;GO:0018636:phenanthrene 9,10-monooxygenase…	K04119
ENST00000380574	1.0469	0.22906	-2.19232	-1.9878	0.0034	0.0253626	Down	ENSG00000110628	11	2923650	2946476	+	SLC22A18	solute carrier family 22%2C member 18 [Source:HGNC Symbol%3BAcc:10964]	GO:0006855:drug transmembrane transport;GO:0007588:excretion;GO:0015695:organic cation transport;GO:0015893:drug transport;GO:0055085:transmembrane transport;	GO:0005635:nuclear envelope;GO:0005886:plasma membrane;GO:0016021:integral component of membrane;GO:0016324:apical plasma membrane;GO:0044444:cytoplasmic part;	GO:0005215:transporter activity;GO:0015238:drug transmembrane transporter activity;GO:0015293:symporter activity;GO:0031625:ubiquitin protein ligase binding;	K08214
ENST00000380629	17.5533	8.36399	-1.06948	-10.9191	5e-05	0.000567165	Down	ENSG00000104765	8	26240414	26270645	+	BNIP3L	BCL2/adenovirus E1B 19kDa interacting protein 3-like [Source:HGNC Symbol%3BAcc:1085]	GO:0006915:apoptotic process;GO:0019048:modulation by virus of host morphology or physiology;GO:0035694:mitochondrial protein catabolic process;GO:0043065:positive regulation of apoptotic process;GO:0043066:negative regulation of apoptotic process;GO:0051607:defense response to virus;	GO:0005635:nuclear envelope;GO:0005739:mitochondrion;GO:0005740:mitochondrial envelope;GO:0005741:mitochondrial outer membrane;GO:0005783:endoplasmic reticulum;GO:0016021:integral component of membrane;GO:0031224:intrinsic component of membrane;	GO:0005515:protein binding;GO:0005521:lamin binding;GO:0042802:identical protein binding;GO:0042803:protein homodimerization activity;GO:0046982:protein heterodimerization activity;	K15465
ENST00000380715	2.68963	0.542494	-2.30973	-2.37305	0.00235	0.0184161	Down	ENSG00000164985	9	15470634	15510989	-	PSIP1	PC4 and SFRS1 interacting protein 1 [Source:HGNC Symbol%3BAcc:9527]	GO:0000395:mRNA 5'-splice site recognition;GO:0006351:transcription, DNA-templated;GO:0006355:regulation of transcription, DNA-templated;GO:0006979:response to oxidative stress;GO:0009408:response to heat;GO:0016032:viral process;GO:0019048:modulation by virus of host morphology or physiology;GO:0045944:positive regulation of transcription by RNA polymerase II;GO:0075713:establishment of integrat…	GO:0005634:nucleus;GO:0005654:nucleoplasm;GO:0005720:nuclear heterochromatin;GO:0005730:nucleolus;GO:0005829:cytosol;GO:0034399:nuclear periphery;GO:0035327:transcriptionally active chromatin;	GO:0003682:chromatin binding;GO:0005515:protein binding;GO:0033613:activating transcription factor binding;GO:0097100:supercoiled DNA binding;	-
ENST00000381136	10.1501	3.90484	-1.37816	-3.38512	5e-05	0.000567165	Down	ENSG00000107165	9	12695720	12709235	+	TYRP1	tyrosinase-related protein 1 [Source:HGNC Symbol%3BAcc:12450]	GO:0030318:melanocyte differentiation;GO:0032438:melanosome organization;GO:0042438:melanin biosynthetic process;GO:0043438:acetoacetic acid metabolic process;	GO:0010008:endosome membrane;GO:0016021:integral component of membrane;GO:0030669:clathrin-coated endocytic vesicle membrane;GO:0033162:melanosome membrane;GO:0042470:melanosome;	GO:0005507:copper ion binding;GO:0005515:protein binding;GO:0016716:oxidoreductase activity, acting on paired donors, with incorporation or reduction of molecular oxygen, another compound as one donor, and incorporation of one atom of oxygen;GO:0042803:protein homodimerization activity;GO:0046982:protein heterodimerization activity;	K00506
ENST00000381154	1.15725	0.539264	-1.10164	-3.8637	5e-05	0.000567165	Down	ENSG00000006756	X	2822011	2847392	-	ARSD	arylsulfatase D [Source:HGNC Symbol%3BAcc:717]	GO:0006665:sphingolipid metabolic process;GO:0006687:glycosphingolipid metabolic process;GO:0043687:post-translational protein modification;GO:0044267:cellular protein metabolic process;GO:0044281:small molecule metabolic process;	GO:0005764:lysosome;GO:0005788:endoplasmic reticulum lumen;	GO:0003824:catalytic activity;GO:0004065:arylsulfatase activity;GO:0046872:metal ion binding;	K12374
ENST00000381280	17.4554	7.65261	-1.18965	-8.08689	5e-05	0.000567165	Down	ENSG00000198732	14	70346143	70499083	+	SMOC1	SPARC related modular calcium binding 1 [Source:HGNC Symbol%3BAcc:20318]	GO:0001654:eye development;GO:0007165:signal transduction;GO:0010811:positive regulation of cell-substrate adhesion;GO:0030154:cell differentiation;GO:0030198:extracellular matrix organization;GO:0045667:regulation of osteoblast differentiation;GO:0060173:limb development;	GO:0005604:basement membrane;	GO:0005509:calcium ion binding;GO:0005515:protein binding;GO:0050840:extracellular matrix binding;	-
ENST00000381294	0.625893	2.93113	2.22747	3.58129	5e-05	0.000567165	Ups	ENSG00000134352	5	55236910	55272106	-	IL6ST	interleukin 6 signal transducer (gp130%2C oncostatin M receptor) [Source:HGNC Symbol%3BAcc:6021]	GO:0002675:positive regulation of acute inflammatory response;GO:0002821:positive regulation of adaptive immune response;GO:0005977:glycogen metabolic process;GO:0008284:positive regulation of cell proliferation;GO:0008593:regulation of Notch signaling pathway;GO:0010575:positive regulation of vascular endothelial growth factor production;GO:0010613:positive regulation of cardiac muscle hypertrop…	GO:0005576:extracellular region;GO:0005615:extracellular space;GO:0005886:plasma membrane;GO:0005896:interleukin-6 receptor complex;GO:0005900:oncostatin-M receptor complex;GO:0009897:external side of plasma membrane;GO:0030425:dendrite;GO:0043025:neuronal cell body;GO:0070110:ciliary neurotrophic factor receptor complex;	GO:0004897:ciliary neurotrophic factor receptor activity;GO:0004915:interleukin-6 receptor activity;GO:0004921:interleukin-11 receptor activity;GO:0004923:leukemia inhibitory factor receptor activity;GO:0004924:oncostatin-M receptor activity;GO:0005127:ciliary neurotrophic factor receptor binding;GO:0005138:interleukin-6 receptor binding;GO:0005515:protein binding;GO:0019838:growth factor binding…	K05060
ENST00000381747	3.51708	0.471164	-2.90008	-3.05163	5e-05	0.000567165	Down	ENSG00000139496	13	25875785	25910447	+	NUPL1	nucleoporin like 1 [Source:HGNC Symbol%3BAcc:20261]	GO:0000278:mitotic cell cycle;GO:0005975:carbohydrate metabolic process;GO:0006913:nucleocytoplasmic transport;GO:0007077:mitotic nuclear envelope disassembly;GO:0008645:hexose transmembrane transport;GO:0010827:regulation of glucose transmembrane transport;GO:0015031:protein transport;GO:0016032:viral process;GO:0019221:cytokine-mediated signaling pathway;GO:0044281:small molecule metabolic proc…	GO:0005635:nuclear envelope;GO:0005643:nuclear pore;GO:0031965:nuclear membrane;	-	K14307
ENST00000381786	1.12099	0.367897	-1.60739	-2.97625	5e-05	0.000567165	Down	ENSG00000163009	2	10281509	10351851	+	C2orf48	chromosome 2 open reading frame 48 [Source:HGNC Symbol%3BAcc:26322]	-	-	-	K11447
ENST00000382512	1.31175	0.60488	-1.11678	-1.90974	0.0039	0.0284988	Down	ENSG00000170801	4	8271504	8298201	+	HTRA3	HtrA serine peptidase 3 [Source:HGNC Symbol%3BAcc:30406]	GO:0001558:regulation of cell growth;GO:0006508:proteolysis;GO:0030512:negative regulation of transforming growth factor beta receptor signaling pathway;GO:0030514:negative regulation of BMP signaling pathway;	GO:0005576:extracellular region;	GO:0004175:endopeptidase activity;GO:0004252:serine-type endopeptidase activity;GO:0005515:protein binding;GO:0005520:insulin-like growth factor binding;GO:0008236:serine-type peptidase activity;	K08785
ENST00000382758	1.71422	4.23036	1.30323	2.18013	0.0018	0.0146173	Ups	ENSG00000150456	13	21302870	21348088	-	N6AMT2	N-6 adenine-specific DNA methyltransferase 2 (putative) [Source:HGNC Symbol%3BAcc:27351]	-	-	GO:0003676:nucleic acid binding;GO:0008168:methyltransferase activity;	-
ENST00000382927	1.95686	4.45879	1.18811	2.61957	5e-05	0.000567165	Ups	ENSG00000082212	18	48405490	48474260	+	ME2	malic enzyme 2%2C NAD(+)-dependent%2C mitochondrial [Source:HGNC Symbol%3BAcc:6984]	GO:0006108:malate metabolic process;	GO:0005739:mitochondrion;GO:0005759:mitochondrial matrix;GO:0043231:intracellular membrane-bounded organelle;	GO:0004471:malate dehydrogenase (decarboxylating) (NAD+) activity;GO:0009055:electron transfer activity;GO:0046872:metal ion binding;GO:0051287:NAD binding;	K00027
ENST00000383729	11.7545	5.72078	-1.03893	-4.69288	5e-05	0.000567165	Down	ENSG00000178467	3	49027319	49044587	+	P4HTM	prolyl 4-hydroxylase%2C transmembrane (endoplasmic reticulum) [Source:HGNC Symbol%3BAcc:28858]	-	GO:0005789:endoplasmic reticulum membrane;GO:0016021:integral component of membrane;	GO:0005506:iron ion binding;GO:0005509:calcium ion binding;GO:0016706:oxidoreductase activity, acting on paired donors, with incorporation or reduction of molecular oxygen, 2-oxoglutarate as one donor, and incorporation of one atom each of oxygen into both donors;GO:0031418:L-ascorbic acid binding;	K06711
ENST00000383827	2.73748	1.27974	-1.097	-3.84603	5e-05	0.000567165	Down	ENSG00000214021	3	9860056	9877999	+	TTLL3	tubulin tyrosine ligase-like family%2C member 3 [Source:HGNC Symbol%3BAcc:24483]	GO:0006464:cellular protein modification process;GO:0018094:protein polyglycylation;GO:0035082:axoneme assembly;	GO:0005874:microtubule;GO:0005929:cilium;GO:0015630:microtubule cytoskeleton;	GO:0070735:protein-glycine ligase activity;GO:0070736:protein-glycine ligase activity, initiating;	K16608
ENST00000388747	0.768699	0.194801	-1.98042	-2.34561	0.00165	0.0135572	Down	ENSG00000167103	9	130683158	130693076	-	PIP5KL1	phosphatidylinositol-4-phosphate 5-kinase-like 1 [Source:HGNC Symbol%3BAcc:28711]	-	GO:0005737:cytoplasm;GO:0016020:membrane;GO:0042995:cell projection;	GO:0005524:ATP binding;GO:0016308:1-phosphatidylinositol-4-phosphate 5-kinase activity;	K13712
ENST00000388918	4.34051	1.58889	-1.44984	-4.8363	5e-05	0.000567165	Down	ENSG00000107165	9	12693435	12710290	+	TYRP1	tyrosinase-related protein 1 [Source:HGNC Symbol%3BAcc:12450]	GO:0030318:melanocyte differentiation;GO:0032438:melanosome organization;GO:0042438:melanin biosynthetic process;GO:0043438:acetoacetic acid metabolic process;	GO:0010008:endosome membrane;GO:0016021:integral component of membrane;GO:0030669:clathrin-coated endocytic vesicle membrane;GO:0033162:melanosome membrane;GO:0042470:melanosome;	GO:0005507:copper ion binding;GO:0005515:protein binding;GO:0016716:oxidoreductase activity, acting on paired donors, with incorporation or reduction of molecular oxygen, another compound as one donor, and incorporation of one atom of oxygen;GO:0042803:protein homodimerization activity;GO:0046982:protein heterodimerization activity;	K00506
ENST00000389386	1.10143	0.302479	-1.86447	-2.49568	0.00015	0.00158582	Down	ENSG00000075399	16	89773542	89787394	-	VPS9D1	VPS9 domain containing 1 [Source:HGNC Symbol%3BAcc:13526]	GO:0015986:ATP synthesis coupled proton transport;	GO:0005634:nucleus;GO:0005730:nucleolus;GO:0005737:cytoplasm;	GO:0005096:GTPase activator activity;GO:0005215:transporter activity;	-
ENST00000389975	4.7268	1.27173	-1.89407	-2.35534	0.0045	0.032212	Down	ENSG00000205221	2	36923833	37041935	+	VIT	vitrin [Source:HGNC Symbol%3BAcc:12697]	GO:0010811:positive regulation of cell-substrate adhesion;GO:0030198:extracellular matrix organization;	GO:0005614:interstitial matrix;	GO:0005539:glycosaminoglycan binding;	-
ENST00000390672	0.984484	1.98428	1.01118	1.96309	0.00465	0.0331225	Ups	ENSG00000212123	19	5782971	5784610	-	PRR22	proline rich 22 [Source:HGNC Symbol%3BAcc:28354]	-	-	-	-
ENST00000391616	2.82792	5.98616	1.08189	1.97149	0.0011	0.00951475	Ups	ENSG00000240356	2	114369261	114384667	-	RPL23AP7	ribosomal protein L23a pseudogene 7 [Source:HGNC Symbol%3BAcc:17336]	-	-	-	K02893
ENST00000392110	1.31975	6.45351	2.28982	3.17605	0.00115	0.00989673	Ups	ENSG00000074582	2	219524437	219528165	+	BCS1L	BC1 (ubiquinol-cytochrome c reductase) synthesis-like [Source:HGNC Symbol%3BAcc:1020]	GO:0007005:mitochondrion organization;GO:0032981:mitochondrial respiratory chain complex I assembly;GO:0033617:mitochondrial respiratory chain complex IV assembly;GO:0034551:mitochondrial respiratory chain complex III assembly;	GO:0005739:mitochondrion;GO:0005750:mitochondrial respiratory chain complex III;GO:0016021:integral component of membrane;	GO:0005515:protein binding;GO:0005524:ATP binding;GO:0017111:nucleoside-triphosphatase activity;	K08900
ENST00000392323	1.72204	4.01268	1.22045	2.25464	0.00055	0.00515455	Ups	ENSG00000115415	2	191840368	191878923	-	STAT1	signal transducer and activator of transcription 1%2C 91kDa [Source:HGNC Symbol%3BAcc:11362]	GO:0000122:negative regulation of transcription by RNA polymerase II;GO:0001937:negative regulation of endothelial cell proliferation;GO:0002053:positive regulation of mesenchymal cell proliferation;GO:0003340:negative regulation of mesenchymal to epithelial transition involved in metanephros morphogenesis;GO:0006351:transcription, DNA-templated;GO:0006357:regulation of transcription by RNA polym…	GO:0000790:nuclear chromatin;GO:0005634:nucleus;GO:0005654:nucleoplasm;GO:0005730:nucleolus;GO:0005737:cytoplasm;GO:0005829:cytosol;GO:0030424:axon;GO:0030425:dendrite;	GO:0000978:RNA polymerase II proximal promoter sequence-specific DNA binding;GO:0000979:RNA polymerase II core promoter sequence-specific DNA binding;GO:0003690:double-stranded DNA binding;GO:0003700:DNA-binding transcription factor activity;GO:0004871:obsolete signal transducer activity;GO:0005164:tumor necrosis factor receptor binding;GO:0005509:calcium ion binding;GO:0005515:protein binding;GO…	K11220
ENST00000392369	3.03436	6.74358	1.15212	2.69236	5e-05	0.000567165	Ups	ENSG00000132341	12	131356615	131360826	+	RAN	RAN%2C member RAS oncogene family [Source:HGNC Symbol%3BAcc:9846]	GO:0006259:DNA metabolic process;GO:0006405:RNA export from nucleus;GO:0006606:protein import into nucleus;GO:0006611:protein export from nucleus;GO:0006886:intracellular protein transport;GO:0006913:nucleocytoplasmic transport;GO:0007052:mitotic spindle organization;GO:0007165:signal transduction;GO:0007264:small GTPase mediated signal transduction;GO:0010467:gene expression;GO:0016032:viral pro…	GO:0000785:chromatin;GO:0005634:nucleus;GO:0005643:nuclear pore;GO:0005654:nucleoplasm;GO:0005737:cytoplasm;GO:0005829:cytosol;GO:0042470:melanosome;	GO:0003682:chromatin binding;GO:0003713:transcription coactivator activity;GO:0003924:GTPase activity;GO:0005515:protein binding;GO:0005525:GTP binding;GO:0050681:androgen receptor binding;	K07936
ENST00000392571	3.39201	1.24844	-1.44202	-2.89584	5e-05	0.000567165	Down	ENSG00000152256	2	173420735	173460697	+	PDK1	pyruvate dehydrogenase kinase%2C isozyme 1 [Source:HGNC Symbol%3BAcc:8809]	GO:0006006:glucose metabolic process;GO:0006090:pyruvate metabolic process;GO:0006468:protein phosphorylation;GO:0008283:cell proliferation;GO:0008631:intrinsic apoptotic signaling pathway in response to oxidative stress;GO:0010510:regulation of acetyl-CoA biosynthetic process from pyruvate;GO:0010906:regulation of glucose metabolic process;GO:0044237:cellular metabolic process;GO:0044281:small m…	GO:0005739:mitochondrion;GO:0005759:mitochondrial matrix;GO:0005967:mitochondrial pyruvate dehydrogenase complex;	GO:0004672:protein kinase activity;GO:0004674:protein serine/threonine kinase activity;GO:0004740:pyruvate dehydrogenase (acetyl-transferring) kinase activity;GO:0005524:ATP binding;GO:0016301:kinase activity;	K12077
ENST00000392634	4.4119	1.97384	-1.16039	-2.37442	0.0021	0.0167145	Down	ENSG00000203485	14	105155974	105185940	+	INF2	inverted formin%2C FH2 and WH2 domain containing [Source:HGNC Symbol%3BAcc:23791]	GO:0030036:actin cytoskeleton organization;GO:0090140:regulation of mitochondrial fission;	GO:0005634:nucleus;GO:0005737:cytoplasm;GO:0005783:endoplasmic reticulum;GO:0048471:perinuclear region of cytoplasm;	GO:0003779:actin binding;GO:0017048:Rho GTPase binding;	-
ENST00000392826	10.3005	22.8034	1.14654	7.83638	5e-05	0.000567165	Ups	ENSG00000164889	7	150759634	150773609	+	SLC4A2	solute carrier family 4 (anion exchanger)%2C member 2 [Source:HGNC Symbol%3BAcc:11028]	GO:0006811:ion transport;GO:0006820:anion transport;GO:0015701:bicarbonate transport;GO:0055085:transmembrane transport;	GO:0005886:plasma membrane;GO:0016020:membrane;GO:0016021:integral component of membrane;GO:0016323:basolateral plasma membrane;	GO:0005452:inorganic anion exchanger activity;GO:0008509:anion transmembrane transporter activity;GO:0015108:chloride transmembrane transporter activity;	K13855
ENST00000392882	6.56269	2.09051	-1.65043	-1.89779	0.0006	0.00555962	Down	ENSG00000140105	14	100800125	100841981	-	WARS	tryptophanyl-tRNA synthetase [Source:HGNC Symbol%3BAcc:12729]	GO:0001525:angiogenesis;GO:0006412:translation;GO:0006418:tRNA aminoacylation for protein translation;GO:0006436:tryptophanyl-tRNA aminoacylation;GO:0008285:negative regulation of cell proliferation;GO:0010467:gene expression;GO:0045765:regulation of angiogenesis;	GO:0005737:cytoplasm;GO:0005829:cytosol;	GO:0004812:aminoacyl-tRNA ligase activity;GO:0004830:tryptophan-tRNA ligase activity;GO:0005515:protein binding;GO:0005524:ATP binding;	K01867
ENST00000392910	18.2929	37.2249	1.02499	2.08057	0.00205	0.016373	Ups	ENSG00000159840	7	143079000	143088202	+	ZYX	zyxin [Source:HGNC Symbol%3BAcc:13200]	GO:0007155:cell adhesion;GO:0007165:signal transduction;GO:0007267:cell-cell signaling;GO:0019048:modulation by virus of host morphology or physiology;	GO:0001725:stress fiber;GO:0005634:nucleus;GO:0005737:cytoplasm;GO:0005886:plasma membrane;GO:0005887:integral component of plasma membrane;GO:0005913:cell-cell adherens junction;GO:0005925:focal adhesion;	GO:0005515:protein binding;GO:0008270:zinc ion binding;	K06273
ENST00000392920	6.50706	3.1248	-1.05824	-2.91583	5e-05	0.000567165	Down	ENSG00000196405	14	100531615	100610573	+	EVL	Enah/Vasp-like [Source:HGNC Symbol%3BAcc:20234]	GO:0007015:actin filament organization;GO:0007166:cell surface receptor signaling pathway;GO:0007399:nervous system development;GO:0007411:axon guidance;GO:0008154:actin polymerization or depolymerization;GO:0009887:animal organ morphogenesis;GO:0051289:protein homotetramerization;	GO:0005737:cytoplasm;GO:0005829:cytosol;GO:0005856:cytoskeleton;GO:0005925:focal adhesion;GO:0030027:lamellipodium;	GO:0003779:actin binding;GO:0005515:protein binding;GO:0005522:profilin binding;GO:0017124:SH3 domain binding;	-
ENST00000392951	4.95906	22.5861	2.1873	5.65443	5e-05	0.000567165	Ups	ENSG00000149591	11	117070037	117075273	+	TAGLN	transgelin [Source:HGNC Symbol%3BAcc:11553]	GO:0007517:muscle organ development;	GO:0005737:cytoplasm;	GO:0003779:actin binding;	-
ENST00000393158	0.606414	0.281112	-1.10916	-2.10833	0.0013	0.0110014	Down	ENSG00000170962	11	103777914	104034835	-	PDGFD	platelet derived growth factor D [Source:HGNC Symbol%3BAcc:30620]	GO:0007275:multicellular organism development;GO:0050730:regulation of peptidyl-tyrosine phosphorylation;GO:0051781:positive regulation of cell division;GO:0071230:cellular response to amino acid stimulus;	GO:0000139:Golgi membrane;GO:0005576:extracellular region;GO:0005788:endoplasmic reticulum lumen;	GO:0005161:platelet-derived growth factor receptor binding;GO:0008083:growth factor activity;	K05450
ENST00000393476	0.638479	0.298413	-1.09733	-1.61262	0.00515	0.0361225	Down	ENSG00000120071	17	44107334	44270166	-	KANSL1	KAT8 regulatory NSL complex subunit 1 [Source:HGNC Symbol%3BAcc:24565]	GO:0043981:histone H4-K5 acetylation;GO:0043982:histone H4-K8 acetylation;GO:0043984:histone H4-K16 acetylation;	GO:0000123:histone acetyltransferase complex;GO:0005634:nucleus;GO:0071339:MLL1 complex;	GO:0005515:protein binding;GO:0043995:histone acetyltransferase activity (H4-K5 specific);GO:0043996:histone acetyltransferase activity (H4-K8 specific);GO:0046972:histone acetyltransferase activity (H4-K16 specific);	K18400
ENST00000393597	0.500063	1.44045	1.52634	2.5134	5e-05	0.000567165	Ups	ENSG00000175591	11	72929343	72946977	+	P2RY2	purinergic receptor P2Y%2C G-protein coupled%2C 2 [Source:HGNC Symbol%3BAcc:8541]	GO:0006873:cellular ion homeostasis;GO:0007200:phospholipase C-activating G protein-coupled receptor signaling pathway;GO:0070257:positive regulation of mucus secretion;	GO:0005886:plasma membrane;GO:0005887:integral component of plasma membrane;	GO:0045028:G protein-coupled purinergic nucleotide receptor activity;	K04269
ENST00000393845	0.589154	0.28358	-1.05489	-1.88232	0.00145	0.0120937	Down	ENSG00000206530	3	113005777	113160361	-	WDR52	WD repeat domain 52 [Source:HGNC Symbol%3BAcc:25631]	-	-	-	-
ENST00000393955	3.03733	0.741151	-2.03496	-3.08084	5e-05	0.000567165	Down	ENSG00000173599	11	66615984	66675372	-	PC	pyruvate carboxylase [Source:HGNC Symbol%3BAcc:8636]	GO:0005975:carbohydrate metabolic process;GO:0006006:glucose metabolic process;GO:0006090:pyruvate metabolic process;GO:0006094:gluconeogenesis;GO:0006107:oxaloacetate metabolic process;GO:0006629:lipid metabolic process;GO:0006766:vitamin metabolic process;GO:0006767:water-soluble vitamin metabolic process;GO:0006768:biotin metabolic process;GO:0044281:small molecule metabolic process;	GO:0005739:mitochondrion;GO:0005743:mitochondrial inner membrane;GO:0005759:mitochondrial matrix;GO:0005829:cytosol;	GO:0003677:DNA binding;GO:0004075:biotin carboxylase activity;GO:0004736:pyruvate carboxylase activity;GO:0005524:ATP binding;GO:0009374:biotin binding;GO:0046872:metal ion binding;	K01958
ENST00000394269	3.01372	8.92916	1.56698	2.70327	0.0001	0.00108751	Ups	ENSG00000070814	5	149737281	149763812	+	TCOF1	Treacher Collins-Franceschetti syndrome 1 [Source:HGNC Symbol%3BAcc:11654]	GO:0001501:skeletal system development;GO:0042790:nucleolar large rRNA transcription by RNA polymerase I;	GO:0005634:nucleus;GO:0005730:nucleolus;GO:0005737:cytoplasm;	GO:0005215:transporter activity;GO:0005515:protein binding;	K14562
ENST00000394308	33.2362	14.1619	-1.23075	-12.8585	5e-05	0.000567165	Down	ENSG00000070669	7	97481443	97501783	-	ASNS	asparagine synthetase (glutamine-hydrolyzing) [Source:HGNC Symbol%3BAcc:753]	GO:0001889:liver development;GO:0006529:asparagine biosynthetic process;GO:0006541:glutamine metabolic process;GO:0006987:obsolete activation of signaling protein activity involved in unfolded protein response;GO:0008652:cellular amino acid biosynthetic process;GO:0009416:response to light stimulus;GO:0009612:response to mechanical stimulus;GO:0009636:response to toxic substance;GO:0030968:endopl…	GO:0005829:cytosol;	GO:0004066:asparagine synthase (glutamine-hydrolyzing) activity;GO:0005524:ATP binding;GO:0042803:protein homodimerization activity;GO:0048037:cofactor binding;	K01953
ENST00000394349	2.39879	5.59875	1.2228	1.75804	0.00575	0.0397065	Ups	ENSG00000135390	12	54058950	54070109	-	ATP5G2	ATP synthase%2C H+ transporting%2C mitochondrial Fo complex%2C subunit C2 (subunit 9) [Source:HGNC Symbol%3BAcc:842]	GO:0015986:ATP synthesis coupled proton transport;GO:0015991:ATP hydrolysis coupled proton transport;GO:0045471:response to ethanol;	GO:0005753:mitochondrial proton-transporting ATP synthase complex;GO:0016021:integral component of membrane;GO:0045263:proton-transporting ATP synthase complex, coupling factor F(o);	GO:0005215:transporter activity;GO:0008289:lipid binding;GO:0015078:proton transmembrane transporter activity;	K02128
ENST00000394386	3.44758	1.30993	-1.39609	-2.51887	0.0007	0.006385	Down	ENSG00000161326	17	35851570	35873589	+	DUSP14	dual specificity phosphatase 14 [Source:HGNC Symbol%3BAcc:17007]	GO:0035335:peptidyl-tyrosine dephosphorylation;	-	GO:0004725:protein tyrosine phosphatase activity;GO:0008138:protein tyrosine/serine/threonine phosphatase activity;GO:0017017:MAP kinase tyrosine/serine/threonine phosphatase activity;	K14165
ENST00000394601	3.25592	7.68428	1.23884	2.0244	0.0001	0.00108751	Ups	ENSG00000011304	19	797452	812320	+	PTBP1	polypyrimidine tract binding protein 1 [Source:HGNC Symbol%3BAcc:9583]	GO:0000380:alternative mRNA splicing, via spliceosome;GO:0000381:regulation of alternative mRNA splicing, via spliceosome;GO:0000398:mRNA splicing, via spliceosome;GO:0006397:mRNA processing;GO:0008380:RNA splicing;GO:0010467:gene expression;GO:0033119:negative regulation of RNA splicing;GO:0048025:negative regulation of mRNA splicing, via spliceosome;GO:0051148:negative regulation of muscle cell…	GO:0005634:nucleus;GO:0005654:nucleoplasm;GO:0005730:nucleolus;	GO:0000166:nucleotide binding;GO:0003676:nucleic acid binding;GO:0003723:RNA binding;GO:0005515:protein binding;GO:0008187:poly-pyrimidine tract binding;GO:0036002:pre-mRNA binding;	K13218
ENST00000394815	15.5598	33.6467	1.11264	10.0442	5e-05	0.000567165	Ups	ENSG00000167767	12	52562780	52585784	-	KRT80	keratin 80 [Source:HGNC Symbol%3BAcc:27056]	-	GO:0045095:keratin filament;	GO:0005198:structural molecule activity;	K07605
ENST00000394938	23.403	58.0762	1.31125	5.26818	5e-05	0.000567165	Ups	ENSG00000198242	17	27047262	27050954	+	RPL23A	ribosomal protein L23a [Source:HGNC Symbol%3BAcc:10317]	GO:0000184:nuclear-transcribed mRNA catabolic process, nonsense-mediated decay;GO:0006412:translation;GO:0006413:translational initiation;GO:0006414:translational elongation;GO:0006415:translational termination;GO:0006614:SRP-dependent cotranslational protein targeting to membrane;GO:0008283:cell proliferation;GO:0010467:gene expression;GO:0016032:viral process;GO:0016070:RNA metabolic process;GO…	GO:0005634:nucleus;GO:0005829:cytosol;GO:0005840:ribosome;GO:0022625:cytosolic large ribosomal subunit;GO:0031932:TORC2 complex;	GO:0000166:nucleotide binding;GO:0003735:structural constituent of ribosome;GO:0005515:protein binding;GO:0019843:rRNA binding;	K02893
ENST00000395105	16.8342	4.3616	-1.94847	-5.94338	5e-05	0.000567165	Down	ENSG00000137868	15	74471807	74495220	-	STRA6	stimulated by retinoic acid 6 [Source:HGNC Symbol%3BAcc:30650]	GO:0001523:retinoid metabolic process;GO:0001568:blood vessel development;GO:0001822:kidney development;GO:0003184:pulmonary valve morphogenesis;GO:0003281:ventricular septum development;GO:0007507:heart development;GO:0007603:phototransduction, visible light;GO:0007612:learning;GO:0007631:feeding behavior;GO:0030324:lung development;GO:0030325:adrenal gland development;GO:0030540:female genitali…	GO:0005886:plasma membrane;GO:0016021:integral component of membrane;	-	-
ENST00000395168	1.66225	0.68735	-1.27402	-2.21797	0.0002	0.00205837	Down	ENSG00000032219	14	58765274	58838944	+	ARID4A	AT rich interactive domain 4A (RBP1-like) [Source:HGNC Symbol%3BAcc:9885]	GO:0006349:regulation of gene expression by genetic imprinting;GO:0006366:transcription by RNA polymerase II;GO:0034773:histone H4-K20 trimethylation;GO:0036124:histone H3-K9 trimethylation;GO:0045892:negative regulation of transcription, DNA-templated;GO:0048821:erythrocyte development;GO:0080182:histone H3-K4 trimethylation;	GO:0005634:nucleus;GO:0017053:transcriptional repressor complex;	GO:0003677:DNA binding;GO:0003700:DNA-binding transcription factor activity;	K19194
ENST00000395219	4.16449	1.49169	-1.48119	-2.14855	0.0021	0.0167145	Down	ENSG00000229809	16	30581028	30583728	-	ZNF688	zinc finger protein 688 [Source:HGNC Symbol%3BAcc:30489]	GO:0006351:transcription, DNA-templated;GO:0006355:regulation of transcription, DNA-templated;GO:0008150:biological_process;	GO:0005575:cellular_component;GO:0005622:intracellular;GO:0005634:nucleus;	GO:0003674:molecular_function;GO:0003676:nucleic acid binding;GO:0003677:DNA binding;GO:0046872:metal ion binding;	K09228
ENST00000395499	13.2322	5.62493	-1.23414	-7.22528	5e-05	0.000567165	Down	ENSG00000204310	6	32135989	32144857	-	AGPAT1	1-acylglycerol-3-phosphate O-acyltransferase 1 [Source:HGNC Symbol%3BAcc:324]	GO:0001819:positive regulation of cytokine production;GO:0001961:positive regulation of cytokine-mediated signaling pathway;GO:0006112:energy reserve metabolic process;GO:0006644:phospholipid metabolic process;GO:0006654:phosphatidic acid biosynthetic process;GO:0016024:CDP-diacylglycerol biosynthetic process;GO:0019432:triglyceride biosynthetic process;GO:0031325:positive regulation of cellular …	GO:0005783:endoplasmic reticulum;GO:0005789:endoplasmic reticulum membrane;GO:0016021:integral component of membrane;	GO:0003841:1-acylglycerol-3-phosphate O-acyltransferase activity;	K13509
ENST00000395641	33.7453	15.5177	-1.12077	-2.36399	0.00115	0.00989673	Down	ENSG00000176046	16	28548858	28550329	-	NUPR1	nuclear protein%2C transcriptional regulator%2C 1 [Source:HGNC Symbol%3BAcc:29990]	GO:0002526:acute inflammatory response;GO:0006351:transcription, DNA-templated;GO:0006355:regulation of transcription, DNA-templated;GO:0006473:protein acetylation;GO:0008584:male gonad development;GO:0009636:response to toxic substance;GO:0016049:cell growth;GO:0031401:positive regulation of protein modification process;GO:0035914:skeletal muscle cell differentiation;GO:0042771:intrinsic apoptot…	GO:0005634:nucleus;	GO:0003674:molecular_function;GO:0003677:DNA binding;GO:0003682:chromatin binding;	K15626
ENST00000395677	1.32425	3.05914	1.20795	1.85852	0.0065	0.043937	Ups	ENSG00000213689	3	48506445	48509044	+	TREX1	three prime repair exonuclease 1 [Source:HGNC Symbol%3BAcc:12269]	GO:0006259:DNA metabolic process;GO:0006260:DNA replication;GO:0006281:DNA repair;GO:0006298:mismatch repair;GO:0006310:DNA recombination;GO:0008219:cell death;GO:0032479:regulation of type I interferon production;GO:0032481:positive regulation of type I interferon production;GO:0035458:cellular response to interferon-beta;GO:0045087:innate immune response;	GO:0005635:nuclear envelope;GO:0005789:endoplasmic reticulum membrane;	GO:0003690:double-stranded DNA binding;GO:0003697:single-stranded DNA binding;GO:0008296:3'-5'-exodeoxyribonuclease activity;GO:0008408:3'-5' exonuclease activity;GO:0008853:exodeoxyribonuclease III activity;GO:0032405:MutLalpha complex binding;GO:0032407:MutSalpha complex binding;GO:0032558:adenyl deoxyribonucleotide binding;GO:0042803:protein homodimerization activity;GO:0046872:metal ion bindi…	K10790
ENST00000395951	9.22432	20.7722	1.17114	2.47758	5e-05	0.000567165	Ups	ENSG00000164924	8	101932858	101962785	-	YWHAZ	tyrosine 3-monooxygenase/tryptophan 5-monooxygenase activation protein%2C zeta [Source:HGNC Symbol%3BAcc:12855]	GO:0002553:histamine secretion by mast cell;GO:0006626:protein targeting to mitochondrion;GO:0006915:apoptotic process;GO:0007165:signal transduction;GO:0007596:blood coagulation;GO:0010467:gene expression;GO:0010941:regulation of cell death;GO:0016070:RNA metabolic process;GO:0016071:mRNA metabolic process;GO:0030168:platelet activation;GO:0043066:negative regulation of apoptotic process;GO:0097…	GO:0005634:nucleus;GO:0005654:nucleoplasm;GO:0005737:cytoplasm;GO:0005739:mitochondrion;GO:0005829:cytosol;GO:0014069:postsynaptic density;GO:0030659:cytoplasmic vesicle membrane;GO:0031252:cell leading edge;GO:0042470:melanosome;GO:0048471:perinuclear region of cytoplasm;GO:0070062:extracellular exosome;	GO:0005515:protein binding;GO:0008134:transcription factor binding;GO:0016301:kinase activity;GO:0019901:protein kinase binding;GO:0019904:protein domain specific binding;	K16197
ENST00000396020	2.73271	1.0808	-1.33824	-2.19336	0.0004	0.00385024	Down	ENSG00000213741	14	50043390	50053094	-	RPS29	ribosomal protein S29 [Source:HGNC Symbol%3BAcc:10419]	GO:0000184:nuclear-transcribed mRNA catabolic process, nonsense-mediated decay;GO:0006412:translation;GO:0006413:translational initiation;GO:0006414:translational elongation;GO:0006415:translational termination;GO:0006614:SRP-dependent cotranslational protein targeting to membrane;GO:0010467:gene expression;GO:0016032:viral process;GO:0016070:RNA metabolic process;GO:0016071:mRNA metabolic proces…	GO:0005737:cytoplasm;GO:0005829:cytosol;GO:0015935:small ribosomal subunit;GO:0022627:cytosolic small ribosomal subunit;	GO:0003735:structural constituent of ribosome;GO:0008270:zinc ion binding;	K02980
ENST00000396059	1.45833	3.62732	1.31459	2.2508	0.0019	0.015312	Ups	ENSG00000244687	20	48697661	48729709	-	UBE2V1	ubiquitin-conjugating enzyme E2 variant 1 [Source:HGNC Symbol%3BAcc:12494]	GO:0000209:protein polyubiquitination;GO:0002224:toll-like receptor signaling pathway;GO:0002755:MyD88-dependent toll-like receptor signaling pathway;GO:0006282:regulation of DNA repair;GO:0006355:regulation of transcription, DNA-templated;GO:0030154:cell differentiation;GO:0034134:toll-like receptor 2 signaling pathway;GO:0034142:toll-like receptor 4 signaling pathway;GO:0034146:toll-like recept…	GO:0000151:ubiquitin ligase complex;GO:0005634:nucleus;GO:0005737:cytoplasm;GO:0005829:cytosol;GO:0031371:ubiquitin conjugating enzyme complex;GO:0035370:UBC13-UEV1A complex;	GO:0005515:protein binding;GO:0016881:acid-amino acid ligase activity;	K10704
ENST00000396123	1.14712	0.45504	-1.33395	-2.36842	0.0018	0.0146173	Down	ENSG00000196208	2	11752385	11782914	+	GREB1	growth regulation by estrogen in breast cancer 1 [Source:HGNC Symbol%3BAcc:24885]	-	GO:0016021:integral component of membrane;	-	K17985
ENST00000396212	2.53536	1.15836	-1.13011	-1.95601	0.00225	0.0177473	Down	ENSG00000103540	16	19535133	19564730	+	CCP110	centriolar coiled coil protein 110kDa [Source:HGNC Symbol%3BAcc:24342]	GO:0000086:G2/M transition of mitotic cell cycle;GO:0000278:mitotic cell cycle;GO:0007099:centriole replication;GO:0030030:cell projection organization;GO:0032465:regulation of cytokinesis;GO:0051298:centrosome duplication;	GO:0005813:centrosome;GO:0005814:centriole;GO:0005829:cytosol;	GO:0005515:protein binding;	K16453
ENST00000396290	5.32973	2.51949	-1.08093	-2.94507	5e-05	0.000567165	Down	ENSG00000115738	2	8822113	8824581	+	ID2	inhibitor of DNA binding 2%2C dominant negative helix-loop-helix protein [Source:HGNC Symbol%3BAcc:5361]	GO:0000122:negative regulation of transcription by RNA polymerase II;GO:0001656:metanephros development;GO:0001779:natural killer cell differentiation;GO:0003149:membranous septum morphogenesis;GO:0003166:bundle of His development;GO:0007275:multicellular organism development;GO:0009649:entrainment of circadian clock;GO:0010628:positive regulation of gene expression;GO:0010629:negative regulation…	GO:0000785:chromatin;GO:0005634:nucleus;GO:0005730:nucleolus;GO:0005737:cytoplasm;GO:0005829:cytosol;	GO:0005515:protein binding;GO:0044325:ion channel binding;GO:0046983:protein dimerization activity;	K17693
ENST00000396525	34.1047	68.8685	1.01387	8.63273	5e-05	0.000567165	Ups	ENSG00000110321	11	10818717	10830255	-	EIF4G2	eukaryotic translation initiation factor 4 gamma%2C 2 [Source:HGNC Symbol%3BAcc:3297]	GO:0006446:regulation of translational initiation;GO:0007050:cell cycle arrest;GO:0008219:cell death;GO:0016070:RNA metabolic process;GO:0019221:cytokine-mediated signaling pathway;	GO:0005737:cytoplasm;GO:0005829:cytosol;GO:0016281:eukaryotic translation initiation factor 4F complex;	GO:0003677:DNA binding;GO:0003723:RNA binding;GO:0003743:translation initiation factor activity;GO:0005515:protein binding;GO:0008135:translation factor activity, RNA binding;	K03260
ENST00000396799	4.75122	10.7907	1.18342	3.16406	5e-05	0.000567165	Ups	ENSG00000126746	12	6776400	6798676	-	ZNF384	zinc finger protein 384 [Source:HGNC Symbol%3BAcc:11955]	GO:0006351:transcription, DNA-templated;GO:0006913:nucleocytoplasmic transport;GO:0045944:positive regulation of transcription by RNA polymerase II;GO:0050714:positive regulation of protein secretion;	GO:0005634:nucleus;GO:0005730:nucleolus;GO:0005925:focal adhesion;	GO:0003676:nucleic acid binding;GO:0017124:SH3 domain binding;GO:0043565:sequence-specific DNA binding;GO:0046872:metal ion binding;	-
ENST00000396807	10.8707	3.43592	-1.66167	-4.71304	5e-05	0.000567165	Down	ENSG00000111653	12	6759757	6772306	-	ING4	inhibitor of growth family%2C member 4 [Source:HGNC Symbol%3BAcc:19423]	GO:0006260:DNA replication;GO:0006473:protein acetylation;GO:0006915:apoptotic process;GO:0006978:DNA damage response, signal transduction by p53 class mediator resulting in transcription of p21 class mediator;GO:0007050:cell cycle arrest;GO:0008285:negative regulation of cell proliferation;GO:0043065:positive regulation of apoptotic process;GO:0043966:histone H3 acetylation;GO:0043981:histone H4…	GO:0000123:histone acetyltransferase complex;GO:0005634:nucleus;	GO:0003713:transcription coactivator activity;GO:0005515:protein binding;GO:0008270:zinc ion binding;GO:0035064:methylated histone binding;	K11346
ENST00000396828	2.66998	8.19615	1.61812	3.06431	5e-05	0.000567165	Ups	ENSG00000129559	14	24686063	24701509	-	NEDD8	neural precursor cell expressed%2C developmentally down-regulated 8 [Source:HGNC Symbol%3BAcc:7732]	GO:0006357:regulation of transcription by RNA polymerase II;GO:0006464:cellular protein modification process;GO:0006508:proteolysis;GO:0006511:ubiquitin-dependent protein catabolic process;GO:0008104:protein localization;GO:0009653:anatomical structure morphogenesis;GO:0014070:response to organic cyclic compound;GO:0045116:protein neddylation;	GO:0005634:nucleus;	GO:0031625:ubiquitin protein ligase binding;	K12158
ENST00000396973	3.53276	1.42659	-1.30822	-2.18372	0.0001	0.00108751	Down	ENSG00000100889	14	24563368	24569771	+	PCK2	phosphoenolpyruvate carboxykinase 2 (mitochondrial) [Source:HGNC Symbol%3BAcc:8725]	GO:0005975:carbohydrate metabolic process;GO:0006006:glucose metabolic process;GO:0006094:gluconeogenesis;GO:0044281:small molecule metabolic process;	GO:0005739:mitochondrion;GO:0005759:mitochondrial matrix;	GO:0004611:phosphoenolpyruvate carboxykinase activity;GO:0004613:phosphoenolpyruvate carboxykinase (GTP) activity;GO:0005515:protein binding;GO:0005525:GTP binding;GO:0016301:kinase activity;GO:0046872:metal ion binding;	K01596
ENST00000397041	2.80556	1.16611	-1.26659	-3.44267	5e-05	0.000567165	Down	ENSG00000074370	17	3827169	3867713	-	ATP2A3	ATPase%2C Ca++ transporting%2C ubiquitous [Source:HGNC Symbol%3BAcc:813]	GO:0006810:transport;GO:0006816:calcium ion transport;GO:0007596:blood coagulation;GO:0034220:ion transmembrane transport;GO:0055085:transmembrane transport;	GO:0005783:endoplasmic reticulum;GO:0005789:endoplasmic reticulum membrane;GO:0016021:integral component of membrane;GO:0016529:sarcoplasmic reticulum;GO:0031095:platelet dense tubular network membrane;GO:0031965:nuclear membrane;GO:0033017:sarcoplasmic reticulum membrane;	GO:0005388:calcium-transporting ATPase activity;GO:0005524:ATP binding;GO:0019829:cation-transporting ATPase activity;GO:0046872:metal ion binding;	K05853
ENST00000397122	1.23339	3.49102	1.50102	2.3073	0.00035	0.00341682	Ups	ENSG00000197905	12	3069083	3149837	+	TEAD4	TEA domain family member 4 [Source:HGNC Symbol%3BAcc:11717]	GO:0001501:skeletal system development;GO:0001708:cell fate specification;GO:0001830:trophectodermal cell fate commitment;GO:0006351:transcription, DNA-templated;GO:0006357:regulation of transcription by RNA polymerase II;GO:0006367:transcription initiation from RNA polymerase II promoter;GO:0007517:muscle organ development;GO:0007566:embryo implantation;GO:0010467:gene expression;GO:0035329:hipp…	GO:0005634:nucleus;GO:0005654:nucleoplasm;GO:0005667:transcription factor complex;	GO:0003677:DNA binding;GO:0003700:DNA-binding transcription factor activity;GO:0005515:protein binding;	K09448
ENST00000397310	1.53663	0.55737	-1.46306	-2.85101	0.0004	0.00385024	Down	ENSG00000092068	14	23594506	23599352	-	SLC7A8	solute carrier family 7 (amino acid transporter light chain%2C L system)%2C member 8 [Source:HGNC Symbol%3BAcc:11066]	GO:0006520:cellular amino acid metabolic process;GO:0006810:transport;GO:0006811:ion transport;GO:0006865:amino acid transport;GO:0007596:blood coagulation;GO:0009636:response to toxic substance;GO:0015695:organic cation transport;GO:0015804:neutral amino acid transport;GO:0050900:leukocyte migration;GO:0055065:metal ion homeostasis;GO:0055085:transmembrane transport;GO:1901998:toxin transport;	GO:0005737:cytoplasm;GO:0005886:plasma membrane;GO:0005887:integral component of plasma membrane;GO:0016021:integral component of membrane;GO:0016323:basolateral plasma membrane;	GO:0005515:protein binding;GO:0015101:organic cation transmembrane transporter activity;GO:0015171:amino acid transmembrane transporter activity;GO:0015175:neutral amino acid transmembrane transporter activity;GO:0015179:L-amino acid transmembrane transporter activity;GO:0019534:toxin transmembrane transporter activity;GO:0042605:peptide antigen binding;	K13781
ENST00000397317	8.4946	3.40589	-1.31851	-3.2169	5e-05	0.000567165	Down	ENSG00000181885	17	7163456	7166532	-	CLDN7	claudin 7 [Source:HGNC Symbol%3BAcc:2049]	GO:0016338:calcium-independent cell-cell adhesion via plasma membrane cell-adhesion molecules;	GO:0005886:plasma membrane;GO:0005923:bicellular tight junction;GO:0016021:integral component of membrane;GO:0016328:lateral plasma membrane;	GO:0005198:structural molecule activity;GO:0005515:protein binding;GO:0042802:identical protein binding;	K06087
ENST00000397359	1.1928	0.512103	-1.21984	-2.19889	0.00015	0.00158582	Down	ENSG00000139880	14	23516271	23526747	-	CDH24	cadherin 24%2C type 2 [Source:HGNC Symbol%3BAcc:14265]	GO:0007156:homophilic cell adhesion via plasma membrane adhesion molecules;GO:0034329:cell junction assembly;GO:0034332:adherens junction organization;GO:0045216:cell-cell junction organization;	GO:0005886:plasma membrane;GO:0005911:cell-cell junction;GO:0016021:integral component of membrane;	GO:0005509:calcium ion binding;GO:0008013:beta-catenin binding;GO:0045294:alpha-catenin binding;GO:0070097:delta-catenin binding;	K06814
ENST00000397594	0.68093	2.20902	1.69782	1.74414	0.00595	0.0408216	Ups	ENSG00000174775	11	532242	534375	-	HRAS	Harvey rat sarcoma viral oncogene homolog [Source:HGNC Symbol%3BAcc:5173]	GO:0000165:MAPK cascade;GO:0000186:activation of MAPKK activity;GO:0001934:positive regulation of protein phosphorylation;GO:0006897:endocytosis;GO:0006935:chemotaxis;GO:0007050:cell cycle arrest;GO:0007093:mitotic cell cycle checkpoint;GO:0007165:signal transduction;GO:0007166:cell surface receptor signaling pathway;GO:0007173:epidermal growth factor receptor signaling pathway;GO:0007264:small G…	GO:0000139:Golgi membrane;GO:0005634:nucleus;GO:0005737:cytoplasm;GO:0005794:Golgi apparatus;GO:0005829:cytosol;GO:0005886:plasma membrane;GO:0048471:perinuclear region of cytoplasm;	GO:0003924:GTPase activity;GO:0005515:protein binding;GO:0005525:GTP binding;GO:0008022:protein C-terminus binding;	K02833
ENST00000398208	8.40947	17.0562	1.02021	5.94821	5e-05	0.000567165	Ups	ENSG00000160193	21	44269336	44299665	-	WDR4	WD repeat domain 4 [Source:HGNC Symbol%3BAcc:12756]	GO:0006400:tRNA modification;GO:0036265:RNA (guanine-N7)-methylation;	GO:0005634:nucleus;GO:0005654:nucleoplasm;GO:0005737:cytoplasm;	GO:0005515:protein binding;GO:0008176:tRNA (guanine-N7-)-methyltransferase activity;	K15443
ENST00000398337	5.77782	15.2976	1.4047	5.85745	5e-05	0.000567165	Ups	ENSG00000203485	14	105155958	105171146	+	INF2	inverted formin%2C FH2 and WH2 domain containing [Source:HGNC Symbol%3BAcc:23791]	GO:0030036:actin cytoskeleton organization;GO:0090140:regulation of mitochondrial fission;	GO:0005634:nucleus;GO:0005737:cytoplasm;GO:0005783:endoplasmic reticulum;GO:0048471:perinuclear region of cytoplasm;	GO:0003779:actin binding;GO:0017048:Rho GTPase binding;	-
ENST00000398558	0.927688	1.8885	1.02553	1.67845	0.00495	0.0349365	Ups	ENSG00000161091	19	3538273	3557401	-	MFSD12	major facilitator superfamily domain containing 12 [Source:HGNC Symbol%3BAcc:28299]	GO:0006810:transport;	GO:0016021:integral component of membrane;	-	-
ENST00000398838	11.0241	2.75025	-2.00303	-4.77622	5e-05	0.000567165	Down	ENSG00000090238	16	30103670	30107565	-	YPEL3	yippee-like 3 (Drosophila) [Source:HGNC Symbol%3BAcc:18327]	-	GO:0005730:nucleolus;	-	-
ENST00000399002	0.777149	0.153852	-2.33665	-3.90456	0.0001	0.00108751	Down	ENSG00000172296	20	12989642	13147411	+	SPTLC3	serine palmitoyltransferase%2C long chain base subunit 3 [Source:HGNC Symbol%3BAcc:16253]	GO:0006665:sphingolipid metabolic process;GO:0009058:biosynthetic process;GO:0030148:sphingolipid biosynthetic process;GO:0044281:small molecule metabolic process;GO:0046520:sphingoid biosynthetic process;	GO:0005789:endoplasmic reticulum membrane;GO:0016021:integral component of membrane;GO:0017059:serine C-palmitoyltransferase complex;	GO:0003824:catalytic activity;GO:0004758:serine C-palmitoyltransferase activity;GO:0008483:transaminase activity;GO:0030170:pyridoxal phosphate binding;	K00654
ENST00000400122	0.747191	2.20534	1.56145	1.97055	0.0034	0.0253626	Ups	ENSG00000073584	17	38785031	38804070	-	SMARCE1	SWI/SNF related%2C matrix associated%2C actin dependent regulator of chromatin%2C subfamily e%2C member 1 [Source:HGNC Symbol%3BAcc:11109]	GO:0006337:nucleosome disassembly;GO:0006338:chromatin remodeling;GO:0006357:regulation of transcription by RNA polymerase II;GO:0007399:nervous system development;GO:0045892:negative regulation of transcription, DNA-templated;	GO:0000228:nuclear chromosome;GO:0005634:nucleus;GO:0005730:nucleolus;GO:0016514:SWI/SNF complex;GO:0017053:transcriptional repressor complex;GO:0071564:npBAF complex;GO:0071565:nBAF complex;	GO:0003677:DNA binding;GO:0003682:chromatin binding;GO:0003713:transcription coactivator activity;GO:0005515:protein binding;GO:0008080:N-acetyltransferase activity;GO:0016922:nuclear receptor binding;GO:0047485:protein N-terminus binding;	K11651
ENST00000400776	0.125291	3.23702	4.69132	5.67247	5e-05	0.000567165	Ups	ENSG00000215700	GL000191.1	29663	33264	+	PNRC2	-	GO:0000184:nuclear-transcribed mRNA catabolic process, nonsense-mediated decay;GO:0006351:transcription, DNA-templated;GO:0006355:regulation of transcription, DNA-templated;GO:0031087:deadenylation-independent decapping of nuclear-transcribed mRNA;	GO:0000932:P-body;GO:0005634:nucleus;	GO:0005515:protein binding;	K18751
ENST00000401783	12.8476	5.64458	-1.18656	-2.18588	5e-05	0.000567165	Down	ENSG00000165124	9	113127531	113342160	-	SVEP1	sushi%2C von Willebrand factor type A%2C EGF and pentraxin domain containing 1 [Source:HGNC Symbol%3BAcc:15985]	GO:0007155:cell adhesion;	GO:0005576:extracellular region;GO:0005737:cytoplasm;GO:0016020:membrane;	GO:0003682:chromatin binding;GO:0005509:calcium ion binding;	K17495
ENST00000404751	2.03474	5.13056	1.33427	4.31844	5e-05	0.000567165	Ups	ENSG00000099899	22	20099827	20104768	-	TRMT2A	tRNA methyltransferase 2 homolog A (S. cerevisiae) [Source:HGNC Symbol%3BAcc:24974]	GO:0006396:RNA processing;	-	GO:0000166:nucleotide binding;GO:0003676:nucleic acid binding;GO:0003723:RNA binding;GO:0008173:RNA methyltransferase activity;	K15332
ENST00000405097	2.25941	0.816873	-1.46776	-2.48586	0.00065	0.00597394	Down	ENSG00000137710	11	110066286	110167437	-	RDX	radixin [Source:HGNC Symbol%3BAcc:9944]	GO:0030033:microvillus assembly;GO:0045176:apical protein localization;GO:0051693:actin filament capping;	GO:0001726:ruffle;GO:0005737:cytoplasm;GO:0005856:cytoskeleton;GO:0005886:plasma membrane;GO:0005925:focal adhesion;GO:0019898:extrinsic component of membrane;GO:0030027:lamellipodium;GO:0030175:filopodium;GO:0032154:cleavage furrow;GO:0032420:stereocilium;GO:0045177:apical part of cell;	GO:0003779:actin binding;GO:0005515:protein binding;GO:0008092:cytoskeletal protein binding;	K05762
ENST00000405333	80.4442	204.926	1.34904	15.9375	5e-05	0.000567165	Ups	ENSG00000115758	2	10580727	10587906	-	ODC1	ornithine decarboxylase 1 [Source:HGNC Symbol%3BAcc:8109]	GO:0001822:kidney development;GO:0006521:regulation of cellular amino acid metabolic process;GO:0006595:polyamine metabolic process;GO:0006596:polyamine biosynthetic process;GO:0008284:positive regulation of cell proliferation;GO:0009615:response to virus;GO:0033387:putrescine biosynthetic process from ornithine;GO:0034641:cellular nitrogen compound metabolic process;GO:0044281:small molecule met…	GO:0005575:cellular_component;GO:0005829:cytosol;	GO:0004586:ornithine decarboxylase activity;	K01581
ENST00000406277	6.28276	13.3468	1.08702	2.02354	0.0068	0.0456252	Ups	ENSG00000147382	X	152853385	152864632	-	FAM58A	family with sequence similarity 58%2C member A [Source:HGNC Symbol%3BAcc:28434]	GO:0000079:regulation of cyclin-dependent protein serine/threonine kinase activity;GO:0006355:regulation of transcription, DNA-templated;	-	GO:0005515:protein binding;GO:0019901:protein kinase binding;	-
ENST00000406386	0.983944	0.38973	-1.3361	-3.66674	5e-05	0.000567165	Down	ENSG00000100106	22	38093011	38172563	+	TRIOBP	TRIO and F-actin binding protein [Source:HGNC Symbol%3BAcc:17009]	GO:0030047:actin modification;GO:0051016:barbed-end actin filament capping;GO:0051301:cell division;GO:1900026:positive regulation of substrate adhesion-dependent cell spreading;	GO:0005634:nucleus;GO:0005737:cytoplasm;GO:0005815:microtubule organizing center;GO:0015629:actin cytoskeleton;GO:0030496:midbody;	GO:0005543:phospholipid binding;GO:0017049:GTP-Rho binding;GO:0031625:ubiquitin protein ligase binding;GO:0045159:myosin II binding;GO:0051015:actin filament binding;	K17985
ENST00000407218	2.02575	5.52892	1.44854	2.13325	0.00415	0.0300236	Ups	ENSG00000169057	X	153296464	153363148	-	MECP2	methyl CpG binding protein 2 (Rett syndrome) [Source:HGNC Symbol%3BAcc:6990]	GO:0000122:negative regulation of transcription by RNA polymerase II;GO:0001662:behavioral fear response;GO:0001666:response to hypoxia;GO:0001964:startle response;GO:0001976:neurological system process involved in regulation of systemic arterial blood pressure;GO:0002087:regulation of respiratory gaseous exchange by neurological system process;GO:0006020:inositol metabolic process;GO:0006122:mit…	GO:0000792:heterochromatin;GO:0005634:nucleus;GO:0005829:cytosol;	GO:0003677:DNA binding;GO:0003682:chromatin binding;GO:0003700:DNA-binding transcription factor activity;GO:0003714:transcription corepressor activity;GO:0003729:mRNA binding;GO:0005515:protein binding;GO:0008134:transcription factor binding;GO:0008327:methyl-CpG binding;GO:0010385:double-stranded methylated DNA binding;GO:0019904:protein domain specific binding;GO:0035197:siRNA binding;GO:004748…	K11588
ENST00000407461	9.60539	21.7958	1.18213	3.75471	5e-05	0.000567165	Ups	ENSG00000100413	22	41925216	41940610	-	POLR3H	polymerase (RNA) III (DNA directed) polypeptide H (22.9kD) [Source:HGNC Symbol%3BAcc:30349]	GO:0006139:nucleobase-containing compound metabolic process;GO:0006351:transcription, DNA-templated;GO:0006383:transcription by RNA polymerase III;GO:0006385:transcription elongation from RNA polymerase III promoter;GO:0006386:termination of RNA polymerase III transcription;GO:0010467:gene expression;GO:0032481:positive regulation of type I interferon production;GO:0045087:innate immune response;…	GO:0005634:nucleus;GO:0005654:nucleoplasm;GO:0005666:RNA polymerase III complex;GO:0005730:nucleolus;GO:0005813:centrosome;GO:0005829:cytosol;GO:0043231:intracellular membrane-bounded organelle;	GO:0003677:DNA binding;GO:0003899:DNA-directed 5'-3' RNA polymerase activity;	K03022
ENST00000407721	1.78011	3.69185	1.05237	2.13684	0.00265	0.0204457	Ups	ENSG00000172893	11	71145460	71159439	-	DHCR7	7-dehydrocholesterol reductase [Source:HGNC Symbol%3BAcc:2860]	GO:0001568:blood vessel development;GO:0006695:cholesterol biosynthetic process;GO:0009791:post-embryonic development;GO:0016126:sterol biosynthetic process;GO:0030154:cell differentiation;GO:0030324:lung development;GO:0035264:multicellular organism growth;GO:0042127:regulation of cell proliferation;GO:0044281:small molecule metabolic process;GO:0045540:regulation of cholesterol biosynthetic pro…	GO:0005640:nuclear outer membrane;GO:0005783:endoplasmic reticulum;GO:0005789:endoplasmic reticulum membrane;GO:0016020:membrane;GO:0016021:integral component of membrane;GO:0043231:intracellular membrane-bounded organelle;	GO:0016628:oxidoreductase activity, acting on the CH-CH group of donors, NAD or NADP as acceptor;GO:0047598:7-dehydrocholesterol reductase activity;	K00213
ENST00000407969	15.6257	7.19524	-1.11881	-2.63514	5e-05	0.000567165	Down	ENSG00000168137	3	9470609	9519838	+	SETD5	SET domain containing 5 [Source:HGNC Symbol%3BAcc:25566]	-	-	-	-
ENST00000409000	3.74021	15.904	2.0882	3.58428	5e-05	0.000567165	Ups	ENSG00000071082	2	101618691	101621066	+	RPL31	ribosomal protein L31 [Source:HGNC Symbol%3BAcc:10334]	GO:0000184:nuclear-transcribed mRNA catabolic process, nonsense-mediated decay;GO:0006412:translation;GO:0006413:translational initiation;GO:0006414:translational elongation;GO:0006415:translational termination;GO:0006614:SRP-dependent cotranslational protein targeting to membrane;GO:0010467:gene expression;GO:0016032:viral process;GO:0016070:RNA metabolic process;GO:0016071:mRNA metabolic proces…	GO:0005829:cytosol;GO:0005840:ribosome;GO:0022625:cytosolic large ribosomal subunit;	GO:0003723:RNA binding;GO:0003735:structural constituent of ribosome;	K02910
ENST00000409157	1.56365	0.633605	-1.30326	-1.93293	0.00165	0.0135572	Down	ENSG00000155729	2	201353681	201374791	-	KCTD18	potassium channel tetramerization domain containing 18 [Source:HGNC Symbol%3BAcc:26446]	GO:0051260:protein homooligomerization;	-	-	-
ENST00000409304	9.93966	21.3624	1.1038	2.63519	0.0007	0.006385	Ups	ENSG00000135919	2	224839829	224904005	-	SERPINE2	serpin peptidase inhibitor%2C clade E (nexin%2C plasminogen activator inhibitor type 1)%2C member 2 [Source:HGNC Symbol%3BAcc:8951]	GO:0007596:blood coagulation;GO:0008285:negative regulation of cell proliferation;GO:0010544:negative regulation of platelet activation;GO:0010757:negative regulation of plasminogen activation;GO:0010766:negative regulation of sodium ion transport;GO:0010951:negative regulation of endopeptidase activity;GO:0010955:negative regulation of protein processing;GO:0014067:negative regulation of phospha…	GO:0005576:extracellular region;GO:0005615:extracellular space;GO:0005829:cytosol;GO:0031012:extracellular matrix;GO:0031091:platelet alpha granule;GO:0031232:extrinsic component of external side of plasma membrane;GO:0031594:neuromuscular junction;	GO:0004867:serine-type endopeptidase inhibitor activity;GO:0005102:signaling receptor binding;GO:0005515:protein binding;GO:0005539:glycosaminoglycan binding;GO:0008201:heparin binding;	K16643
ENST00000409322	8.09113	18.0834	1.16025	2.80779	5e-05	0.000567165	Ups	ENSG00000135930	2	233415402	233433888	+	EIF4E2	eukaryotic translation initiation factor 4E family member 2 [Source:HGNC Symbol%3BAcc:3293]	GO:0001701:in utero embryonic development;GO:0017148:negative regulation of translation;GO:0019221:cytokine-mediated signaling pathway;	GO:0005737:cytoplasm;GO:0005829:cytosol;GO:0005845:mRNA cap binding complex;	GO:0000339:RNA cap binding;GO:0003743:translation initiation factor activity;GO:0005515:protein binding;GO:0008135:translation factor activity, RNA binding;GO:0031625:ubiquitin protein ligase binding;	K03259
ENST00000409429	3.19669	1.49053	-1.10075	-2.5508	5e-05	0.000567165	Down	ENSG00000115325	2	74776153	74784663	+	DOK1	docking protein 1%2C 62kDa (downstream of tyrosine kinase 1) [Source:HGNC Symbol%3BAcc:2990]	GO:0007165:signal transduction;GO:0007166:cell surface receptor signaling pathway;GO:0007169:transmembrane receptor protein tyrosine kinase signaling pathway;GO:0007265:Ras protein signal transduction;GO:0008286:insulin receptor signaling pathway;	GO:0005634:nucleus;GO:0005829:cytosol;GO:0048471:perinuclear region of cytoplasm;	GO:0005057:obsolete signal transducer activity, downstream of receptor;GO:0005158:insulin receptor binding;GO:0005515:protein binding;GO:0005543:phospholipid binding;	K14752
ENST00000409458	5.84789	1.86551	-1.64835	-3.694	5e-05	0.000567165	Down	ENSG00000136235	7	23286328	23297667	+	GPNMB	glycoprotein (transmembrane) nmb [Source:HGNC Symbol%3BAcc:4462]	GO:0001649:osteoblast differentiation;GO:0007155:cell adhesion;GO:0008285:negative regulation of cell proliferation;GO:0030282:bone mineralization;	GO:0005887:integral component of plasma membrane;GO:0016021:integral component of membrane;GO:0042470:melanosome;	GO:0005178:integrin binding;GO:0008201:heparin binding;	K02927
ENST00000409558	1.51067	0.7238	-1.06152	-2.24343	0.00085	0.00758319	Down	ENSG00000143952	2	64119280	64246206	-	VPS54	vacuolar protein sorting 54 homolog (S. cerevisiae) [Source:HGNC Symbol%3BAcc:18652]	GO:0015031:protein transport;GO:0040007:growth;GO:0042147:retrograde transport, endosome to Golgi;GO:0048873:homeostasis of number of cells within a tissue;GO:0050881:musculoskeletal movement;GO:0060052:neurofilament cytoskeleton organization;	GO:0000938:GARP complex;	GO:0005515:protein binding;	K17600
ENST00000409587	2.36634	1.06248	-1.15521	-2.09611	0.002	0.0160315	Down	ENSG00000105223	19	40854592	40884390	+	PLD3	phospholipase D family%2C member 3 [Source:HGNC Symbol%3BAcc:17158]	GO:0006644:phospholipid metabolic process;GO:0006655:phosphatidylglycerol biosynthetic process;GO:0016042:lipid catabolic process;GO:0044281:small molecule metabolic process;GO:0046474:glycerophospholipid biosynthetic process;	GO:0005789:endoplasmic reticulum membrane;GO:0016021:integral component of membrane;	GO:0003824:catalytic activity;GO:0004630:phospholipase D activity;GO:0005515:protein binding;GO:0070290:N-acylphosphatidylethanolamine-specific phospholipase D activity;	K16860
ENST00000409617	96.6711	196.116	1.02055	7.42515	5e-05	0.000567165	Ups	ENSG00000140264	15	44084552	44094071	+	SERF2	small EDRK-rich factor 2 [Source:HGNC Symbol%3BAcc:10757]	GO:0008150:biological_process;	GO:0005634:nucleus;GO:0005829:cytosol;	GO:0003674:molecular_function;	-
ENST00000409650	4.01721	1.96338	-1.03285	-1.67242	0.0064	0.0433879	Down	ENSG00000071082	2	101618755	101634751	+	RPL31	ribosomal protein L31 [Source:HGNC Symbol%3BAcc:10334]	GO:0000184:nuclear-transcribed mRNA catabolic process, nonsense-mediated decay;GO:0006412:translation;GO:0006413:translational initiation;GO:0006414:translational elongation;GO:0006415:translational termination;GO:0006614:SRP-dependent cotranslational protein targeting to membrane;GO:0010467:gene expression;GO:0016032:viral process;GO:0016070:RNA metabolic process;GO:0016071:mRNA metabolic proces…	GO:0005829:cytosol;GO:0005840:ribosome;GO:0022625:cytosolic large ribosomal subunit;	GO:0003723:RNA binding;GO:0003735:structural constituent of ribosome;	K02910
ENST00000409735	28.584	12.4063	-1.20414	-2.42311	5e-05	0.000567165	Down	ENSG00000105223	19	40854597	40884390	+	PLD3	phospholipase D family%2C member 3 [Source:HGNC Symbol%3BAcc:17158]	GO:0006644:phospholipid metabolic process;GO:0006655:phosphatidylglycerol biosynthetic process;GO:0016042:lipid catabolic process;GO:0044281:small molecule metabolic process;GO:0046474:glycerophospholipid biosynthetic process;	GO:0005789:endoplasmic reticulum membrane;GO:0016021:integral component of membrane;	GO:0003824:catalytic activity;GO:0004630:phospholipase D activity;GO:0005515:protein binding;GO:0070290:N-acylphosphatidylethanolamine-specific phospholipase D activity;	K16860
ENST00000409736	2.93157	6.13978	1.06651	3.30813	5e-05	0.000567165	Ups	ENSG00000132330	2	238969672	239000724	+	SCLY	selenocysteine lyase [Source:HGNC Symbol%3BAcc:18161]	GO:0006520:cellular amino acid metabolic process;	GO:0005829:cytosol;	GO:0003824:catalytic activity;GO:0009000:selenocysteine lyase activity;GO:0016740:transferase activity;GO:0030170:pyridoxal phosphate binding;	K01763
ENST00000409970	4.24729	1.75777	-1.2728	-2.87143	5e-05	0.000567165	Down	ENSG00000105928	7	24738000	24797094	-	DFNA5	deafness%2C autosomal dominant 5 [Source:HGNC Symbol%3BAcc:2810]	GO:0006915:apoptotic process;GO:0007605:sensory perception of sound;GO:0008285:negative regulation of cell proliferation;GO:0060113:inner ear receptor cell differentiation;GO:2001244:positive regulation of intrinsic apoptotic signaling pathway;	GO:0005737:cytoplasm;	-	-
ENST00000410055	3.67671	1.71557	-1.09973	-3.37006	5e-05	0.000567165	Down	ENSG00000152256	2	173420779	173463862	+	PDK1	pyruvate dehydrogenase kinase%2C isozyme 1 [Source:HGNC Symbol%3BAcc:8809]	GO:0006006:glucose metabolic process;GO:0006090:pyruvate metabolic process;GO:0006468:protein phosphorylation;GO:0008283:cell proliferation;GO:0008631:intrinsic apoptotic signaling pathway in response to oxidative stress;GO:0010510:regulation of acetyl-CoA biosynthetic process from pyruvate;GO:0010906:regulation of glucose metabolic process;GO:0044237:cellular metabolic process;GO:0044281:small m…	GO:0005739:mitochondrion;GO:0005759:mitochondrial matrix;GO:0005967:mitochondrial pyruvate dehydrogenase complex;	GO:0004672:protein kinase activity;GO:0004674:protein serine/threonine kinase activity;GO:0004740:pyruvate dehydrogenase (acetyl-transferring) kinase activity;GO:0005524:ATP binding;GO:0016301:kinase activity;	K12077
ENST00000410113	0.497054	1.41903	1.51343	2.04944	0.00175	0.0142522	Ups	ENSG00000115363	2	75719612	75788064	-	EVA1A	eva-1 homolog A (C. elegans) [Source:HGNC Symbol%3BAcc:25816]	GO:0006914:autophagy;GO:0006915:apoptotic process;	GO:0005765:lysosomal membrane;GO:0005789:endoplasmic reticulum membrane;GO:0005886:plasma membrane;GO:0016021:integral component of membrane;GO:0043231:intracellular membrane-bounded organelle;	-	-
ENST00000412055	2.33137	0.903886	-1.36696	-2.26171	5e-05	0.000567165	Down	ENSG00000163704	3	9987226	9994078	-	PRRT3	proline-rich transmembrane protein 3 [Source:HGNC Symbol%3BAcc:26591]	-	GO:0016021:integral component of membrane;	-	K17985
ENST00000412232	6.81855	2.00528	-1.76566	-11.5183	5e-05	0.000567165	Down	ENSG00000020181	8	37654774	37701494	+	GPR124	G protein-coupled receptor 124 [Source:HGNC Symbol%3BAcc:17849]	GO:0002040:sprouting angiogenesis;GO:0007186:G protein-coupled receptor signaling pathway;GO:0007218:neuropeptide signaling pathway;GO:0007417:central nervous system development;GO:0010595:positive regulation of endothelial cell migration;GO:0043542:endothelial cell migration;GO:0045765:regulation of angiogenesis;GO:0050920:regulation of chemotaxis;GO:0090210:regulation of establishment of blood-…	GO:0005886:plasma membrane;GO:0009986:cell surface;GO:0016021:integral component of membrane;	GO:0004930:G protein-coupled receptor activity;	K08461
ENST00000412585	60.7052	24.5105	-1.30842	-15.9516	5e-05	0.000567165	Down	ENSG00000234745	6	31321649	31324964	-	HLA-B	major histocompatibility complex%2C class I%2C B [Source:HGNC Symbol%3BAcc:4932]	GO:0001916:positive regulation of T cell mediated cytotoxicity;GO:0002474:antigen processing and presentation of peptide antigen via MHC class I;GO:0002479:antigen processing and presentation of exogenous peptide antigen via MHC class I, TAP-dependent;GO:0002480:antigen processing and presentation of exogenous peptide antigen via MHC class I, TAP-independent;GO:0002667:regulation of T cell anergy…	GO:0000139:Golgi membrane;GO:0005886:plasma membrane;GO:0005887:integral component of plasma membrane;GO:0012507:ER to Golgi transport vesicle membrane;GO:0016020:membrane;GO:0016021:integral component of membrane;GO:0030670:phagocytic vesicle membrane;GO:0031901:early endosome membrane;GO:0042612:MHC class I protein complex;GO:0071556:integral component of lumenal side of endoplasmic reticulum m…	GO:0005102:signaling receptor binding;GO:0042605:peptide antigen binding;	K06751
ENST00000415192	3.45707	7.8759	1.18789	2.45401	5e-05	0.000567165	Ups	ENSG00000170445	5	140053786	140070926	-	HARS	histidyl-tRNA synthetase [Source:HGNC Symbol%3BAcc:4816]	GO:0006412:translation;GO:0006418:tRNA aminoacylation for protein translation;GO:0006427:histidyl-tRNA aminoacylation;GO:0010467:gene expression;	GO:0005737:cytoplasm;GO:0005829:cytosol;	GO:0004812:aminoacyl-tRNA ligase activity;GO:0004821:histidine-tRNA ligase activity;GO:0005524:ATP binding;	K01892
ENST00000415282	9.67071	4.05388	-1.25432	-2.25395	0.00295	0.0224336	Down	ENSG00000138413	2	209110091	209119063	-	IDH1	isocitrate dehydrogenase 1 (NADP+)%2C soluble [Source:HGNC Symbol%3BAcc:5382]	GO:0006097:glyoxylate cycle;GO:0006099:tricarboxylic acid cycle;GO:0006102:isocitrate metabolic process;GO:0006103:2-oxoglutarate metabolic process;GO:0006740:NADPH regeneration;GO:0006749:glutathione metabolic process;GO:0006979:response to oxidative stress;GO:0008585:female gonad development;GO:0044255:cellular lipid metabolic process;GO:0044281:small molecule metabolic process;GO:0048545:respo…	GO:0005737:cytoplasm;GO:0005739:mitochondrion;GO:0005777:peroxisome;GO:0005782:peroxisomal matrix;GO:0005829:cytosol;	GO:0000287:magnesium ion binding;GO:0004450:isocitrate dehydrogenase (NADP+) activity;GO:0005102:signaling receptor binding;GO:0042803:protein homodimerization activity;GO:0050661:NADP binding;GO:0051287:NAD binding;	K00031
ENST00000415330	3.54811	1.16518	-1.6065	-2.42467	0.00105	0.00913978	Down	ENSG00000231789	1	9732484	9747613	-	RP11-558F24.4	-	-	-	-	-
ENST00000415537	21.4555	9.21021	-1.22004	-2.44862	0.00115	0.00989673	Down	ENSG00000204525	6	31237991	31239846	-	HLA-C	major histocompatibility complex%2C class I%2C C [Source:HGNC Symbol%3BAcc:4933]	GO:0001916:positive regulation of T cell mediated cytotoxicity;GO:0002474:antigen processing and presentation of peptide antigen via MHC class I;GO:0002479:antigen processing and presentation of exogenous peptide antigen via MHC class I, TAP-dependent;GO:0002480:antigen processing and presentation of exogenous peptide antigen via MHC class I, TAP-independent;GO:0006955:immune response;GO:0019048:…	GO:0000139:Golgi membrane;GO:0005576:extracellular region;GO:0005886:plasma membrane;GO:0005887:integral component of plasma membrane;GO:0012507:ER to Golgi transport vesicle membrane;GO:0016020:membrane;GO:0016021:integral component of membrane;GO:0030670:phagocytic vesicle membrane;GO:0031901:early endosome membrane;GO:0042612:MHC class I protein complex;GO:0071556:integral component of lumenal…	GO:0042605:peptide antigen binding;	K06751
ENST00000415772	4.97602	10.8225	1.12097	1.85979	0.0049	0.0346509	Ups	ENSG00000225648	7	72300069	72304585	+	SBDSP1	Shwachman-Bodian-Diamond syndrome pseudogene 1 [Source:HGNC Symbol%3BAcc:21646]	-	-	-	K14574
ENST00000415801	1.16525	0.427108	-1.44796	-4.69306	5e-05	0.000567165	Down	ENSG00000226237	9	89563614	89616948	+	RP11-276H19.1	-	-	-	-	-
ENST00000415933	6.98663	17.0067	1.28343	3.62546	5e-05	0.000567165	Ups	ENSG00000196262	7	44836281	44841223	+	PPIA	peptidylprolyl isomerase A (cyclophilin A) [Source:HGNC Symbol%3BAcc:9253]	GO:0000413:protein peptidyl-prolyl isomerization;GO:0002576:platelet degranulation;GO:0006278:RNA-dependent DNA biosynthetic process;GO:0006457:protein folding;GO:0007596:blood coagulation;GO:0016032:viral process;GO:0019048:modulation by virus of host morphology or physiology;GO:0019061:uncoating of virus;GO:0019068:virion assembly;GO:0019076:viral release from host cell;GO:0030168:platelet acti…	GO:0005576:extracellular region;GO:0005634:nucleus;GO:0005829:cytosol;	GO:0003755:peptidyl-prolyl cis-trans isomerase activity;GO:0005515:protein binding;GO:0042277:peptide binding;GO:0046790:virion binding;GO:0051082:unfolded protein binding;	K03767
ENST00000416295	2.27051	5.9455	1.38878	2.83631	0.00025	0.00252643	Ups	ENSG00000012171	3	50312065	50313875	+	SEMA3B	sema domain%2C immunoglobulin domain (Ig)%2C short basic domain%2C secreted%2C (semaphorin) 3B [Source:HGNC Symbol%3BAcc:10724]	GO:0007267:cell-cell signaling;GO:0007411:axon guidance;	GO:0005576:extracellular region;GO:0005783:endoplasmic reticulum;GO:0016020:membrane;	-	-
ENST00000416645	2.36704	6.91562	1.54678	1.69304	0.00665	0.0447842	Ups	ENSG00000079215	5	36606719	36613010	+	SLC1A3	solute carrier family 1 (glial high affinity glutamate transporter)%2C member 3 [Source:HGNC Symbol%3BAcc:10941]	GO:0001504:neurotransmitter uptake;GO:0006537:glutamate biosynthetic process;GO:0006811:ion transport;GO:0007268:chemical synaptic transmission;GO:0007605:sensory perception of sound;GO:0009416:response to light stimulus;GO:0009449:gamma-aminobutyric acid biosynthetic process;GO:0009611:response to wounding;GO:0021545:cranial nerve development;GO:0031223:auditory behavior;GO:0042493:response to d…	GO:0005886:plasma membrane;GO:0009986:cell surface;GO:0016020:membrane;GO:0016021:integral component of membrane;GO:0042995:cell projection;GO:0043025:neuronal cell body;	GO:0005313:L-glutamate transmembrane transporter activity;GO:0005314:high-affinity glutamate transmembrane transporter activity;GO:0016595:glutamate binding;GO:0017153:sodium:dicarboxylate symporter activity;	K05614
ENST00000416795	1.79501	0.707699	-1.34278	-2.28454	0.00065	0.00597394	Down	ENSG00000124508	6	26383436	26394220	+	BTN2A2	butyrophilin%2C subfamily 2%2C member A2 [Source:HGNC Symbol%3BAcc:1137]	GO:0031324:negative regulation of cellular metabolic process;GO:0046007:negative regulation of activated T cell proliferation;GO:0050710:negative regulation of cytokine secretion;	GO:0016021:integral component of membrane;	-	K06712
ENST00000417112	1.40799	4.57549	1.70029	3.95534	5e-05	0.000567165	Ups	ENSG00000223784	10	6779344	6780988	+	RP11-554I8.2	-	-	-	-	-
ENST00000417410	1.89868	0.574594	-1.72438	-1.94631	0.00415	0.0300236	Down	ENSG00000176209	8	42396751	42408123	+	SMIM19	small integral membrane protein 19 [Source:HGNC Symbol%3BAcc:25166]	-	GO:0005634:nucleus;GO:0005730:nucleolus;GO:0005737:cytoplasm;GO:0016021:integral component of membrane;	-	-
ENST00000417626	4.71593	12.6442	1.42286	2.76109	5e-05	0.000567165	Ups	ENSG00000214706	3	50325163	50330026	-	IFRD2	interferon-related developmental regulator 2 [Source:HGNC Symbol%3BAcc:5457]	-	GO:0005575:cellular_component;	GO:0003674:molecular_function;GO:0005515:protein binding;	-
ENST00000417689	3.84551	1.22722	-1.64778	-2.315	0.001	0.008754	Down	ENSG00000172831	16	66968347	66978972	+	CES2	carboxylesterase 2 [Source:HGNC Symbol%3BAcc:1864]	GO:0009056:catabolic process;	GO:0005783:endoplasmic reticulum;GO:0005788:endoplasmic reticulum lumen;	GO:0047374:methylumbelliferyl-acetate deacetylase activity;	K03927
ENST00000418109	16.7098	8.34973	-1.00089	-4.59825	5e-05	0.000567165	Down	ENSG00000172037	3	49158547	49170551	-	LAMB2	laminin%2C beta 2 (laminin S) [Source:HGNC Symbol%3BAcc:6487]	GO:0007155:cell adhesion;GO:0007411:axon guidance;GO:0007528:neuromuscular junction development;GO:0007601:visual perception;GO:0014002:astrocyte development;GO:0014044:Schwann cell development;GO:0030198:extracellular matrix organization;GO:0048677:axon extension involved in regeneration;GO:0060041:retina development in camera-type eye;GO:0072249:metanephric glomerular visceral epithelial cell d…	GO:0005604:basement membrane;GO:0005608:laminin-3 complex;GO:0031012:extracellular matrix;GO:0043260:laminin-11 complex;GO:0045202:synapse;	GO:0005178:integrin binding;GO:0005198:structural molecule activity;	K06243
ENST00000418277	5.75923	11.8286	1.03833	2.42227	0.00015	0.00158582	Ups	ENSG00000117308	1	24122999	24127260	-	GALE	UDP-galactose-4-epimerase [Source:HGNC Symbol%3BAcc:4116]	GO:0005975:carbohydrate metabolic process;GO:0006012:galactose metabolic process;GO:0019388:galactose catabolic process;GO:0044237:cellular metabolic process;GO:0044281:small molecule metabolic process;	GO:0005829:cytosol;	GO:0003978:UDP-glucose 4-epimerase activity;GO:0042803:protein homodimerization activity;GO:0050662:coenzyme binding;	K01784
ENST00000418495	8.88425	28.2674	1.66982	4.05554	5e-05	0.000567165	Ups	ENSG00000265681	18	47014858	47018906	-	RPL17	ribosomal protein L17 [Source:HGNC Symbol%3BAcc:10307]	GO:0000184:nuclear-transcribed mRNA catabolic process, nonsense-mediated decay;GO:0006412:translation;GO:0006413:translational initiation;GO:0006414:translational elongation;GO:0006415:translational termination;GO:0006614:SRP-dependent cotranslational protein targeting to membrane;GO:0010467:gene expression;GO:0016032:viral process;GO:0016070:RNA metabolic process;GO:0016071:mRNA metabolic proces…	GO:0005829:cytosol;GO:0015934:large ribosomal subunit;GO:0022625:cytosolic large ribosomal subunit;	GO:0003735:structural constituent of ribosome;	K02880
ENST00000418988	2.78538	0.862687	-1.69097	-1.81437	0.00265	0.0204457	Down	ENSG00000129084	11	14526610	14665163	-	PSMA1	proteasome (prosome%2C macropain) subunit%2C alpha type%2C 1 [Source:HGNC Symbol%3BAcc:9530]	GO:0000082:G1/S transition of mitotic cell cycle;GO:0000209:protein polyubiquitination;GO:0000278:mitotic cell cycle;GO:0002474:antigen processing and presentation of peptide antigen via MHC class I;GO:0002479:antigen processing and presentation of exogenous peptide antigen via MHC class I, TAP-dependent;GO:0006511:ubiquitin-dependent protein catabolic process;GO:0006521:regulation of cellular am…	GO:0000502:proteasome complex;GO:0005634:nucleus;GO:0005654:nucleoplasm;GO:0005730:nucleolus;GO:0005737:cytoplasm;GO:0005813:centrosome;GO:0005829:cytosol;GO:0005839:proteasome core complex;GO:0005844:polysome;GO:0019773:proteasome core complex, alpha-subunit complex;	GO:0003723:RNA binding;GO:0004298:threonine-type endopeptidase activity;GO:0005515:protein binding;	K02725
ENST00000419198	12.2361	6.04116	-1.01825	-1.95837	0.0057	0.0393987	Down	ENSG00000100908	14	24608174	24610794	-	EMC9	ER membrane protein complex subunit 9 [Source:HGNC Symbol%3BAcc:20273]	-	GO:0005737:cytoplasm;GO:0072546:ER membrane protein complex;	-	-
ENST00000419300	3.88522	1.57674	-1.30105	-9.40263	5e-05	0.000567165	Down	ENSG00000204054	9	132251379	132274958	+	LINC00963	long intergenic non-protein coding RNA 963 [Source:HGNC Symbol%3BAcc:48716]	-	-	-	-
ENST00000420258	0.390919	2.1656	2.46983	3.82882	5e-05	0.000567165	Ups	ENSG00000136244	7	22766819	22770076	+	IL6	interleukin 6 (interferon%2C beta 2) [Source:HGNC Symbol%3BAcc:6018]	GO:0001781:neutrophil apoptotic process;GO:0002384:hepatic immune response;GO:0002446:neutrophil mediated immunity;GO:0002548:monocyte chemotaxis;GO:0002675:positive regulation of acute inflammatory response;GO:0002690:positive regulation of leukocyte chemotaxis;GO:0006469:negative regulation of protein kinase activity;GO:0006953:acute-phase response;GO:0006954:inflammatory response;GO:0006955:im…	GO:0005576:extracellular region;GO:0005615:extracellular space;GO:0005896:interleukin-6 receptor complex;GO:0009897:external side of plasma membrane;	GO:0005125:cytokine activity;GO:0005138:interleukin-6 receptor binding;GO:0008083:growth factor activity;	K05405
ENST00000420554	13.35	6.0367	-1.14501	-2.56597	5e-05	0.000567165	Down	ENSG00000100938	14	24702107	24708448	+	GMPR2	guanosine monophosphate reductase 2 [Source:HGNC Symbol%3BAcc:4377]	GO:0006144:purine nucleobase metabolic process;GO:0009117:nucleotide metabolic process;GO:0043101:purine-containing compound salvage;GO:0044281:small molecule metabolic process;GO:0055086:nucleobase-containing small molecule metabolic process;GO:0055114:oxidation-reduction process;	GO:0005829:cytosol;	GO:0003824:catalytic activity;GO:0003920:GMP reductase activity;GO:0016491:oxidoreductase activity;GO:0046872:metal ion binding;	K00364
ENST00000420723	0.730918	0.237714	-1.62048	-1.78269	0.0037	0.0272527	Down	ENSG00000231274	19	56052023	56056909	-	SBK3	SH3 domain binding kinase family%2C member 3 [Source:HGNC Symbol%3BAcc:44121]	-	-	-	K08858
ENST00000421185	1.74425	0	#NAME?	#NAME?	5e-05	0.000567165	Down	ENSG00000224616	1	100729565	100731676	-	RP11-305E17.6	-	-	-	-	-
ENST00000421426	16.3453	49.6472	1.60284	5.40107	5e-05	0.000567165	Ups	ENSG00000213412	10	47133338	47133898	-	HNRNPA1P33	heterogeneous nuclear ribonucleoprotein A1 pseudogene 33 [Source:HGNC Symbol%3BAcc:44990]	-	-	-	K12741
ENST00000421797	1.02674	2.23492	1.12215	1.90538	0.0012	0.0102679	Ups	ENSG00000128585	7	130794855	131172603	+	MKLN1	muskelin 1%2C intracellular mediator containing kelch motifs [Source:HGNC Symbol%3BAcc:7109]	GO:0007165:signal transduction;	GO:0005737:cytoplasm;	-	-
ENST00000423525	21.1084	43.4984	1.04314	8.77792	5e-05	0.000567165	Ups	ENSG00000163931	3	53258730	53290016	-	TKT	transketolase [Source:HGNC Symbol%3BAcc:11834]	GO:0005975:carbohydrate metabolic process;GO:0005999:xylulose biosynthetic process;GO:0006098:pentose-phosphate shunt;GO:0006112:energy reserve metabolic process;GO:0009052:pentose-phosphate shunt, non-oxidative branch;GO:0040008:regulation of growth;GO:0044281:small molecule metabolic process;GO:0046166:glyceraldehyde-3-phosphate biosynthetic process;	GO:0005634:nucleus;GO:0005730:nucleolus;GO:0005777:peroxisome;GO:0005829:cytosol;	GO:0003824:catalytic activity;GO:0004802:transketolase activity;GO:0042803:protein homodimerization activity;GO:0046872:metal ion binding;GO:0048037:cofactor binding;	K00615
ENST00000423571	2.89785	1.26323	-1.19787	-2.33415	0.0003	0.00297786	Down	ENSG00000213347	5	176733818	176738896	-	MXD3	MAX dimerization protein 3 [Source:HGNC Symbol%3BAcc:14008]	GO:0006351:transcription, DNA-templated;GO:0045892:negative regulation of transcription, DNA-templated;	GO:0005634:nucleus;	GO:0003677:DNA binding;GO:0046983:protein dimerization activity;	K09114
ENST00000423945	12.7914	29.872	1.22362	4.62142	5e-05	0.000567165	Ups	ENSG00000225648	7	72300004	72307217	+	SBDSP1	Shwachman-Bodian-Diamond syndrome pseudogene 1 [Source:HGNC Symbol%3BAcc:21646]	-	-	-	K14574
ENST00000424406	1.27682	2.62926	1.0421	1.69161	0.0041	0.0297211	Ups	ENSG00000183072	5	172659896	172662267	-	NKX2-5	NK2 homeobox 5 [Source:HGNC Symbol%3BAcc:2488]	GO:0000122:negative regulation of transcription by RNA polymerase II;GO:0001570:vasculogenesis;GO:0001947:heart looping;GO:0003007:heart morphogenesis;GO:0003148:outflow tract septum morphogenesis;GO:0003161:cardiac conduction system development;GO:0003166:bundle of His development;GO:0003168:Purkinje myocyte differentiation;GO:0003211:cardiac ventricle formation;GO:0003221:right ventricular card…	GO:0005634:nucleus;GO:0005667:transcription factor complex;GO:0005737:cytoplasm;	GO:0001190:obsolete transcriptional activator activity, RNA polymerase II transcription factor binding;GO:0003677:DNA binding;GO:0003682:chromatin binding;GO:0003700:DNA-binding transcription factor activity;GO:0005515:protein binding;GO:0008134:transcription factor binding;GO:0010736:serum response element binding;GO:0042803:protein homodimerization activity;GO:0043565:sequence-specific DNA bind…	K09345
ENST00000424454	0.861637	2.18587	1.34306	1.98939	0.0014	0.0117344	Ups	ENSG00000095787	10	28822469	28899639	+	WAC	WW domain containing adaptor with coiled-coil [Source:HGNC Symbol%3BAcc:17327]	GO:0000075:cell cycle checkpoint;GO:0006351:transcription, DNA-templated;GO:0006974:cellular response to DNA damage stimulus;GO:0010390:histone monoubiquitination;GO:0016239:positive regulation of macroautophagy;GO:0032435:negative regulation of proteasomal ubiquitin-dependent protein catabolic process;GO:0045893:positive regulation of transcription, DNA-templated;GO:0071894:histone H2B conserved…	GO:0005634:nucleus;GO:0005681:spliceosomal complex;GO:0016607:nuclear speck;	GO:0000993:RNA polymerase II complex binding;GO:0003682:chromatin binding;GO:0005515:protein binding;	-
ENST00000425231	1.26181	3.32752	1.39895	2.01761	0.00635	0.0431007	Ups	ENSG00000163814	3	45151708	45187914	-	CDCP1	CUB domain containing protein 1 [Source:HGNC Symbol%3BAcc:24357]	-	GO:0005576:extracellular region;GO:0005886:plasma membrane;GO:0016021:integral component of membrane;	-	K06732
ENST00000425276	4.65998	13.178	1.49973	2.73966	0.00015	0.00158582	Ups	ENSG00000120254	6	151203949	151220136	+	MTHFD1L	methylenetetrahydrofolate dehydrogenase (NADP+ dependent) 1-like [Source:HGNC Symbol%3BAcc:21055]	GO:0006730:one-carbon metabolic process;GO:0006760:folic acid-containing compound metabolic process;GO:0009396:folic acid-containing compound biosynthetic process;GO:0015942:formate metabolic process;GO:0035999:tetrahydrofolate interconversion;GO:0046653:tetrahydrofolate metabolic process;	GO:0005739:mitochondrion;GO:0005829:cytosol;	GO:0004329:formate-tetrahydrofolate ligase activity;GO:0004477:methenyltetrahydrofolate cyclohydrolase activity;GO:0004488:methylenetetrahydrofolate dehydrogenase (NADP+) activity;GO:0005524:ATP binding;GO:0042803:protein homodimerization activity;	K13402
ENST00000425368	90.0015	33.9738	-1.40552	-20.486	5e-05	0.000567165	Down	ENSG00000243649	6	31913486	31919861	+	CFB	complement factor B [Source:HGNC Symbol%3BAcc:1037]	GO:0006508:proteolysis;GO:0006956:complement activation;GO:0006957:complement activation, alternative pathway;GO:0030449:regulation of complement activation;GO:0045087:innate immune response;	GO:0005576:extracellular region;GO:0005886:plasma membrane;	GO:0001848:complement binding;GO:0004252:serine-type endopeptidase activity;	K01335
ENST00000425398	0.707378	2.30464	1.70399	2.24285	0.00075	0.0067863	Ups	ENSG00000164535	7	6449148	6487565	-	DAGLB	diacylglycerol lipase%2C beta [Source:HGNC Symbol%3BAcc:28923]	GO:0006629:lipid metabolic process;GO:0007405:neuroblast proliferation;GO:0007596:blood coagulation;GO:0016042:lipid catabolic process;GO:0019369:arachidonic acid metabolic process;GO:0030168:platelet activation;GO:0042136:neurotransmitter biosynthetic process;	GO:0005886:plasma membrane;GO:0016021:integral component of membrane;	GO:0004806:triglyceride lipase activity;GO:0046872:metal ion binding;	K13806
ENST00000425542	1.86591	4.99774	1.42139	1.6909	0.00645	0.0436629	Ups	ENSG00000100097	22	38071664	38075809	+	LGALS1	lectin%2C galactoside-binding%2C soluble%2C 1 [Source:HGNC Symbol%3BAcc:6561]	GO:0002317:plasma cell differentiation;GO:0006915:apoptotic process;GO:0007165:signal transduction;GO:0010812:negative regulation of cell-substrate adhesion;GO:0010977:negative regulation of neuron projection development;GO:0031295:T cell costimulation;GO:0033555:multicellular organismal response to stress;GO:0034120:positive regulation of erythrocyte aggregation;GO:0042493:response to drug;GO:00…	GO:0005615:extracellular space;GO:0005622:intracellular;GO:0005634:nucleus;GO:0005737:cytoplasm;GO:0009986:cell surface;GO:0031012:extracellular matrix;	GO:0004871:obsolete signal transducer activity;GO:0016936:galactoside binding;GO:0030395:lactose binding;GO:0042803:protein homodimerization activity;GO:0043236:laminin binding;	K06830
ENST00000425700	2.96544	0.688123	-2.10751	-1.99308	0.0072	0.0478232	Down	ENSG00000224389	6	31982623	32003177	+	C4B	complement component 4B (Chido blood group) [Source:HGNC Symbol%3BAcc:1324]	GO:0006954:inflammatory response;GO:0006956:complement activation;GO:0006958:complement activation, classical pathway;GO:0030449:regulation of complement activation;GO:0045087:innate immune response;	GO:0005576:extracellular region;GO:0005615:extracellular space;GO:0005886:plasma membrane;	GO:0004866:endopeptidase inhibitor activity;	K03989
ENST00000425824	1.9308	0.898187	-1.10411	-1.88895	0.0011	0.00951475	Down	ENSG00000044459	9	17135034	17503915	+	CNTLN	centlein%2C centrosomal protein [Source:HGNC Symbol%3BAcc:23432]	-	GO:0005739:mitochondrion;GO:0005813:centrosome;GO:0005814:centriole;GO:0016020:membrane;	GO:0000155:phosphorelay sensor kinase activity;	K16467
ENST00000425929	2.34653	1.10268	-1.08952	-2.31212	0.0003	0.00297786	Down	ENSG00000151470	4	130017282	130033842	+	C4orf33	chromosome 4 open reading frame 33 [Source:HGNC Symbol%3BAcc:27025]	-	-	-	-
ENST00000426004	1.23	2.61033	1.08558	3.01	5e-05	0.000567165	Ups	ENSG00000204070	20	43991779	44005438	+	SYS1	SYS1 Golgi-localized integral membrane protein homolog (S. cerevisiae) [Source:HGNC Symbol%3BAcc:16162]	GO:0015031:protein transport;	GO:0000139:Golgi membrane;GO:0016021:integral component of membrane;	-	K17776
ENST00000426110	2.96859	0	#NAME?	#NAME?	0.00135	0.0113659	Down	ENSG00000230395	2	87345657	87348103	-	AC092651.1	-	-	-	-	K03348
ENST00000426119	6.03012	14.4828	1.26408	2.41725	0.00015	0.00158582	Ups	ENSG00000138074	2	27430172	27434756	-	SLC5A6	solute carrier family 5 (sodium/multivitamin and iodide cotransporter)%2C member 6 [Source:HGNC Symbol%3BAcc:11041]	GO:0006766:vitamin metabolic process;GO:0006767:water-soluble vitamin metabolic process;GO:0006768:biotin metabolic process;GO:0006810:transport;GO:0015878:biotin transport;GO:0015887:pantothenate transmembrane transport;GO:0015939:pantothenate metabolic process;GO:0044281:small molecule metabolic process;GO:0055085:transmembrane transport;	GO:0005886:plasma membrane;GO:0005887:integral component of plasma membrane;GO:0012506:vesicle membrane;GO:0016020:membrane;GO:0016021:integral component of membrane;GO:0031526:brush border membrane;	GO:0008523:sodium-dependent multivitamin transmembrane transporter activity;	K14386
ENST00000426291	1.77264	10.1008	2.51051	3.56248	0.0001	0.00108751	Ups	ENSG00000136244	7	22766766	22769266	+	IL6	interleukin 6 (interferon%2C beta 2) [Source:HGNC Symbol%3BAcc:6018]	GO:0001781:neutrophil apoptotic process;GO:0002384:hepatic immune response;GO:0002446:neutrophil mediated immunity;GO:0002548:monocyte chemotaxis;GO:0002675:positive regulation of acute inflammatory response;GO:0002690:positive regulation of leukocyte chemotaxis;GO:0006469:negative regulation of protein kinase activity;GO:0006953:acute-phase response;GO:0006954:inflammatory response;GO:0006955:im…	GO:0005576:extracellular region;GO:0005615:extracellular space;GO:0005896:interleukin-6 receptor complex;GO:0009897:external side of plasma membrane;	GO:0005125:cytokine activity;GO:0005138:interleukin-6 receptor binding;GO:0008083:growth factor activity;	K05405
ENST00000426595	1.38694	0.489626	-1.50215	-1.62053	0.0058	0.0399867	Down	ENSG00000249773	7	55954970	56022932	+	MRPS17	28S ribosomal protein S17%2C mitochondrial%3B HCG1984214%2C isoform CRA_a [Source:UniProtKB/TrEMBL%3BAcc:I3L0E3]	GO:0006355:regulation of transcription, DNA-templated;GO:0006412:translation;	GO:0005763:mitochondrial small ribosomal subunit;GO:0005840:ribosome;	GO:0003676:nucleic acid binding;GO:0003735:structural constituent of ribosome;GO:0019843:rRNA binding;	K02961
ENST00000427043	4.71022	0.0707891	-6.05612	-5.24281	0.00245	0.019088	Down	ENSG00000105141	19	15160195	15169104	+	CASP14	caspase 14%2C apoptosis-related cysteine peptidase [Source:HGNC Symbol%3BAcc:1502]	GO:0006508:proteolysis;GO:0006915:apoptotic process;GO:0008544:epidermis development;GO:0030154:cell differentiation;	GO:0005634:nucleus;GO:0005737:cytoplasm;GO:0045095:keratin filament;	GO:0004197:cysteine-type endopeptidase activity;	K04401
ENST00000427855	3.38824	1.63836	-1.04829	-6.07124	5e-05	0.000567165	Down	ENSG00000100767	14	73704205	73741345	+	PAPLN	papilin%2C proteoglycan-like sulfated glycoprotein [Source:HGNC Symbol%3BAcc:19262]	-	GO:0005604:basement membrane;	GO:0004222:metalloendopeptidase activity;GO:0004867:serine-type endopeptidase inhibitor activity;GO:0008270:zinc ion binding;	K12581
ENST00000427926	0.773525	2.1153	1.45134	1.90429	0.0017	0.0139007	Ups	ENSG00000070371	22	19166989	19279239	-	CLTCL1	clathrin%2C heavy chain-like 1 [Source:HGNC Symbol%3BAcc:2093]	GO:0006886:intracellular protein transport;GO:0006898:receptor-mediated endocytosis;GO:0007165:signal transduction;GO:0009653:anatomical structure morphogenesis;GO:0016192:vesicle-mediated transport;GO:0046326:positive regulation of glucose import;	GO:0005802:trans-Golgi network;GO:0005819:spindle;GO:0005905:clathrin-coated pit;GO:0030130:clathrin coat of trans-Golgi network vesicle;GO:0030132:clathrin coat of coated pit;GO:0030135:coated vesicle;GO:0030136:clathrin-coated vesicle;	GO:0004871:obsolete signal transducer activity;GO:0005198:structural molecule activity;GO:0005515:protein binding;	K04646
ENST00000428675	1.69968	0.331996	-2.35603	-2.56483	0.00295	0.0224336	Down	ENSG00000115896	2	198669426	199013125	+	PLCL1	phospholipase C-like 1 [Source:HGNC Symbol%3BAcc:9063]	GO:0006629:lipid metabolic process;GO:0007610:behavior;GO:0035556:intracellular signal transduction;	GO:0005737:cytoplasm;	GO:0004435:phosphatidylinositol phospholipase C activity;GO:0004629:phospholipase C activity;GO:0004871:obsolete signal transducer activity;GO:0005509:calcium ion binding;GO:0005543:phospholipid binding;	K15375
ENST00000428940	0.659204	0.301886	-1.12672	-2.40248	0.0002	0.00205837	Down	ENSG00000227896	10	88281702	88284858	+	RP11-77P6.2	-	-	-	-	-
ENST00000430085	4.15357	10.2843	1.30803	2.03103	0.0011	0.00951475	Ups	ENSG00000122786	7	134464388	134653404	+	CALD1	caldesmon 1 [Source:HGNC Symbol%3BAcc:1441]	GO:0006928:movement of cell or subcellular component;GO:0006936:muscle contraction;	GO:0005829:cytosol;GO:0005856:cytoskeleton;GO:0005886:plasma membrane;GO:0015629:actin cytoskeleton;GO:0016020:membrane;GO:0030016:myofibril;GO:0030478:actin cap;	GO:0003779:actin binding;GO:0005516:calmodulin binding;GO:0005523:tropomyosin binding;GO:0017022:myosin binding;	K12327
ENST00000430245	51.6802	8.85927	-2.54435	-1.99448	0.0006	0.00555962	Down	ENSG00000234741	1	173833039	173838020	-	GAS5	growth arrest-specific 5 (non-protein coding) [Source:HGNC Symbol%3BAcc:16355]	-	-	-	-
ENST00000430246	0.760549	0.351179	-1.11483	-2.24244	0.00025	0.00252643	Down	ENSG00000092199	14	21678715	21733675	-	HNRNPC	heterogeneous nuclear ribonucleoprotein C (C1/C2) [Source:HGNC Symbol%3BAcc:5035]	GO:0000398:mRNA splicing, via spliceosome;GO:0008380:RNA splicing;GO:0010467:gene expression;	GO:0005654:nucleoplasm;GO:0005681:spliceosomal complex;GO:0019013:viral nucleocapsid;GO:0045120:pronucleus;GO:0071013:catalytic step 2 spliceosome;	GO:0000166:nucleotide binding;GO:0003676:nucleic acid binding;GO:0003723:RNA binding;GO:0003729:mRNA binding;GO:0005515:protein binding;GO:0042802:identical protein binding;	K12884
ENST00000430260	1.81754	5.91064	1.70133	3.42222	5e-05	0.000567165	Ups	ENSG00000169398	8	141669172	141728833	-	PTK2	protein tyrosine kinase 2 [Source:HGNC Symbol%3BAcc:9611]	GO:0000226:microtubule cytoskeleton organization;GO:0001525:angiogenesis;GO:0001570:vasculogenesis;GO:0001764:neuron migration;GO:0001890:placenta development;GO:0001934:positive regulation of protein phosphorylation;GO:0003007:heart morphogenesis;GO:0006915:apoptotic process;GO:0006921:cellular component disassembly involved in execution phase of apoptosis;GO:0007172:signal complex assembly;GO:0…	GO:0005634:nucleus;GO:0005730:nucleolus;GO:0005737:cytoplasm;GO:0005815:microtubule organizing center;GO:0005829:cytosol;GO:0005856:cytoskeleton;GO:0005925:focal adhesion;GO:0005938:cell cortex;GO:0014704:intercalated disc;GO:0016323:basolateral plasma membrane;GO:0016324:apical plasma membrane;GO:0016604:nuclear body;GO:0030027:lamellipodium;GO:0042383:sarcolemma;	GO:0003779:actin binding;GO:0004672:protein kinase activity;GO:0004713:protein tyrosine kinase activity;GO:0004715:non-membrane spanning protein tyrosine kinase activity;GO:0004871:obsolete signal transducer activity;GO:0005178:integrin binding;GO:0005515:protein binding;GO:0005524:ATP binding;GO:0008432:JUN kinase binding;GO:0019901:protein kinase binding;GO:0042169:SH2 domain binding;GO:0043548…	K05725
ENST00000430323	1.22474	2.75842	1.17137	2.57243	5e-05	0.000567165	Ups	ENSG00000165490	11	82612740	82645377	+	C11orf82	chromosome 11 open reading frame 82 [Source:HGNC Symbol%3BAcc:26351]	GO:0006974:cellular response to DNA damage stimulus;GO:0007286:spermatid development;GO:0030097:hemopoiesis;GO:0034644:cellular response to UV;GO:0071345:cellular response to cytokine stimulus;GO:0071447:cellular response to hydroperoxide;GO:0071480:cellular response to gamma radiation;GO:0071850:mitotic cell cycle arrest;GO:2000270:negative regulation of fibroblast apoptotic process;	GO:0005634:nucleus;GO:0005737:cytoplasm;	-	K08857
ENST00000430715	3.59305	0.636691	-2.49654	-3.37512	5e-05	0.000567165	Down	ENSG00000125744	19	45988552	45996525	-	RTN2	reticulon 2 [Source:HGNC Symbol%3BAcc:10468]	GO:0007165:signal transduction;GO:0008219:cell death;	GO:0005783:endoplasmic reticulum;GO:0016021:integral component of membrane;GO:0030176:integral component of endoplasmic reticulum membrane;	GO:0004871:obsolete signal transducer activity;GO:0005515:protein binding;	-
ENST00000430739	1.60367	7.63922	2.25205	2.26303	0.0035	0.0259942	Ups	ENSG00000266967	17	41107918	41116515	-	AARSD1	alanyl-tRNA synthetase domain containing 1 [Source:HGNC Symbol%3BAcc:28417]	GO:0006419:alanyl-tRNA aminoacylation;GO:0008150:biological_process;GO:0043039:tRNA aminoacylation;	GO:0005575:cellular_component;GO:0005737:cytoplasm;	GO:0000166:nucleotide binding;GO:0003674:molecular_function;GO:0003676:nucleic acid binding;GO:0004813:alanine-tRNA ligase activity;GO:0005524:ATP binding;GO:0046872:metal ion binding;	K07050
ENST00000430841	3.05176	13.4353	2.13832	3.94197	5e-05	0.000567165	Ups	ENSG00000093144	6	127611014	127664543	-	ECHDC1	enoyl CoA hydratase domain containing 1 [Source:HGNC Symbol%3BAcc:21489]	-	GO:0005829:cytosol;	GO:0003824:catalytic activity;GO:0004492:methylmalonyl-CoA decarboxylase activity;GO:0016831:carboxy-lyase activity;	K18426
ENST00000431326	4.32902	1.50187	-1.52728	-3.89174	5e-05	0.000567165	Down	ENSG00000215271	14	23744697	23762787	-	HOMEZ	homeobox and leucine zipper encoding [Source:HGNC Symbol%3BAcc:20164]	GO:0006351:transcription, DNA-templated;	GO:0005634:nucleus;GO:0005730:nucleolus;	GO:0003700:DNA-binding transcription factor activity;GO:0043565:sequence-specific DNA binding;	-
ENST00000431660	2.23384	1.09739	-1.02546	-1.95678	0.001	0.008754	Down	ENSG00000075142	7	87836991	87856291	-	SRI	sorcin [Source:HGNC Symbol%3BAcc:11292]	GO:0001508:action potential;GO:0006810:transport;GO:0006816:calcium ion transport;GO:0006880:intracellular sequestering of iron ion;GO:0006942:regulation of striated muscle contraction;GO:0007165:signal transduction;GO:0007507:heart development;GO:0007517:muscle organ development;GO:0008016:regulation of heart contraction;GO:0010459:negative regulation of heart rate;GO:0010649:regulation of cell …	GO:0005737:cytoplasm;GO:0005789:endoplasmic reticulum membrane;GO:0005829:cytosol;GO:0016020:membrane;GO:0016529:sarcoplasmic reticulum;GO:0030018:Z disc;GO:0030315:T-tubule;GO:0033017:sarcoplasmic reticulum membrane;GO:0042584:chromaffin granule membrane;	GO:0002020:protease binding;GO:0005102:signaling receptor binding;GO:0005246:calcium channel regulator activity;GO:0005509:calcium ion binding;GO:0005515:protein binding;GO:0044325:ion channel binding;GO:0046982:protein heterodimerization activity;GO:0070491:repressing transcription factor binding;	K17985
ENST00000432325	2.00285	5.3091	1.40641	2.51249	5e-05	0.000567165	Ups	ENSG00000136273	7	48004763	48019150	-	HUS1	HUS1 checkpoint homolog (S. pombe) [Source:HGNC Symbol%3BAcc:5309]	GO:0000077:DNA damage checkpoint;GO:0000724:double-strand break repair via homologous recombination;GO:0001932:regulation of protein phosphorylation;GO:0006260:DNA replication;GO:0006281:DNA repair;GO:0006468:protein phosphorylation;GO:0006974:cellular response to DNA damage stimulus;GO:0007093:mitotic cell cycle checkpoint;GO:0008156:negative regulation of DNA replication;GO:0009411:response to …	GO:0005634:nucleus;GO:0005654:nucleoplasm;GO:0005730:nucleolus;GO:0005794:Golgi apparatus;GO:0030896:checkpoint clamp complex;	GO:0005515:protein binding;	K10903
ENST00000432425	3.41067	1.69376	-1.00982	-2.03479	0.0008	0.00718756	Down	ENSG00000013441	2	201717804	201729379	-	CLK1	CDC-like kinase 1 [Source:HGNC Symbol%3BAcc:2068]	GO:0008283:cell proliferation;GO:0018105:peptidyl-serine phosphorylation;GO:0018107:peptidyl-threonine phosphorylation;GO:0018108:peptidyl-tyrosine phosphorylation;GO:0043484:regulation of RNA splicing;GO:0046777:protein autophosphorylation;	GO:0005634:nucleus;GO:0005737:cytoplasm;	GO:0004674:protein serine/threonine kinase activity;GO:0004712:protein serine/threonine/tyrosine kinase activity;GO:0004715:non-membrane spanning protein tyrosine kinase activity;GO:0005524:ATP binding;	K08823
ENST00000432520	2.7183	0.952573	-1.5128	-1.79664	0.0036	0.0266047	Down	ENSG00000198925	2	220089875	220094064	-	ATG9A	autophagy related 9A [Source:HGNC Symbol%3BAcc:22408]	GO:0000045:autophagosome assembly;GO:0006914:autophagy;GO:0015031:protein transport;GO:0034067:protein localization to Golgi apparatus;GO:0045087:innate immune response;	GO:0000421:autophagosome membrane;GO:0005770:late endosome;GO:0005776:autophagosome;GO:0005789:endoplasmic reticulum membrane;GO:0005794:Golgi apparatus;GO:0016021:integral component of membrane;GO:0031410:cytoplasmic vesicle;GO:0031902:late endosome membrane;	GO:0005515:protein binding;	K17907
ENST00000432587	1.37402	0.504411	-1.44573	-2.34989	0.00235	0.0184161	Down	ENSG00000143164	1	167905937	168044869	+	DCAF6	DDB1 and CUL4 associated factor 6 [Source:HGNC Symbol%3BAcc:30002]	GO:0016567:protein ubiquitination;GO:0045944:positive regulation of transcription by RNA polymerase II;	GO:0005634:nucleus;GO:0080008:Cul4-RING E3 ubiquitin ligase complex;	GO:0030374:nuclear receptor transcription coactivator activity;	K11795
ENST00000432854	1.44425	0.503857	-1.51924	-5.28639	5e-05	0.000567165	Down	ENSG00000136279	7	44089843	44109055	+	DBNL	drebrin-like [Source:HGNC Symbol%3BAcc:2696]	GO:0006897:endocytosis;GO:0006915:apoptotic process;GO:0006921:cellular component disassembly involved in execution phase of apoptosis;GO:0007257:activation of JUN kinase activity;GO:0007416:synapse assembly;GO:0016601:Rac protein signal transduction;GO:0048812:neuron projection morphogenesis;GO:0071800:podosome assembly;	GO:0000139:Golgi membrane;GO:0001726:ruffle;GO:0002102:podosome;GO:0005622:intracellular;GO:0005737:cytoplasm;GO:0005829:cytosol;GO:0005886:plasma membrane;GO:0005938:cell cortex;GO:0014069:postsynaptic density;GO:0030027:lamellipodium;GO:0030054:cell junction;GO:0030425:dendrite;GO:0030665:clathrin-coated vesicle membrane;	GO:0003779:actin binding;GO:0005515:protein binding;GO:0008022:protein C-terminus binding;GO:0008047:enzyme activator activity;GO:0019904:protein domain specific binding;GO:0051015:actin filament binding;	K01834
ENST00000433100	5.1704	1.40894	-1.87567	-3.88187	5e-05	0.000567165	Down	ENSG00000006534	11	67776048	67796163	+	ALDH3B1	aldehyde dehydrogenase 3 family%2C member B1 [Source:HGNC Symbol%3BAcc:410]	GO:0006066:alcohol metabolic process;GO:0006068:ethanol catabolic process;GO:0006629:lipid metabolic process;GO:0034599:cellular response to oxidative stress;GO:0046185:aldehyde catabolic process;GO:0055114:oxidation-reduction process;	GO:0005737:cytoplasm;	GO:0004028:3-chloroallyl aldehyde dehydrogenase activity;GO:0004030:aldehyde dehydrogenase [NAD(P)+] activity;	K00129
ENST00000434459	12.142	6.05513	-1.00378	-6.21133	5e-05	0.000567165	Down	ENSG00000187134	10	4934796	5020142	+	AKR1C1	aldo-keto reductase family 1%2C member C1 [Source:HGNC Symbol%3BAcc:384]	GO:0001523:retinoid metabolic process;GO:0006805:xenobiotic metabolic process;GO:0007586:digestion;GO:0007603:phototransduction, visible light;GO:0008206:bile acid metabolic process;GO:0015721:bile acid and bile salt transport;GO:0030299:intestinal cholesterol absorption;GO:0042448:progesterone metabolic process;GO:0042574:retinal metabolic process;GO:0042632:cholesterol homeostasis;GO:0044597:da…	GO:0005829:cytosol;	GO:0004032:alditol:NADP+ 1-oxidoreductase activity;GO:0004033:aldo-keto reductase (NADP) activity;GO:0016491:oxidoreductase activity;GO:0016655:oxidoreductase activity, acting on NAD(P)H, quinone or similar compound as acceptor;GO:0018636:phenanthrene 9,10-monooxygenase activity;GO:0031406:carboxylic acid binding;GO:0032052:bile acid binding;GO:0047006:17-alpha,20-alpha-dihydroxypregn-4-en-3-one …	K00089
ENST00000435235	2.69942	8.77728	1.70113	2.90203	5e-05	0.000567165	Ups	ENSG00000122545	7	35840542	35944917	+	SEPT7	septin 7 [Source:HGNC Symbol%3BAcc:1717]	GO:0000910:cytokinesis;GO:0007049:cell cycle;GO:0016476:regulation of embryonic cell shape;GO:0051291:protein heterooligomerization;GO:0060271:cilium assembly;	GO:0000777:condensed chromosome kinetochore;GO:0001725:stress fiber;GO:0005634:nucleus;GO:0005730:nucleolus;GO:0005737:cytoplasm;GO:0005819:spindle;GO:0005886:plasma membrane;GO:0015629:actin cytoskeleton;GO:0015630:microtubule cytoskeleton;GO:0016324:apical plasma membrane;GO:0030496:midbody;GO:0031105:septin complex;GO:0032154:cleavage furrow;GO:0043679:axon terminus;GO:0045202:synapse;	GO:0005198:structural molecule activity;GO:0005515:protein binding;GO:0005525:GTP binding;	K16944
ENST00000435304	65.2595	20.0088	-1.70556	-2.0484	0.0001	0.00108751	Down	ENSG00000103769	15	66161830	66180090	+	RAB11A	RAB11A%2C member RAS oncogene family [Source:HGNC Symbol%3BAcc:9760]	GO:0000910:cytokinesis;GO:0006184:obsolete GTP catabolic process;GO:0006833:water transport;GO:0007264:small GTPase mediated signal transduction;GO:0015031:protein transport;GO:0016192:vesicle-mediated transport;GO:0031175:neuron projection development;GO:0032402:melanosome transport;GO:0045773:positive regulation of axon extension;GO:0048169:regulation of long-term neuronal synaptic plasticity;G…	GO:0005739:mitochondrion;GO:0005802:trans-Golgi network;GO:0005886:plasma membrane;GO:0030133:transport vesicle;GO:0030424:axon;GO:0030659:cytoplasmic vesicle membrane;GO:0030670:phagocytic vesicle membrane;GO:0032154:cleavage furrow;GO:0045335:phagocytic vesicle;GO:0048471:perinuclear region of cytoplasm;GO:0055037:recycling endosome;GO:0055038:recycling endosome membrane;	GO:0003924:GTPase activity;GO:0005515:protein binding;GO:0005525:GTP binding;GO:0019905:syntaxin binding;	K07904
ENST00000435381	1.60748	3.69604	1.20118	2.02594	0.00225	0.0177473	Ups	ENSG00000120694	13	31710762	31712705	-	HSPH1	heat shock 105kDa/110kDa protein 1 [Source:HGNC Symbol%3BAcc:16969]	GO:0006950:response to stress;GO:0006986:response to unfolded protein;GO:0045345:positive regulation of MHC class I biosynthetic process;GO:0051085:chaperone cofactor-dependent protein refolding;GO:0051135:positive regulation of NK T cell activation;	GO:0005576:extracellular region;GO:0005634:nucleus;GO:0005730:nucleolus;GO:0005737:cytoplasm;GO:0005874:microtubule;GO:0071682:endocytic vesicle lumen;	GO:0005524:ATP binding;GO:0043014:alpha-tubulin binding;	K09485
ENST00000435558	1.51347	5.82966	1.94556	3.6747	5e-05	0.000567165	Ups	ENSG00000083454	17	3575748	3599508	-	P2RX5	purinergic receptor P2X%2C ligand-gated ion channel%2C 5 [Source:HGNC Symbol%3BAcc:8536]	GO:0006810:transport;GO:0006812:cation transport;GO:0007165:signal transduction;GO:0007399:nervous system development;GO:0010524:positive regulation of calcium ion transport into cytosol;GO:0035590:purinergic nucleotide receptor signaling pathway;GO:0050850:positive regulation of calcium-mediated signaling;	GO:0005887:integral component of plasma membrane;GO:0016020:membrane;GO:0016021:integral component of membrane;	GO:0001614:purinergic nucleotide receptor activity;GO:0004888:transmembrane signaling receptor activity;GO:0004931:extracellularly ATP-gated cation channel activity;GO:0005216:ion channel activity;GO:0005524:ATP binding;	K05219
ENST00000435686	0.822844	2.1971	1.41691	1.77941	0.0021	0.0167145	Ups	ENSG00000117859	1	52082764	52254136	+	OSBPL9	oxysterol binding protein-like 9 [Source:HGNC Symbol%3BAcc:16386]	GO:0006869:lipid transport;	-	GO:0005543:phospholipid binding;	-
ENST00000435817	1.94873	0.798942	-1.28637	-2.7692	0.0001	0.00108751	Down	ENSG00000197948	5	141018869	141030986	-	FCHSD1	FCH and double SH3 domains 1 [Source:HGNC Symbol%3BAcc:25463]	-	-	-	-
ENST00000436267	1.42119	0.596572	-1.25233	-1.85759	0.0058	0.0399867	Down	ENSG00000171097	9	131595575	131644210	-	CCBL1	cysteine conjugate-beta lyase%2C cytoplasmic [Source:HGNC Symbol%3BAcc:1564]	GO:0006559:L-phenylalanine catabolic process;GO:0006569:tryptophan catabolic process;GO:0006575:cellular modified amino acid metabolic process;GO:0008652:cellular amino acid biosynthetic process;GO:0009058:biosynthetic process;GO:0034641:cellular nitrogen compound metabolic process;GO:0044281:small molecule metabolic process;GO:0070189:kynurenine metabolic process;GO:0097053:L-kynurenine cataboli…	GO:0005634:nucleus;GO:0005730:nucleolus;GO:0005737:cytoplasm;GO:0005829:cytosol;	GO:0003824:catalytic activity;GO:0008483:transaminase activity;GO:0016212:kynurenine-oxoglutarate transaminase activity;GO:0016829:lyase activity;GO:0030170:pyridoxal phosphate binding;GO:0036141:L-phenylalanine-oxaloacetate transaminase activity;GO:0042803:protein homodimerization activity;GO:0047312:L-phenylalanine:pyruvate aminotransferase activity;GO:0047316:glutamine-phenylpyruvate transamin…	K00816
ENST00000436354	7.85722	22.2651	1.50269	1.90575	0.0044	0.0315762	Ups	ENSG00000162191	11	62445681	62446567	-	UBXN1	UBX domain protein 1 [Source:HGNC Symbol%3BAcc:18402]	GO:0031397:negative regulation of protein ubiquitination;GO:0032435:negative regulation of proteasomal ubiquitin-dependent protein catabolic process;GO:0043161:proteasome-mediated ubiquitin-dependent protein catabolic process;	GO:0000502:proteasome complex;GO:0005634:nucleus;GO:0005737:cytoplasm;GO:0030425:dendrite;GO:0034098:VCP-NPL4-UFD1 AAA ATPase complex;GO:0043025:neuronal cell body;	GO:0005515:protein binding;GO:0031593:polyubiquitin modification-dependent protein binding;GO:0031625:ubiquitin protein ligase binding;GO:0043130:ubiquitin binding;GO:0051117:ATPase binding;GO:0071796:K6-linked polyubiquitin modification-dependent protein binding;	-
ENST00000436383	0.28704	1.31166	2.19207	5.03729	5e-05	0.000567165	Ups	ENSG00000238266	10	6821560	6884868	+	LINC00707	long intergenic non-protein coding RNA 707 [Source:HGNC Symbol%3BAcc:44691]	-	-	-	-
ENST00000436427	3.6728	8.82719	1.26507	3.02832	5e-05	0.000567165	Ups	ENSG00000065978	1	43148658	43168020	+	YBX1	Y box binding protein 1 [Source:HGNC Symbol%3BAcc:8014]	GO:0000122:negative regulation of transcription by RNA polymerase II;GO:0000398:mRNA splicing, via spliceosome;GO:0001701:in utero embryonic development;GO:0006355:regulation of transcription, DNA-templated;GO:0006366:transcription by RNA polymerase II;GO:0008380:RNA splicing;GO:0010467:gene expression;GO:0045892:negative regulation of transcription, DNA-templated;GO:0051154:negative regulation o…	GO:0005634:nucleus;GO:0005654:nucleoplasm;GO:0005689:U12-type spliceosomal complex;GO:0005737:cytoplasm;GO:0010494:cytoplasmic stress granule;GO:0043231:intracellular membrane-bounded organelle;GO:0070062:extracellular exosome;GO:0070937:CRD-mediated mRNA stability complex;GO:0071204:histone pre-mRNA 3'end processing complex;	GO:0003677:DNA binding;GO:0003690:double-stranded DNA binding;GO:0003697:single-stranded DNA binding;GO:0003700:DNA-binding transcription factor activity;GO:0003723:RNA binding;GO:0005515:protein binding;	K09276
ENST00000436461	9.53998	23.9629	1.32875	5.59986	5e-05	0.000567165	Ups	ENSG00000122786	7	134430218	134644807	+	CALD1	caldesmon 1 [Source:HGNC Symbol%3BAcc:1441]	GO:0006928:movement of cell or subcellular component;GO:0006936:muscle contraction;	GO:0005829:cytosol;GO:0005856:cytoskeleton;GO:0005886:plasma membrane;GO:0015629:actin cytoskeleton;GO:0016020:membrane;GO:0030016:myofibril;GO:0030478:actin cap;	GO:0003779:actin binding;GO:0005516:calmodulin binding;GO:0005523:tropomyosin binding;GO:0017022:myosin binding;	K12327
ENST00000437139	11.3672	3.50015	-1.69939	-3.78358	5e-05	0.000567165	Down	ENSG00000179029	17	8077285	8079692	-	TMEM107	transmembrane protein 107 [Source:HGNC Symbol%3BAcc:28128]	GO:0008150:biological_process;GO:0021532:neural tube patterning;GO:0042733:embryonic digit morphogenesis;	GO:0005575:cellular_component;GO:0016021:integral component of membrane;	GO:0003674:molecular_function;	-
ENST00000438317	1.90884	5.66342	1.56898	1.78753	0.00345	0.0256828	Ups	ENSG00000125991	20	34129828	34135222	+	ERGIC3	ERGIC and golgi 3 [Source:HGNC Symbol%3BAcc:15927]	GO:0016192:vesicle-mediated transport;	GO:0005789:endoplasmic reticulum membrane;GO:0005794:Golgi apparatus;GO:0016021:integral component of membrane;GO:0033116:endoplasmic reticulum-Golgi intermediate compartment membrane;	-	-
ENST00000438320	2.01238	5.06922	1.33286	3.77919	5e-05	0.000567165	Ups	ENSG00000129187	4	183811408	183838747	-	DCTD	dCMP deaminase [Source:HGNC Symbol%3BAcc:2710]	GO:0006206:pyrimidine nucleobase metabolic process;GO:0006220:pyrimidine nucleotide metabolic process;GO:0009165:nucleotide biosynthetic process;GO:0044281:small molecule metabolic process;GO:0046134:pyrimidine nucleoside biosynthetic process;GO:0055086:nucleobase-containing small molecule metabolic process;	GO:0005829:cytosol;	GO:0004132:dCMP deaminase activity;GO:0008270:zinc ion binding;GO:0016787:hydrolase activity;GO:0016810:hydrolase activity, acting on carbon-nitrogen (but not peptide) bonds;	K01493
ENST00000438389	4.16826	8.4389	1.01761	4.59419	5e-05	0.000567165	Ups	ENSG00000063241	19	55964352	55973710	-	ISOC2	isochorismatase domain containing 2 [Source:HGNC Symbol%3BAcc:26278]	GO:0031648:protein destabilization;	GO:0005634:nucleus;GO:0005737:cytoplasm;GO:0005739:mitochondrion;	GO:0003824:catalytic activity;GO:0005515:protein binding;	-
ENST00000438666	1.35622	0.529041	-1.35814	-2.20575	0.0016	0.0131976	Down	ENSG00000133104	13	36875775	36920420	-	SPG20	spastic paraplegia 20 (Troyer syndrome) [Source:HGNC Symbol%3BAcc:18514]	GO:0000910:cytokinesis;GO:0008219:cell death;GO:0009838:abscission;GO:0030514:negative regulation of BMP signaling pathway;GO:0034389:lipid droplet organization;GO:0048698:negative regulation of collateral sprouting in absence of injury;GO:0050905:neuromuscular process;GO:0051301:cell division;GO:0051881:regulation of mitochondrial membrane potential;GO:0060612:adipose tissue development;	GO:0005737:cytoplasm;GO:0005741:mitochondrial outer membrane;GO:0005811:lipid droplet;GO:0030496:midbody;GO:0045202:synapse;	GO:0005515:protein binding;GO:0031625:ubiquitin protein ligase binding;	K19366
ENST00000438943	1.41457	0.589887	-1.26185	-2.09672	0.0007	0.006385	Down	ENSG00000135953	2	103333497	103353337	-	MFSD9	major facilitator superfamily domain containing 9 [Source:HGNC Symbol%3BAcc:28158]	GO:0055085:transmembrane transport;	GO:0005886:plasma membrane;GO:0016021:integral component of membrane;	GO:0005215:transporter activity;	K11447
ENST00000438976	1.39667	2.91896	1.06346	1.57898	0.00715	0.0475594	Ups	ENSG00000160818	1	156565005	156571262	-	GPATCH4	G patch domain containing 4 [Source:HGNC Symbol%3BAcc:25982]	-	-	GO:0003676:nucleic acid binding;	-
ENST00000439082	7.73841	2.87997	-1.42599	-2.44414	0.0008	0.00718756	Down	ENSG00000196139	10	5119973	5149872	+	AKR1C3	aldo-keto reductase family 1%2C member C3 [Source:HGNC Symbol%3BAcc:386]	GO:0000060:protein import into nucleus, translocation;GO:0001523:retinoid metabolic process;GO:0006693:prostaglandin metabolic process;GO:0007186:G protein-coupled receptor signaling pathway;GO:0007584:response to nutrient;GO:0007603:phototransduction, visible light;GO:0008202:steroid metabolic process;GO:0008284:positive regulation of cell proliferation;GO:0008584:male gonad development;GO:00092…	GO:0005622:intracellular;GO:0005634:nucleus;GO:0005737:cytoplasm;GO:0005829:cytosol;	GO:0001758:retinal dehydrogenase activity;GO:0004032:alditol:NADP+ 1-oxidoreductase activity;GO:0004033:aldo-keto reductase (NADP) activity;GO:0004745:retinol dehydrogenase activity;GO:0004958:prostaglandin F receptor activity;GO:0016491:oxidoreductase activity;GO:0016655:oxidoreductase activity, acting on NAD(P)H, quinone or similar compound as acceptor;GO:0018636:phenanthrene 9,10-monooxygenase…	K04119
ENST00000439806	3.53639	8.17328	1.20864	1.86511	0.00425	0.0306511	Ups	ENSG00000214078	20	34219434	34252854	-	CPNE1	copine I [Source:HGNC Symbol%3BAcc:2314]	GO:0006629:lipid metabolic process;GO:0016192:vesicle-mediated transport;	GO:0005634:nucleus;GO:0005730:nucleolus;	GO:0001786:phosphatidylserine binding;GO:0005215:transporter activity;GO:0005544:calcium-dependent phospholipid binding;	-
ENST00000440771	0.944547	2.77094	1.55268	1.91979	0.0031	0.0234271	Ups	ENSG00000100296	22	29932656	29949644	-	THOC5	THO complex 5 [Source:HGNC Symbol%3BAcc:19074]	GO:0006397:mRNA processing;GO:0006406:mRNA export from nucleus;GO:0008380:RNA splicing;GO:0030224:monocyte differentiation;GO:0045650:negative regulation of macrophage differentiation;GO:0046784:viral mRNA export from host cell nucleus;GO:0060215:primitive hemopoiesis;	GO:0000346:transcription export complex;GO:0000347:THO complex;GO:0000445:THO complex part of transcription export complex;GO:0005634:nucleus;GO:0005730:nucleolus;GO:0005737:cytoplasm;GO:0043231:intracellular membrane-bounded organelle;GO:0045111:intermediate filament cytoskeleton;	GO:0003723:RNA binding;GO:0005515:protein binding;	K13174
ENST00000440865	5.60335	11.5964	1.04931	2.44698	0.0005	0.0047269	Ups	ENSG00000153187	1	245021413	245026396	-	HNRNPU	heterogeneous nuclear ribonucleoprotein U (scaffold attachment factor A) [Source:HGNC Symbol%3BAcc:5048]	GO:0000398:mRNA splicing, via spliceosome;GO:0006396:RNA processing;GO:0008380:RNA splicing;GO:0010467:gene expression;GO:0070934:CRD-mediated mRNA stabilization;	GO:0005634:nucleus;GO:0005654:nucleoplasm;GO:0009986:cell surface;GO:0070937:CRD-mediated mRNA stability complex;GO:0071013:catalytic step 2 spliceosome;	GO:0003677:DNA binding;GO:0003723:RNA binding;GO:0005515:protein binding;GO:0005524:ATP binding;	K12888
ENST00000440904	4.20048	10.243	1.28601	4.73184	5e-05	0.000567165	Ups	ENSG00000236675	1	155200766	155204116	+	MTX1P1	metaxin 1 pseudogene 1 [Source:HGNC Symbol%3BAcc:7505]	-	-	-	K17776
ENST00000441106	1.5504	0.379909	-2.02891	-3.19742	5e-05	0.000567165	Down	ENSG00000154358	1	228522583	228566575	+	OBSCN	obscurin%2C cytoskeletal calmodulin and titin-interacting RhoGEF [Source:HGNC Symbol%3BAcc:15719]	GO:0007264:small GTPase mediated signal transduction;GO:0007275:multicellular organism development;GO:0035023:regulation of Rho protein signal transduction;GO:0036309:protein localization to M-band;GO:0043065:positive regulation of apoptotic process;GO:0045214:sarcomere organization;GO:0048011:neurotrophin TRK receptor signaling pathway;GO:0051056:regulation of small GTPase mediated signal transd…	GO:0005829:cytosol;GO:0030016:myofibril;GO:0030018:Z disc;GO:0031430:M band;	GO:0004674:protein serine/threonine kinase activity;GO:0004713:protein tyrosine kinase activity;GO:0005089:Rho guanyl-nucleotide exchange factor activity;GO:0005515:protein binding;GO:0005516:calmodulin binding;GO:0005524:ATP binding;GO:0005543:phospholipid binding;GO:0008307:structural constituent of muscle;GO:0030506:ankyrin binding;GO:0031432:titin binding;GO:0046872:metal ion binding;	K17531
ENST00000441214	1.84709	0.777047	-1.24918	-2.55612	0.0003	0.00297786	Down	ENSG00000233077	20	48927248	48937879	-	RP11-290F20.2	-	-	-	-	-
ENST00000441302	0.901329	2.15612	1.25831	2.22964	5e-05	0.000567165	Ups	ENSG00000114745	3	39138150	39149129	-	GORASP1	golgi reassembly stacking protein 1%2C 65kDa [Source:HGNC Symbol%3BAcc:16769]	GO:0000278:mitotic cell cycle;GO:0007030:Golgi organization;GO:0015031:protein transport;GO:0050774:negative regulation of dendrite morphogenesis;	GO:0000139:Golgi membrane;GO:0005794:Golgi apparatus;	-	-
ENST00000442597	5.44722	10.9605	1.00872	2.54957	0.0003	0.00297786	Ups	ENSG00000172113	3	48336009	48342913	-	NME6	NME/NM23 nucleoside diphosphate kinase 6 [Source:HGNC Symbol%3BAcc:20567]	GO:0006183:GTP biosynthetic process;GO:0006228:UTP biosynthetic process;GO:0006241:CTP biosynthetic process;GO:0006915:apoptotic process;GO:0009142:nucleoside triphosphate biosynthetic process;GO:0030308:negative regulation of cell growth;GO:0043066:negative regulation of apoptotic process;GO:0045839:negative regulation of mitotic nuclear division;	GO:0005739:mitochondrion;	GO:0004550:nucleoside diphosphate kinase activity;GO:0005524:ATP binding;GO:0046872:metal ion binding;	K00940
ENST00000443006	1.34386	3.39878	1.33863	2.95682	5e-05	0.000567165	Ups	ENSG00000146701	7	75677403	75696824	+	MDH2	malate dehydrogenase 2%2C NAD (mitochondrial) [Source:HGNC Symbol%3BAcc:6971]	GO:0005975:carbohydrate metabolic process;GO:0006006:glucose metabolic process;GO:0006094:gluconeogenesis;GO:0006099:tricarboxylic acid cycle;GO:0006107:oxaloacetate metabolic process;GO:0006108:malate metabolic process;GO:0006475:internal protein amino acid acetylation;GO:0006734:NADH metabolic process;GO:0044237:cellular metabolic process;GO:0044262:cellular carbohydrate metabolic process;GO:00…	GO:0005634:nucleus;GO:0005730:nucleolus;GO:0005739:mitochondrion;GO:0005743:mitochondrial inner membrane;GO:0005759:mitochondrial matrix;GO:0005886:plasma membrane;	GO:0030060:L-malate dehydrogenase activity;GO:0043621:protein self-association;GO:0046554:malate dehydrogenase (NADP+) activity;	K00026
ENST00000443345	2.32024	4.86561	1.06835	1.96128	0.0071	0.0473011	Ups	ENSG00000071994	6	170890880	170893742	-	PDCD2	programmed cell death 2 [Source:HGNC Symbol%3BAcc:8762]	GO:0006915:apoptotic process;GO:0012501:programmed cell death;	GO:0005634:nucleus;GO:0005737:cytoplasm;	GO:0003677:DNA binding;GO:0046872:metal ion binding;	K14801
ENST00000443736	3.04145	9.39933	1.6278	3.43682	5e-05	0.000567165	Ups	ENSG00000106608	7	43915512	43946225	-	URGCP	upregulator of cell proliferation [Source:HGNC Symbol%3BAcc:30890]	GO:0007049:cell cycle;	GO:0005634:nucleus;GO:0005737:cytoplasm;	GO:0005525:GTP binding;	K17403
ENST00000445517	1.36918	5.76029	2.07283	2.58	0.00145	0.0120937	Ups	ENSG00000106588	7	42957012	42971784	-	PSMA2	proteasome (prosome%2C macropain) subunit%2C alpha type%2C 2 [Source:HGNC Symbol%3BAcc:9531]	GO:0000082:G1/S transition of mitotic cell cycle;GO:0000209:protein polyubiquitination;GO:0000278:mitotic cell cycle;GO:0002474:antigen processing and presentation of peptide antigen via MHC class I;GO:0002479:antigen processing and presentation of exogenous peptide antigen via MHC class I, TAP-dependent;GO:0006511:ubiquitin-dependent protein catabolic process;GO:0006521:regulation of cellular am…	GO:0000502:proteasome complex;GO:0000932:P-body;GO:0005654:nucleoplasm;GO:0005829:cytosol;GO:0005839:proteasome core complex;GO:0019773:proteasome core complex, alpha-subunit complex;	GO:0004175:endopeptidase activity;GO:0004298:threonine-type endopeptidase activity;GO:0005515:protein binding;	K02726
ENST00000445707	0.760885	0.323428	-1.23423	-2.11159	0.00085	0.00758319	Down	ENSG00000242086	3	195427192	195438745	+	LINC00969	long intergenic non-protein coding RNA 969 [Source:HGNC Symbol%3BAcc:48729]	-	-	-	-
ENST00000446276	4.74607	2.03664	-1.22055	-4.32819	5e-05	0.000567165	Down	ENSG00000127603	1	39924795	39952659	+	MACF1	microtubule-actin crosslinking factor 1 [Source:HGNC Symbol%3BAcc:13664]	GO:0001707:mesoderm formation;GO:0006200:obsolete ATP catabolic process;GO:0006620:posttranslational protein targeting to endoplasmic reticulum membrane;GO:0006928:movement of cell or subcellular component;GO:0007050:cell cycle arrest;GO:0007163:establishment or maintenance of cell polarity;GO:0008150:biological_process;GO:0010632:regulation of epithelial cell migration;GO:0016055:Wnt signaling p…	GO:0005737:cytoplasm;GO:0005794:Golgi apparatus;GO:0005856:cytoskeleton;GO:0005874:microtubule;GO:0005886:plasma membrane;GO:0015629:actin cytoskeleton;GO:0032587:ruffle membrane;	GO:0003779:actin binding;GO:0005509:calcium ion binding;GO:0005515:protein binding;GO:0008017:microtubule binding;GO:0016887:ATPase activity;GO:0051015:actin filament binding;	K10382
ENST00000446533	2.79479	0.976036	-1.51773	-3.82933	5e-05	0.000567165	Down	ENSG00000128965	15	41245347	41248710	+	CHAC1	ChaC%2C cation transport regulator homolog 1 (E. coli) [Source:HGNC Symbol%3BAcc:28680]	GO:0006986:response to unfolded protein;GO:0007219:Notch signaling pathway;GO:0010955:negative regulation of protein processing;GO:0022008:neurogenesis;GO:0045746:negative regulation of Notch signaling pathway;GO:0070059:intrinsic apoptotic signaling pathway in response to endoplasmic reticulum stress;	GO:0005794:Golgi apparatus;GO:0005802:trans-Golgi network;GO:0005829:cytosol;	GO:0005112:Notch binding;GO:0005515:protein binding;	K07232
ENST00000447172	3.8336	9.46916	1.30454	2.88134	5e-05	0.000567165	Ups	ENSG00000228797	13	19271143	19271647	+	FAM207BP	family with sequence similarity 207%2C member B%2C pseudogene [Source:HGNC Symbol%3BAcc:39715]	-	-	-	-
ENST00000447393	2.09088	0.857686	-1.28559	-4.80223	5e-05	0.000567165	Down	ENSG00000179364	14	105781081	105864484	+	PACS2	phosphofurin acidic cluster sorting protein 2 [Source:HGNC Symbol%3BAcc:23794]	GO:0006915:apoptotic process;GO:0019048:modulation by virus of host morphology or physiology;	GO:0005739:mitochondrion;GO:0005783:endoplasmic reticulum;GO:0005788:endoplasmic reticulum lumen;	-	K12581
ENST00000448044	3.55103	1.41298	-1.32949	-3.43773	5e-05	0.000567165	Down	ENSG00000073849	3	186739644	186796341	+	ST6GAL1	ST6 beta-galactosamide alpha-2%2C6-sialyltranferase 1 [Source:HGNC Symbol%3BAcc:10860]	GO:0006464:cellular protein modification process;GO:0006486:protein glycosylation;GO:0006959:humoral immune response;GO:0016266:O-glycan processing;GO:0018279:protein N-linked glycosylation via asparagine;GO:0043687:post-translational protein modification;GO:0044267:cellular protein metabolic process;	GO:0000139:Golgi membrane;GO:0005576:extracellular region;GO:0005794:Golgi apparatus;GO:0016021:integral component of membrane;GO:0030173:integral component of Golgi membrane;GO:0032580:Golgi cisterna membrane;	GO:0003835:beta-galactoside alpha-2,6-sialyltransferase activity;GO:0008373:sialyltransferase activity;	K00778
ENST00000448616	13.5042	6.50202	-1.05444	-4.45021	5e-05	0.000567165	Down	ENSG00000130720	9	133777825	133814455	-	FIBCD1	fibrinogen C domain containing 1 [Source:HGNC Symbol%3BAcc:25922]	-	GO:0016020:membrane;GO:0016021:integral component of membrane;	GO:0008061:chitin binding;GO:0046872:metal ion binding;	-
ENST00000448635	11.1736	23.4756	1.07107	2.08713	0.00345	0.0256828	Ups	ENSG00000105393	19	17378287	17387364	+	BABAM1	BRISC and BRCA1 A complex member 1 [Source:HGNC Symbol%3BAcc:25008]	GO:0006302:double-strand break repair;GO:0010212:response to ionizing radiation;GO:0031572:G2 DNA damage checkpoint;GO:0045739:positive regulation of DNA repair;GO:0070536:protein K63-linked deubiquitination;	GO:0005634:nucleus;GO:0005737:cytoplasm;GO:0070531:BRCA1-A complex;GO:0070552:BRISC complex;	GO:0005515:protein binding;	-
ENST00000448869	17.3713	8.64966	-1.00599	-4.50305	5e-05	0.000567165	Down	ENSG00000229953	1	156616299	156631216	-	RP11-284F21.7	-	-	-	-	-
ENST00000449131	3.96912	1.87271	-1.08369	-4.33442	5e-05	0.000567165	Down	ENSG00000167995	11	61717842	61732987	+	BEST1	bestrophin 1 [Source:HGNC Symbol%3BAcc:12703]	GO:0006821:chloride transport;GO:0007601:visual perception;GO:0030321:transepithelial chloride transport;GO:0034220:ion transmembrane transport;GO:0050908:detection of light stimulus involved in visual perception;GO:0051924:regulation of calcium ion transport;GO:0055085:transmembrane transport;	GO:0005829:cytosol;GO:0005886:plasma membrane;GO:0016020:membrane;GO:0016021:integral component of membrane;GO:0016323:basolateral plasma membrane;GO:0034707:chloride channel complex;	GO:0005254:chloride channel activity;	K13878
ENST00000449469	1.88434	4.1501	1.13908	3.32306	5e-05	0.000567165	Ups	ENSG00000196756	20	37049239	37057973	-	SNHG17	small nucleolar RNA host gene 17 (non-protein coding) [Source:HGNC Symbol%3BAcc:48600]	-	-	-	-
ENST00000449470	20.6737	50.1754	1.27919	8.43686	5e-05	0.000567165	Ups	ENSG00000163682	4	39455757	39460508	-	RPL9	ribosomal protein L9 [Source:HGNC Symbol%3BAcc:10369]	GO:0000184:nuclear-transcribed mRNA catabolic process, nonsense-mediated decay;GO:0006412:translation;GO:0006413:translational initiation;GO:0006414:translational elongation;GO:0006415:translational termination;GO:0006614:SRP-dependent cotranslational protein targeting to membrane;GO:0010467:gene expression;GO:0016032:viral process;GO:0016070:RNA metabolic process;GO:0016071:mRNA metabolic proces…	GO:0005730:nucleolus;GO:0005737:cytoplasm;GO:0005829:cytosol;GO:0005840:ribosome;GO:0022625:cytosolic large ribosomal subunit;	GO:0003723:RNA binding;GO:0003735:structural constituent of ribosome;GO:0019843:rRNA binding;	K02940
ENST00000449500	3.95163	1.97285	-1.00217	-1.81039	0.00555	0.0385242	Down	ENSG00000232442	20	62258580	62260177	+	CTD-3184A7.4	-	-	-	-	-
ENST00000449534	8.39211	0.322652	-4.70098	-9.42993	5e-05	0.000567165	Down	ENSG00000237412	2	233385173	233390422	+	PRSS56	protease%2C serine%2C 56 [Source:HGNC Symbol%3BAcc:39433]	GO:0006508:proteolysis;GO:0043010:camera-type eye development;	GO:0005783:endoplasmic reticulum;	GO:0004252:serine-type endopeptidase activity;	K04816
ENST00000449985	4.29254	2.0164	-1.09005	-2.59098	0.0003	0.00297786	Down	ENSG00000179029	17	8076555	8079691	-	TMEM107	transmembrane protein 107 [Source:HGNC Symbol%3BAcc:28128]	GO:0008150:biological_process;GO:0021532:neural tube patterning;GO:0042733:embryonic digit morphogenesis;	GO:0005575:cellular_component;GO:0016021:integral component of membrane;	GO:0003674:molecular_function;	-
ENST00000450172	0.741839	1.96794	1.40751	2.16369	0.0046	0.0328216	Ups	ENSG00000178038	3	46712089	46735171	-	ALS2CL	ALS2 C-terminal like [Source:HGNC Symbol%3BAcc:20605]	GO:0007032:endosome organization;GO:0008104:protein localization;GO:0035023:regulation of Rho protein signal transduction;	-	GO:0005089:Rho guanyl-nucleotide exchange factor activity;GO:0005096:GTPase activator activity;GO:0017137:Rab GTPase binding;GO:0042802:identical protein binding;	-
ENST00000450622	1.95218	6.86942	1.8151	2.25754	0.00165	0.0135572	Ups	ENSG00000132432	7	54819950	54826875	-	SEC61G	Sec61 gamma subunit [Source:HGNC Symbol%3BAcc:18277]	GO:0002474:antigen processing and presentation of peptide antigen via MHC class I;GO:0002479:antigen processing and presentation of exogenous peptide antigen via MHC class I, TAP-dependent;GO:0006412:translation;GO:0006614:SRP-dependent cotranslational protein targeting to membrane;GO:0010467:gene expression;GO:0042590:antigen processing and presentation of exogenous peptide antigen via MHC class…	GO:0005575:cellular_component;GO:0005789:endoplasmic reticulum membrane;GO:0016021:integral component of membrane;	GO:0008565:protein transporter activity;GO:0015450:P-P-bond-hydrolysis-driven protein transmembrane transporter activity;	K07342
ENST00000450735	1.9665	0.698078	-1.49417	-3.16394	5e-05	0.000567165	Down	ENSG00000103942	15	83517735	83621473	-	HOMER2	homer homolog 2 (Drosophila) [Source:HGNC Symbol%3BAcc:17513]	GO:0007216:G protein-coupled glutamate receptor signaling pathway;GO:0008277:regulation of G protein-coupled receptor signaling pathway;GO:0035584:calcium-mediated signaling using intracellular calcium source;GO:0048148:behavioral response to cocaine;GO:0048875:chemical homeostasis within a tissue;	GO:0005737:cytoplasm;GO:0005886:plasma membrane;GO:0014069:postsynaptic density;GO:0030054:cell junction;GO:0030425:dendrite;GO:0043025:neuronal cell body;GO:0045177:apical part of cell;GO:0045211:postsynaptic membrane;	GO:0003779:actin binding;GO:0019904:protein domain specific binding;GO:0030160:GKAP/Homer scaffold activity;GO:0035256:G protein-coupled glutamate receptor binding;GO:0042803:protein homodimerization activity;GO:0046982:protein heterodimerization activity;	K15010
ENST00000450764	1.2329	0.504748	-1.28842	-1.75118	0.00625	0.0425184	Down	ENSG00000105576	19	12810487	12832529	-	TNPO2	transportin 2 [Source:HGNC Symbol%3BAcc:19998]	GO:0006886:intracellular protein transport;	GO:0005634:nucleus;GO:0005737:cytoplasm;	GO:0005515:protein binding;GO:0008139:nuclear localization sequence binding;GO:0008536:Ran GTPase binding;	K18727
ENST00000450993	1.92341	0.728955	-1.39976	-2.43318	0.0008	0.00718756	Down	ENSG00000115556	2	219472488	219501904	+	PLCD4	phospholipase C%2C delta 4 [Source:HGNC Symbol%3BAcc:9062]	GO:0006629:lipid metabolic process;GO:0007340:acrosome reaction;GO:0016042:lipid catabolic process;GO:0035556:intracellular signal transduction;	GO:0005622:intracellular;GO:0005634:nucleus;GO:0005783:endoplasmic reticulum;GO:0016020:membrane;	GO:0004435:phosphatidylinositol phospholipase C activity;GO:0004871:obsolete signal transducer activity;GO:0005509:calcium ion binding;GO:0005543:phospholipid binding;	K05857
ENST00000451137	30.5866	79.5588	1.37912	24.3751	5e-05	0.000567165	Ups	ENSG00000142871	1	86046444	86049645	+	CYR61	cysteine-rich%2C angiogenic inducer%2C 61 [Source:HGNC Symbol%3BAcc:2654]	GO:0001558:regulation of cell growth;GO:0001649:osteoblast differentiation;GO:0001934:positive regulation of protein phosphorylation;GO:0002041:intussusceptive angiogenesis;GO:0003181:atrioventricular valve morphogenesis;GO:0003278:apoptotic process involved in heart morphogenesis;GO:0003281:ventricular septum development;GO:0006935:chemotaxis;GO:0008283:cell proliferation;GO:0009653:anatomical s…	GO:0005576:extracellular region;	GO:0005178:integrin binding;GO:0005520:insulin-like growth factor binding;GO:0008201:heparin binding;GO:0050840:extracellular matrix binding;	K06829
ENST00000451771	5.34597	1.54171	-1.79392	-2.07158	0.00745	0.0491627	Down	ENSG00000070669	7	97498371	97501789	-	ASNS	asparagine synthetase (glutamine-hydrolyzing) [Source:HGNC Symbol%3BAcc:753]	GO:0001889:liver development;GO:0006529:asparagine biosynthetic process;GO:0006541:glutamine metabolic process;GO:0006987:obsolete activation of signaling protein activity involved in unfolded protein response;GO:0008652:cellular amino acid biosynthetic process;GO:0009416:response to light stimulus;GO:0009612:response to mechanical stimulus;GO:0009636:response to toxic substance;GO:0030968:endopl…	GO:0005829:cytosol;	GO:0004066:asparagine synthase (glutamine-hydrolyzing) activity;GO:0005524:ATP binding;GO:0042803:protein homodimerization activity;GO:0048037:cofactor binding;	K01953
ENST00000452107	4.37935	8.91232	1.02508	2.88819	5e-05	0.000567165	Ups	ENSG00000132434	7	55433804	55499221	+	LANCL2	LanC lantibiotic synthetase component C-like 2 (bacterial) [Source:HGNC Symbol%3BAcc:6509]	GO:0009789:positive regulation of abscisic acid-activated signaling pathway;GO:0045892:negative regulation of transcription, DNA-templated;	GO:0005634:nucleus;GO:0005737:cytoplasm;GO:0005829:cytosol;GO:0005886:plasma membrane;GO:0030864:cortical actin cytoskeleton;	GO:0003824:catalytic activity;GO:0005524:ATP binding;GO:0005525:GTP binding;GO:0010314:phosphatidylinositol-5-phosphate binding;GO:0032266:phosphatidylinositol-3-phosphate binding;GO:0070273:phosphatidylinositol-4-phosphate binding;	-
ENST00000452355	6.51275	16.3832	1.33088	6.0135	5e-05	0.000567165	Ups	ENSG00000161547	17	74730334	74733413	-	SRSF2	serine/arginine-rich splicing factor 2 [Source:HGNC Symbol%3BAcc:10783]	GO:0000398:mRNA splicing, via spliceosome;GO:0006366:transcription by RNA polymerase II;GO:0006369:termination of RNA polymerase II transcription;GO:0006397:mRNA processing;GO:0006406:mRNA export from nucleus;GO:0008380:RNA splicing;GO:0010467:gene expression;GO:0031124:mRNA 3'-end processing;	GO:0005634:nucleus;GO:0005654:nucleoplasm;GO:0005681:spliceosomal complex;GO:0016605:PML body;GO:0016607:nuclear speck;	GO:0000166:nucleotide binding;GO:0003676:nucleic acid binding;GO:0003714:transcription corepressor activity;GO:0003723:RNA binding;GO:0005515:protein binding;	K12891
ENST00000452771	2.81253	5.98681	1.08992	2.07341	0.0017	0.0139007	Ups	ENSG00000130826	X	153993200	153997485	+	DKC1	dyskeratosis congenita 1%2C dyskerin [Source:HGNC Symbol%3BAcc:2890]	GO:0000723:telomere maintenance;GO:0001522:pseudouridine synthesis;GO:0006364:rRNA processing;GO:0006396:RNA processing;GO:0007004:telomere maintenance via telomerase;GO:0008283:cell proliferation;	GO:0005634:nucleus;GO:0005654:nucleoplasm;GO:0005697:telomerase holoenzyme complex;GO:0005730:nucleolus;GO:0005737:cytoplasm;GO:0015030:Cajal body;	GO:0003720:telomerase activity;GO:0003723:RNA binding;GO:0005515:protein binding;GO:0009982:pseudouridine synthase activity;	K11131
ENST00000452875	3.55283	8.6423	1.28245	2.57709	0.0003	0.00297786	Ups	ENSG00000178252	3	49044830	49053022	+	WDR6	WD repeat domain 6 [Source:HGNC Symbol%3BAcc:12758]	GO:0007050:cell cycle arrest;GO:0008285:negative regulation of cell proliferation;GO:0010507:negative regulation of autophagy;	GO:0005737:cytoplasm;GO:0008180:COP9 signalosome;	GO:0005515:protein binding;GO:0043560:insulin receptor substrate binding;	-
ENST00000453062	0.736964	1.69982	1.20572	2.11676	0.0009	0.0079747	Ups	ENSG00000224882	X	153868251	153876549	-	IKBKGP1	inhibitor of kappa light polypeptide gene enhancer in B-cells%2C kinase gamma pseudogene 1 [Source:HGNC Symbol%3BAcc:24455]	-	-	-	K07210
ENST00000453680	0.834432	2.11536	1.34204	2.00227	0.00065	0.00597394	Ups	ENSG00000114745	3	39138156	39149060	-	GORASP1	golgi reassembly stacking protein 1%2C 65kDa [Source:HGNC Symbol%3BAcc:16769]	GO:0000278:mitotic cell cycle;GO:0007030:Golgi organization;GO:0015031:protein transport;GO:0050774:negative regulation of dendrite morphogenesis;	GO:0000139:Golgi membrane;GO:0005794:Golgi apparatus;	-	-
ENST00000453702	2.58873	0.744207	-1.79847	-2.87718	0.0001	0.00108751	Down	ENSG00000092068	14	23595877	23623610	-	SLC7A8	solute carrier family 7 (amino acid transporter light chain%2C L system)%2C member 8 [Source:HGNC Symbol%3BAcc:11066]	GO:0006520:cellular amino acid metabolic process;GO:0006810:transport;GO:0006811:ion transport;GO:0006865:amino acid transport;GO:0007596:blood coagulation;GO:0009636:response to toxic substance;GO:0015695:organic cation transport;GO:0015804:neutral amino acid transport;GO:0050900:leukocyte migration;GO:0055065:metal ion homeostasis;GO:0055085:transmembrane transport;GO:1901998:toxin transport;	GO:0005737:cytoplasm;GO:0005886:plasma membrane;GO:0005887:integral component of plasma membrane;GO:0016021:integral component of membrane;GO:0016323:basolateral plasma membrane;	GO:0005515:protein binding;GO:0015101:organic cation transmembrane transporter activity;GO:0015171:amino acid transmembrane transporter activity;GO:0015175:neutral amino acid transmembrane transporter activity;GO:0015179:L-amino acid transmembrane transporter activity;GO:0019534:toxin transmembrane transporter activity;GO:0042605:peptide antigen binding;	K13781
ENST00000454652	3.23475	1.10807	-1.5456	-9.30117	5e-05	0.000567165	Down	ENSG00000114796	3	183353411	183402265	+	KLHL24	kelch-like family member 24 [Source:HGNC Symbol%3BAcc:25947]	-	GO:0005737:cytoplasm;GO:0030424:axon;GO:0043204:perikaryon;	-	K10461
ENST00000454703	0.592429	0.180773	-1.71246	-2.16105	0.0012	0.0102679	Down	ENSG00000151726	4	185676749	185747273	-	ACSL1	acyl-CoA synthetase long-chain family member 1 [Source:HGNC Symbol%3BAcc:3569]	GO:0001676:long-chain fatty acid metabolic process;GO:0006641:triglyceride metabolic process;GO:0007584:response to nutrient;GO:0008610:lipid biosynthetic process;GO:0014070:response to organic cyclic compound;GO:0015908:fatty acid transport;GO:0019432:triglyceride biosynthetic process;GO:0033211:adiponectin-activated signaling pathway;GO:0033559:unsaturated fatty acid metabolic process;GO:003420…	GO:0005739:mitochondrion;GO:0005741:mitochondrial outer membrane;GO:0005778:peroxisomal membrane;GO:0005783:endoplasmic reticulum;GO:0005789:endoplasmic reticulum membrane;GO:0005886:plasma membrane;GO:0016021:integral component of membrane;	GO:0003824:catalytic activity;GO:0004467:long-chain fatty acid-CoA ligase activity;GO:0005524:ATP binding;GO:0016874:ligase activity;	K01897
ENST00000454968	5.57334	2.13286	-1.38575	-3.03026	5e-05	0.000567165	Down	ENSG00000204054	9	132245730	132266553	+	LINC00963	long intergenic non-protein coding RNA 963 [Source:HGNC Symbol%3BAcc:48716]	-	-	-	-
ENST00000455036	0.224832	0.754392	1.74647	3.1222	5e-05	0.000567165	Ups	ENSG00000205189	8	81398448	81434007	+	ZBTB10	zinc finger and BTB domain containing 10 [Source:HGNC Symbol%3BAcc:30953]	GO:0006351:transcription, DNA-templated;GO:0006355:regulation of transcription, DNA-templated;	GO:0005634:nucleus;	GO:0003677:DNA binding;GO:0046872:metal ion binding;	K10497
ENST00000455915	0.510162	1.17914	1.20871	2.5779	0.00015	0.00158582	Ups	ENSG00000100401	22	41641619	41678518	-	RANGAP1	Ran GTPase activating protein 1 [Source:HGNC Symbol%3BAcc:9854]	GO:0000278:mitotic cell cycle;GO:0007165:signal transduction;GO:0046826:negative regulation of protein export from nucleus;	GO:0000776:kinetochore;GO:0000777:condensed chromosome kinetochore;GO:0000922:spindle pole;GO:0005643:nuclear pore;GO:0005737:cytoplasm;GO:0005829:cytosol;GO:0031965:nuclear membrane;GO:0048471:perinuclear region of cytoplasm;	GO:0005515:protein binding;	K14319
ENST00000456286	3.77678	1.46805	-1.36325	-2.39296	0.00055	0.00515455	Down	ENSG00000204463	6	31615565	31619756	-	BAG6	BCL2-associated athanogene 6 [Source:HGNC Symbol%3BAcc:13919]	GO:0001822:kidney development;GO:0006511:ubiquitin-dependent protein catabolic process;GO:0006810:transport;GO:0007130:synaptonemal complex assembly;GO:0007283:spermatogenesis;GO:0007420:brain development;GO:0009790:embryo development;GO:0018393:internal peptidyl-lysine acetylation;GO:0030154:cell differentiation;GO:0030324:lung development;GO:0032435:negative regulation of proteasomal ubiquitin-…	GO:0005634:nucleus;GO:0005829:cytosol;GO:0071818:BAT3 complex;	GO:0005515:protein binding;GO:0030544:Hsp70 protein binding;GO:0031593:polyubiquitin modification-dependent protein binding;GO:0043022:ribosome binding;GO:0070628:proteasome binding;	-
ENST00000456319	14.2724	31.388	1.13698	2.41035	0.0003	0.00297786	Ups	ENSG00000143933	2	47387776	47403650	-	CALM2	calmodulin 2 (phosphorylase kinase%2C delta) [Source:HGNC Symbol%3BAcc:1445]	GO:0001975:response to amphetamine;GO:0051412:response to corticosterone;	-	GO:0005509:calcium ion binding;GO:0016301:kinase activity;GO:0043548:phosphatidylinositol 3-kinase binding;GO:0048306:calcium-dependent protein binding;	K02183
ENST00000456357	31.3402	15.005	-1.06257	-2.10913	0.00105	0.00913978	Down	ENSG00000164713	7	97881691	97920836	+	BRI3	brain protein I3 [Source:HGNC Symbol%3BAcc:1109]	-	GO:0016021:integral component of membrane;	-	K09699
ENST00000457560	24.4532	2.9221	-3.06495	-10.9899	5e-05	0.000567165	Down	ENSG00000163295	2	233320835	233323994	+	ALPI	alkaline phosphatase%2C intestinal [Source:HGNC Symbol%3BAcc:437]	GO:0016310:phosphorylation;	GO:0005886:plasma membrane;GO:0016020:membrane;GO:0016021:integral component of membrane;GO:0031225:anchored component of membrane;	GO:0004035:alkaline phosphatase activity;GO:0046872:metal ion binding;	K01077
ENST00000457600	1.80369	6.08697	1.75478	2.02285	0.0015	0.0124658	Ups	ENSG00000187736	2	219942829	220025277	-	NHEJ1	nonhomologous end-joining factor 1 [Source:HGNC Symbol%3BAcc:25737]	GO:0006302:double-strand break repair;GO:0006303:double-strand break repair via nonhomologous end joining;GO:0006310:DNA recombination;GO:0007417:central nervous system development;GO:0010212:response to ionizing radiation;GO:0030183:B cell differentiation;GO:0030217:T cell differentiation;GO:0051351:positive regulation of ligase activity;	GO:0005634:nucleus;GO:0070419:nonhomologous end joining complex;	GO:0003677:DNA binding;GO:0005515:protein binding;	K10980
ENST00000458138	3.70624	7.5929	1.0347	1.83913	0.00415	0.0300236	Ups	ENSG00000159079	21	33975535	33984865	-	C21orf59	chromosome 21 open reading frame 59 [Source:HGNC Symbol%3BAcc:1301]	-	GO:0005634:nucleus;GO:0005829:cytosol;	-	-
ENST00000458362	1.49143	0.554234	-1.42813	-1.98664	0.0073	0.04838	Down	ENSG00000095321	9	131857676	131873061	-	CRAT	carnitine O-acetyltransferase [Source:HGNC Symbol%3BAcc:2342]	GO:0006810:transport;GO:0019254:carnitine metabolic process, CoA-linked;GO:0033540:fatty acid beta-oxidation using acyl-CoA oxidase;GO:0044255:cellular lipid metabolic process;GO:0044281:small molecule metabolic process;	GO:0005739:mitochondrion;GO:0005743:mitochondrial inner membrane;GO:0005777:peroxisome;GO:0005782:peroxisomal matrix;GO:0005783:endoplasmic reticulum;	GO:0004092:carnitine O-acetyltransferase activity;GO:0005102:signaling receptor binding;GO:0016746:transferase activity, transferring acyl groups;	K00624
ENST00000458387	1.71005	5.14004	1.58774	3.36157	5e-05	0.000567165	Ups	ENSG00000160310	21	48055557	48084857	+	PRMT2	protein arginine methyltransferase 2 [Source:HGNC Symbol%3BAcc:5186]	GO:0006479:protein methylation;GO:0007165:signal transduction;GO:0016571:histone methylation;GO:0032088:negative regulation of NF-kappaB transcription factor activity;GO:0034969:histone arginine methylation;GO:0035246:peptidyl-arginine N-methylation;GO:0045892:negative regulation of transcription, DNA-templated;GO:0045893:positive regulation of transcription, DNA-templated;GO:0048588:developmenta…	GO:0005634:nucleus;GO:0005737:cytoplasm;GO:0005829:cytosol;GO:0035189:Rb-E2F complex;	GO:0003713:transcription coactivator activity;GO:0004871:obsolete signal transducer activity;GO:0005515:protein binding;GO:0008168:methyltransferase activity;GO:0008469:histone-arginine N-methyltransferase activity;GO:0016274:protein-arginine N-methyltransferase activity;GO:0030331:estrogen receptor binding;GO:0033142:progesterone receptor binding;GO:0042054:histone methyltransferase activity;GO:…	K11435
ENST00000459625	1.10075	2.212	1.00687	3.67547	5e-05	0.000567165	Ups	ENSG00000061273	12	48176509	48187281	-	HDAC7	histone deacetylase 7 [Source:HGNC Symbol%3BAcc:14067]	GO:0000122:negative regulation of transcription by RNA polymerase II;GO:0001570:vasculogenesis;GO:0006351:transcription, DNA-templated;GO:0007043:cell-cell junction assembly;GO:0007219:Notch signaling pathway;GO:0032703:negative regulation of interleukin-2 production;GO:0045668:negative regulation of osteoblast differentiation;GO:0090050:positive regulation of cell migration involved in sprouting…	GO:0000118:histone deacetylase complex;GO:0005634:nucleus;GO:0005654:nucleoplasm;GO:0005737:cytoplasm;	GO:0003682:chromatin binding;GO:0003714:transcription corepressor activity;GO:0004407:histone deacetylase activity;GO:0005080:protein kinase C binding;GO:0005515:protein binding;GO:0016787:hydrolase activity;GO:0019901:protein kinase binding;GO:0032041:NAD-dependent histone deacetylase activity (H3-K14 specific);GO:0033613:activating transcription factor binding;GO:0046872:metal ion binding;GO:00…	K11408
ENST00000459915	0.325094	1.03652	1.67282	2.23151	0.00535	0.0373347	Ups	ENSG00000160145	3	124355944	124393805	+	KALRN	kalirin%2C RhoGEF kinase [Source:HGNC Symbol%3BAcc:4814]	GO:0006468:protein phosphorylation;GO:0007165:signal transduction;GO:0007264:small GTPase mediated signal transduction;GO:0007399:nervous system development;GO:0016192:vesicle-mediated transport;GO:0035023:regulation of Rho protein signal transduction;GO:0035556:intracellular signal transduction;GO:0043065:positive regulation of apoptotic process;GO:0048011:neurotrophin TRK receptor signaling pat…	GO:0005829:cytosol;GO:0015629:actin cytoskeleton;	GO:0004674:protein serine/threonine kinase activity;GO:0005085:guanyl-nucleotide exchange factor activity;GO:0005089:Rho guanyl-nucleotide exchange factor activity;GO:0005524:ATP binding;GO:0005543:phospholipid binding;GO:0046872:metal ion binding;	K15048
ENST00000459957	0.68908	2.05824	1.57867	2.08235	0.0047	0.0334178	Ups	ENSG00000115282	2	74710228	74718685	+	TTC31	tetratricopeptide repeat domain 31 [Source:HGNC Symbol%3BAcc:25759]	-	-	-	-
ENST00000459995	12.4786	6.1922	-1.01093	-2.04588	0.0015	0.0124658	Down	ENSG00000021762	11	3140777	3147824	-	OSBPL5	oxysterol binding protein-like 5 [Source:HGNC Symbol%3BAcc:16392]	GO:0006869:lipid transport;GO:0006893:Golgi to plasma membrane transport;GO:0008203:cholesterol metabolic process;GO:0030301:cholesterol transport;	GO:0005789:endoplasmic reticulum membrane;GO:0005829:cytosol;GO:0016021:integral component of membrane;	GO:0005543:phospholipid binding;GO:0008142:oxysterol binding;GO:0015485:cholesterol binding;	-
ENST00000460138	1.74713	3.95365	1.1782	3.36821	5e-05	0.000567165	Ups	ENSG00000239264	6	7881750	7889678	-	TXNDC5	thioredoxin domain containing 5 (endoplasmic reticulum) [Source:HGNC Symbol%3BAcc:21073]	GO:0006662:glycerol ether metabolic process;GO:0006892:post-Golgi vesicle-mediated transport;GO:0043066:negative regulation of apoptotic process;GO:0045454:cell redox homeostasis;	GO:0005783:endoplasmic reticulum;GO:0005788:endoplasmic reticulum lumen;GO:0043202:lysosomal lumen;	GO:0009055:electron transfer activity;GO:0015035:protein disulfide oxidoreductase activity;GO:0016853:isomerase activity;	K13984
ENST00000460393	1.33905	0.556337	-1.26718	-3.38384	5e-05	0.000567165	Down	ENSG00000196549	3	154797436	154901497	+	MME	membrane metallo-endopeptidase [Source:HGNC Symbol%3BAcc:7154]	GO:0001822:kidney development;GO:0002003:angiotensin maturation;GO:0006508:proteolysis;GO:0006518:peptide metabolic process;GO:0019233:sensory perception of pain;GO:0044267:cellular protein metabolic process;GO:0046449:creatinine metabolic process;GO:0050435:amyloid-beta metabolic process;GO:0071345:cellular response to cytokine stimulus;GO:0071492:cellular response to UV-A;GO:0071493:cellular re…	GO:0005737:cytoplasm;GO:0005886:plasma membrane;GO:0005887:integral component of plasma membrane;GO:0005903:brush border;GO:0008021:synaptic vesicle;GO:0016020:membrane;GO:0016021:integral component of membrane;GO:0030424:axon;GO:0030425:dendrite;GO:0044306:neuron projection terminus;GO:0045202:synapse;	GO:0004175:endopeptidase activity;GO:0004222:metalloendopeptidase activity;GO:0005515:protein binding;GO:0008270:zinc ion binding;GO:0042277:peptide binding;	K01389
ENST00000460706	2.1934	1.00456	-1.1266	-1.75515	0.005	0.0352356	Down	ENSG00000117569	1	97187348	97237031	+	PTBP2	polypyrimidine tract binding protein 2 [Source:HGNC Symbol%3BAcc:17662]	GO:0006376:mRNA splice site selection;GO:0006397:mRNA processing;GO:0033119:negative regulation of RNA splicing;GO:2000177:regulation of neural precursor cell proliferation;	GO:0005634:nucleus;GO:0005681:spliceosomal complex;	GO:0000166:nucleotide binding;GO:0003723:RNA binding;GO:0003729:mRNA binding;	K14948
ENST00000461111	1.21054	2.71467	1.16513	3.4168	5e-05	0.000567165	Ups	ENSG00000188157	1	987366	991492	+	AGRN	agrin [Source:HGNC Symbol%3BAcc:329]	GO:0001523:retinoid metabolic process;GO:0005975:carbohydrate metabolic process;GO:0006024:glycosaminoglycan biosynthetic process;GO:0006027:glycosaminoglycan catabolic process;GO:0007165:signal transduction;GO:0007213:G protein-coupled acetylcholine receptor signaling pathway;GO:0007411:axon guidance;GO:0007603:phototransduction, visible light;GO:0030198:extracellular matrix organization;GO:0030…	GO:0005576:extracellular region;GO:0005796:Golgi lumen;GO:0005886:plasma membrane;GO:0016021:integral component of membrane;GO:0030054:cell junction;GO:0031012:extracellular matrix;GO:0043202:lysosomal lumen;GO:0045202:synapse;	GO:0002162:dystroglycan binding;GO:0005200:structural constituent of cytoskeleton;GO:0005509:calcium ion binding;GO:0005515:protein binding;GO:0033691:sialic acid binding;GO:0035374:chondroitin sulfate binding;GO:0043236:laminin binding;GO:0043395:heparan sulfate proteoglycan binding;	K06254
ENST00000461328	2.31126	6.58926	1.51144	1.92454	0.0065	0.043937	Ups	ENSG00000204394	6	31750189	31752212	-	VARS	valyl-tRNA synthetase [Source:HGNC Symbol%3BAcc:12651]	GO:0006414:translational elongation;GO:0006418:tRNA aminoacylation for protein translation;GO:0006438:valyl-tRNA aminoacylation;GO:0010467:gene expression;	GO:0005622:intracellular;GO:0005739:mitochondrion;GO:0005829:cytosol;	GO:0002161:aminoacyl-tRNA editing activity;GO:0004832:valine-tRNA ligase activity;GO:0005524:ATP binding;	K01873
ENST00000461482	13.9079	28.196	1.01959	2.17065	5e-05	0.000567165	Ups	ENSG00000105825	7	93519230	93520065	-	TFPI2	tissue factor pathway inhibitor 2 [Source:HGNC Symbol%3BAcc:11761]	GO:0007596:blood coagulation;	-	GO:0004867:serine-type endopeptidase inhibitor activity;GO:0005201:extracellular matrix structural constituent;	-
ENST00000461554	0.687305	1.9338	1.49241	1.81558	0.0022	0.0174205	Ups	ENSG00000090097	3	51991474	52001461	-	PCBP4	poly(rC) binding protein 4 [Source:HGNC Symbol%3BAcc:8652]	GO:0006977:DNA damage response, signal transduction by p53 class mediator resulting in cell cycle arrest;GO:0007050:cell cycle arrest;GO:0008630:intrinsic apoptotic signaling pathway in response to DNA damage;	GO:0005575:cellular_component;GO:0005737:cytoplasm;	GO:0003677:DNA binding;GO:0003723:RNA binding;	K13162
ENST00000461614	3.27302	8.15355	1.3168	2.22847	0.001	0.008754	Ups	ENSG00000142627	1	16474873	16482547	-	EPHA2	EPH receptor A2 [Source:HGNC Symbol%3BAcc:3386]	GO:0001501:skeletal system development;GO:0001525:angiogenesis;GO:0001570:vasculogenesis;GO:0001649:osteoblast differentiation;GO:0007155:cell adhesion;GO:0007275:multicellular organism development;GO:0008630:intrinsic apoptotic signaling pathway in response to DNA damage;GO:0010591:regulation of lamellipodium assembly;GO:0014028:notochord formation;GO:0021915:neural tube development;GO:0030182:n…	GO:0005886:plasma membrane;GO:0005887:integral component of plasma membrane;GO:0005925:focal adhesion;GO:0031256:leading edge membrane;GO:0031258:lamellipodium membrane;GO:0032587:ruffle membrane;	GO:0004714:transmembrane receptor protein tyrosine kinase activity;GO:0005003:ephrin receptor activity;GO:0005515:protein binding;GO:0005524:ATP binding;	K05103
ENST00000461735	1.5301	3.15972	1.04617	2.01316	0.00215	0.0170644	Ups	ENSG00000164889	7	150759721	150773610	+	SLC4A2	solute carrier family 4 (anion exchanger)%2C member 2 [Source:HGNC Symbol%3BAcc:11028]	GO:0006811:ion transport;GO:0006820:anion transport;GO:0015701:bicarbonate transport;GO:0055085:transmembrane transport;	GO:0005886:plasma membrane;GO:0016020:membrane;GO:0016021:integral component of membrane;GO:0016323:basolateral plasma membrane;	GO:0005452:inorganic anion exchanger activity;GO:0008509:anion transmembrane transporter activity;GO:0015108:chloride transmembrane transporter activity;	K13855
[truncated: 486 more rows]

## Sheet: Group_M3-con-Hypoxia-VS-M3-CYB5
id	FPKM_sample1	FPKM_sample2	log2FoldChange	test_stat	p_value	padj	Regulation	GeneID	Chr	Start	End	Strand	GeneSymbol	Description	GO_BP	GO_CC	GO_MF	KO
[truncated: 1,381 more rows]
