# Supplementary material for: Cytochrome B5 type A alleviates HCC metastasis via regulating STOML2 related autophagy and promoting sensitivity to ruxolitinib
Source: Cell Death Dis. 2022 Jul 18;13(7):623. doi: 10.1038/s41419-022-05053-8 (PMC9293983; doi:10.1038/s41419-022-05053-8)
Supplement: Supplementary file 8 — Supplementary data 5 [file 41419_2022_5053_MOESM8_ESM.xlsx]

## Sheet: HCCLM3 Con
Block	Column	Row	Name	ID	F532 Median	F532 Mean	B532 Median	B532 Mean	B532 SD	F635 Median - B635 Median	SNR 532
1	1	1	Position Marker	P	9532	10784	155	213	1017	9377	10.394
1	1	2	Position Marker	P	9583	11006	151	153	25	9432	434.12
1	1	3	Position Marker	P	10588	11671	150	151	23	10438	500.87
1	1	4	Position Marker	P	9067	11059	151	175	531	8916	20.497
1	1	5	Position Marker	P	9206	10338	152	174	503	9054	20.207
1	1	6	Position Marker	P	9187	10425	154	163	408	9033	25.152
1	2	1	Empty	E	191	189	191	195	62	0	-0.097
1	2	2	Empty	E	190	192	191	195	39	-1	-0.077
1	2	3	Empty	E	194	194	188	190	33	6	0.121
1	2	4	Empty	E	189	190	190	201	364	-1	-0.03
1	2	5	Empty	E	191	194	190	198	350	1	-0.011
1	2	6	Empty	E	189	191	193	196	94	-4	-0.053
1	3	1	Empty	E	232	234	221	222	30	11	0.4
1	3	2	Empty	E	229	230	222	222	33	7	0.242
1	3	3	Empty	E	224	223	210	216	291	14	0.024
1	3	4	Empty	E	200	201	204	206	71	-4	-0.07
1	3	5	Empty	E	199	200	200	202	29	-1	-0.069
1	3	6	Empty	E	200	201	200	201	29	0	0
1	4	1	Tubulin-b	1	300	327	200	204	33	100	3.727
1	4	2	Tubulin-b	1	290	326	199	203	33	91	3.727
1	4	3	Tubulin-b	1	259	289	192	196	36	67	2.583
1	4	4	Tubulin-b	1	264	296	190	192	29	74	3.586
1	4	5	Tubulin-b	1	281	293	192	193	28	89	3.571
1	4	6	Tubulin-b	1	295	308	193	194	29	102	3.931
1	5	1	GAPDH	2	448	536	219	221	33	229	9.545
1	5	2	GAPDH	2	413	491	207	209	33	206	8.545
1	5	3	GAPDH	2	416	463	197	199	31	219	8.516
1	5	4	GAPDH	2	389	457	186	189	27	203	9.926
1	5	5	GAPDH	2	393	455	185	187	44	208	6.091
1	5	6	GAPDH	2	417	468	184	185	27	233	10.481
1	6	1	GSK3 alpha/beta (Phospho-Tyr216/279)	3	407	540	257	266	84	150	3.262
1	6	2	GSK3 alpha/beta (Phospho-Tyr216/279)	3	390	531	267	278	95	123	2.663
1	6	3	GSK3 alpha/beta (Phospho-Tyr216/279)	3	371	429	272	277	56	99	2.714
1	6	4	GSK3 alpha/beta (Phospho-Tyr216/279)	3	343	402	247	252	49	96	3.061
1	6	5	GSK3 alpha/beta (Phospho-Tyr216/279)	3	338	427	249	253	202	89	0.861
1	6	6	GSK3 alpha/beta (Phospho-Tyr216/279)	3	324	430	226	232	45	98	4.4
1	7	1	GSK3 beta	4	379	487	235	242	53	144	4.623
1	7	2	GSK3 beta	4	336	457	225	233	53	111	4.226
1	7	3	GSK3 beta	4	369	452	220	224	32	149	7.125
1	7	4	GSK3 beta	4	329	440	206	210	33	123	6.97
1	7	5	GSK3 beta	4	346	425	195	200	35	151	6.429
1	7	6	GSK3 beta	4	352	438	195	199	33	157	7.242
1	8	1	GSK3 beta (Phospho-Ser9)	5	315	341	232	238	69	83	1.493
1	8	2	GSK3 beta (Phospho-Ser9)	5	279	319	218	225	247	61	0.381
1	8	3	GSK3 beta (Phospho-Ser9)	5	259	300	209	210	37	50	2.432
1	8	4	GSK3 beta (Phospho-Ser9)	5	273	307	202	203	26	71	4
1	8	5	GSK3 beta (Phospho-Ser9)	5	258	296	191	192	26	67	4
1	8	6	GSK3 beta (Phospho-Ser9)	5	257	317	196	198	30	61	3.967
1	9	1	c-Jun	6	275	327	239	240	33	36	2.636
1	9	2	c-Jun	6	272	302	240	242	32	32	1.875
1	9	3	c-Jun	6	290	311	238	241	81	52	0.864
1	9	4	c-Jun	6	260	295	232	234	34	28	1.794
1	9	5	c-Jun	6	273	302	228	233	39	45	1.769
1	9	6	c-Jun	6	297	323	230	233	37	67	2.432
1	10	1	c-Jun (Phospho-Ser73)	7	468	459	250	251	31	218	6.71
1	10	2	c-Jun (Phospho-Ser73)	7	378	372	252	251	34	126	3.559
1	10	3	c-Jun (Phospho-Ser73)	7	352	359	261	263	37	91	2.595
1	10	4	c-Jun (Phospho-Ser73)	7	342	364	266	269	39	76	2.436
1	10	5	c-Jun (Phospho-Ser73)	7	357	363	278	279	41	79	2.049
1	10	6	c-Jun (Phospho-Ser73)	7	388	396	271	275	46	117	2.63
1	11	1	Elk1	8	426	445	252	253	31	174	6.194
1	11	2	Elk1	8	387	440	247	248	30	140	6.4
1	11	3	Elk1	8	359	419	228	229	33	131	5.758
1	11	4	Elk1	8	339	398	211	214	34	128	5.412
1	11	5	Elk1	8	336	395	214	218	35	122	5.057
1	11	6	Elk1	8	381	448	221	222	32	160	7.063
1	12	1	Elk1 (Phospho-Ser383)	9	444	558	254	255	36	190	8.417
1	12	2	Elk1 (Phospho-Ser383)	9	371	427	238	241	39	133	4.769
1	12	3	Elk1 (Phospho-Ser383)	9	324	397	220	221	30	104	5.867
1	12	4	Elk1 (Phospho-Ser383)	9	380	464	199	201	30	181	8.767
1	12	5	Elk1 (Phospho-Ser383)	9	375	479	196	197	28	179	10.071
1	12	6	Elk1 (Phospho-Ser383)	9	432	468	198	199	33	234	8.152
1	13	1	PDK	10	1596	2902	243	245	37	1353	71.811
1	13	2	PDK1	10	1816	3093	210	211	29	1606	99.379
1	13	3	PDK1	10	1753	3318	198	200	28	1555	111.357
1	13	4	PDK1	10	1745	3423	189	190	27	1556	119.741
1	13	5	PDK1	10	1774	3203	189	189	26	1585	115.923
1	13	6	PDK1	10	1621	3017	191	192	26	1430	108.654
1	14	1	PDK1 (Phospho-Ser241)	11	759	818	245	247	34	514	16.794
1	14	2	PDK1 (Phospho-Ser241)	11	542	611	221	222	30	321	12.967
1	14	3	PDK1 (Phospho-Ser241)	11	549	644	213	215	38	336	11.289
1	14	4	PDK1 (Phospho-Ser241)	11	535	585	207	210	80	328	4.688
1	14	5	PDK1 (Phospho-Ser241)	11	543	588	206	208	30	337	12.667
1	14	6	PDK1 (Phospho-Ser241)	11	502	509	204	205	68	298	4.471
1	15	1	Raf1	12	371	421	240	242	45	131	3.978
1	15	2	Raf1	12	379	420	220	222	33	159	6
1	15	3	Raf1	12	361	407	206	209	41	155	4.829
1	15	4	Raf1	12	349	403	198	200	39	151	5.205
1	15	5	Raf1	12	369	423	198	198	29	171	7.759
1	15	6	Raf1	12	366	417	200	201	27	166	8
1	16	1	Raf1 (Phospho-Ser259)	13	504	515	252	253	31	252	8.452
1	16	2	Raf1 (Phospho-Ser259)	13	401	445	228	231	35	173	6.114
1	16	3	Raf1 (Phospho-Ser259)	13	330	357	190	191	27	140	6.148
1	16	4	Raf1 (Phospho-Ser259)	13	364	373	202	202	28	162	6.107
1	16	5	Raf1 (Phospho-Ser259)	13	355	358	193	194	28	162	5.857
1	16	6	Raf1 (Phospho-Ser259)	13	411	410	209	212	57	202	3.474
1	17	1	NFkB-p100/p52	14	1611	1883	231	232	31	1380	53.258
1	17	2	NFkB-p100/p52	14	1640	2069	209	211	31	1431	59.935
1	17	3	NFkB-p100/p52	14	1887	2434	185	186	43	1702	52.279
1	17	4	NFkB-p100/p52	14	1819	2374	186	187	29	1633	75.414
1	17	5	NFkB-p100/p52	14	1877	2571	182	184	28	1695	85.25
1	17	6	NFkB-p100/p52	14	1686	2346	187	189	28	1499	77.036
1	18	1	NFkB-p100/p52 (Phospho-Ser865)	15	503	525	227	229	32	276	9.25
1	18	2	NFkB-p100/p52 (Phospho-Ser865)	15	760	956	201	203	31	559	24.29
1	18	3	NFkB-p100/p52 (Phospho-Ser865)	15	491	493	190	191	29	301	10.414
1	18	4	NFkB-p100/p52 (Phospho-Ser865)	15	386	384	188	192	36	198	5.333
1	18	5	NFkB-p100/p52 (Phospho-Ser865)	15	668	751	176	178	56	492	10.232
1	18	6	NFkB-p100/p52 (Phospho-Ser865)	15	424	434	186	188	56	238	4.393
1	19	1	NFkB-p105/p50	16	4294	4512	213	214	30	4081	143.267
1	19	2	NFkB-p105/p50	16	4738	5193	201	203	53	4537	94.151
1	19	3	NFkB-p105/p50	16	4177	5109	199	200	30	3978	163.633
1	19	4	NFkB-p105/p50	16	3300	5104	189	190	30	3111	163.8
1	19	5	NFkB-p105/p50	16	5335	5194	178	179	29	5157	172.931
1	19	6	NFkB-p105/p50	16	3646	4640	170	171	25	3476	178.76
1	20	1	NFkB-p105/p50 (Phospho-Ser337)	17	482	487	214	215	31	268	8.774
1	20	2	NFkB-p105/p50 (Phospho-Ser337)	17	389	391	198	199	33	191	5.818
1	20	3	NFkB-p105/p50 (Phospho-Ser337)	17	351	359	187	189	28	164	6.071
1	20	4	NFkB-p105/p50 (Phospho-Ser337)	17	333	362	189	190	27	144	6.37
1	20	5	NFkB-p105/p50 (Phospho-Ser337)	17	349	367	175	178	36	174	5.25
1	20	6	NFkB-p105/p50 (Phospho-Ser337)	17	373	391	178	178	26	195	8.192
1	21	1	JunB	18	297	330	192	193	39	105	3.513
1	21	2	JunB	18	268	300	173	174	29	95	4.345
1	21	3	JunB	18	256	317	167	170	29	89	5.069
1	21	4	JunB	18	253	290	170	171	27	83	4.407
1	21	5	JunB	18	257	299	164	166	31	93	4.29
1	21	6	JunB	18	257	323	167	168	26	90	5.962
1	22	1	JunB (Phospho-Ser259)	19	408	437	185	186	29	223	8.655
1	22	2	JunB (Phospho-Ser259)	19	332	377	174	176	27	158	7.444
1	22	3	JunB (Phospho-Ser259)	19	338	346	164	165	28	174	6.464
1	22	4	JunB (Phospho-Ser259)	19	318	341	169	169	26	149	6.615
1	22	5	JunB (Phospho-Ser259)	19	308	356	161	162	25	147	7.76
1	22	6	JunB (Phospho-Ser259)	19	337	358	159	160	25	178	7.92
1	23	1	ATF2	20	918	1570	173	180	234	745	5.94
1	23	2	ATF2	20	891	1467	175	176	29	716	44.517
1	23	3	ATF2	20	1011	1494	156	158	38	855	35.158
1	23	4	ATF2	20	996	1581	148	149	34	848	42.118
1	23	5	ATF2	20	1061	1722	152	153	31	909	50.613
1	23	6	ATF2	20	695	1249	148	153	80	547	13.7
1	24	1	ATF2 (Phospho-Ser62/44)	21	333	348	167	168	26	166	6.923
1	24	2	ATF2 (Phospho-Ser62/44)	21	288	317	162	163	27	126	5.704
1	24	3	ATF2 (Phospho-Ser62/44)	21	308	347	155	156	30	153	6.367
1	24	4	ATF2 (Phospho-Ser62/44)	21	270	282	141	143	75	129	1.853
1	24	5	ATF2 (Phospho-Ser62/44)	21	330	349	150	151	24	180	8.25
1	24	6	ATF2 (Phospho-Ser62/44)	21	308	326	149	150	23	159	7.652
1	25	1	STAT1	22	351	395	166	167	33	185	6.909
1	25	2	STAT1	22	280	324	156	157	27	124	6.185
1	25	3	STAT1	22	280	311	148	150	26	132	6.192
1	25	4	STAT1	22	267	297	137	138	27	130	5.889
1	25	5	STAT1	22	257	310	134	136	56	123	3.107
1	25	6	STAT1	22	291	333	143	144	26	148	7.269
1	26	1	STAT1 (Phospho-Tyr701)	23	329	569	152	153	37	177	11.243
1	26	2	STAT1 (Phospho-Tyr701)	23	298	442	141	141	24	157	12.542
1	26	3	STAT1 (Phospho-Tyr701)	23	306	429	135	136	22	171	13.318
1	26	4	STAT1 (Phospho-Tyr701)	23	290	382	125	126	22	165	11.636
1	26	5	STAT1 (Phospho-Tyr701)	23	305	369	119	120	21	186	11.857
1	26	6	STAT1 (Phospho-Tyr701)	23	335	390	127	130	150	208	1.733
1	27	1	STAT3	24	499	685	154	156	33	345	16.03
1	27	2	STAT3	24	490	710	147	149	56	343	10.018
1	27	3	STAT3	24	470	689	138	140	26	332	21.115
1	27	4	STAT3	24	481	712	127	128	21	354	27.81
1	27	5	STAT3	24	490	709	120	121	21	370	28
1	27	6	STAT3	24	460	673	129	131	25	331	21.68
1	28	1	STAT3 (Phospho-Tyr705)	25	360	420	141	142	23	219	12.087
1	28	2	STAT3 (Phospho-Tyr705)	25	325	354	134	135	24	191	9.125
1	28	3	STAT3 (Phospho-Tyr705)	25	304	342	129	131	22	175	9.591
1	28	4	STAT3 (Phospho-Tyr705)	25	287	335	125	126	23	162	9.087
1	28	5	STAT3 (Phospho-Tyr705)	25	301	335	122	123	22	179	9.636
1	28	6	STAT3 (Phospho-Tyr705)	25	357	360	125	126	25	232	9.36
1	29	1	STAT4	26	278	314	121	127	247	157	0.757
1	29	2	STAT4	26	246	293	116	117	21	130	8.381
1	29	3	STAT4	26	242	287	111	113	34	131	5.118
1	29	4	STAT4	26	244	298	113	115	51	131	3.588
1	29	5	STAT4	26	260	303	114	115	21	146	8.952
1	29	6	STAT4	26	266	320	115	130	447	151	0.425
1	30	1	STAT4 (Phospho-Tyr693)	27	919	1142	106	108	20	813	51.7
1	30	2	STAT4 (Phospho-Tyr693)	27	763	932	102	105	43	661	19.233
1	30	3	STAT4 (Phospho-Tyr693)	27	783	1017	98	100	21	685	43.667
1	30	4	STAT4 (Phospho-Tyr693)	27	735	1206	100	101	22	635	50.227
1	30	5	STAT4 (Phospho-Tyr693)	27	748	1003	104	111	255	644	3.498
1	30	6	STAT4 (Phospho-Tyr693)	27	696	975	104	106	23	592	37.783
1	31	1	STAT5A	28	13755	17033	110	113	24	13645	705
1	31	2	STAT5A	28	16038	17657	99	100	19	15939	924.053
1	31	3	STAT5A	28	13862	16855	97	98	24	13765	698.208
1	31	4	STAT5A	28	13920	17074	97	100	52	13823	326.423
1	31	5	STAT5A	28	14572	17236	98	109	385	14474	44.486
1	31	6	STAT5A	28	13246	16227	99	104	111	13147	145.252
1	32	1	STAT5A (Phospho-Tyr694)	29	330	311	96	100	37	234	5.703
1	32	2	STAT5A (Phospho-Tyr694)	29	324	312	91	94	65	233	3.354
1	32	3	STAT5A (Phospho-Tyr694)	29	323	308	89	91	18	234	12.056
1	32	4	STAT5A (Phospho-Tyr694)	29	323	319	87	89	19	236	12.105
1	32	5	STAT5A (Phospho-Tyr694)	29	327	307	88	89	20	239	10.9
1	32	6	STAT5A (Phospho-Tyr694)	29	298	364	89	91	35	209	7.8
2	1	1	STAT6	30	1811	2133	159	160	24	1652	82.208
2	1	2	STAT6	30	1868	2204	155	156	25	1713	81.92
2	1	3	STAT6	30	1861	2214	154	156	25	1707	82.32
2	1	4	STAT6	30	1727	2117	158	161	103	1569	18.99
2	1	5	STAT6	30	1780	2147	160	162	28	1620	70.893
2	1	6	STAT6	30	1678	2031	161	163	29	1517	64.414
2	2	1	STAT6 (Phospho-Thr645)	31	356	403	181	183	27	175	8.148
2	2	2	STAT6 (Phospho-Thr645)	31	361	385	175	177	25	186	8.32
2	2	3	STAT6 (Phospho-Thr645)	31	305	366	176	178	30	129	6.267
2	2	4	STAT6 (Phospho-Thr645)	31	350	375	175	178	103	175	1.913
2	2	5	STAT6 (Phospho-Thr645)	31	335	367	175	176	30	160	6.367
2	2	6	STAT6 (Phospho-Thr645)	31	352	389	177	178	25	175	8.44
2	3	1	CREB	32	304	326	169	171	24	135	6.458
2	3	2	CREB	32	293	313	165	166	23	128	6.391
2	3	3	CREB	32	290	311	165	167	24	125	6
2	3	4	CREB	32	302	310	167	168	24	135	5.917
2	3	5	CREB	32	291	312	176	178	27	115	4.963
2	3	6	CREB	32	304	319	178	179	25	126	5.6
2	4	1	CREB (Phospho-Ser133)	33	389	515	186	187	26	203	12.615
2	4	2	CREB (Phospho-Ser133)	33	355	446	180	187	267	175	0.97
2	4	3	CREB (Phospho-Ser133)	33	342	421	179	180	26	163	9.269
2	4	4	CREB (Phospho-Ser133)	33	358	440	181	183	29	177	8.862
2	4	5	CREB (Phospho-Ser133)	33	333	415	194	196	29	139	7.552
2	4	6	CREB (Phospho-Ser133)	33	352	453	185	186	26	167	10.269
2	5	1	AKT	34	335	362	205	207	44	130	3.523
2	5	2	AKT	34	310	333	203	205	34	107	3.765
2	5	3	AKT	34	297	329	202	233	895	95	0.107
2	5	4	AKT	34	303	330	210	215	216	93	0.532
2	5	5	AKT	34	324	332	215	217	32	109	3.594
2	5	6	AKT	34	331	350	201	203	29	130	5.069
2	6	1	AKT1	35	493	535	235	240	53	258	5.566
2	6	2	AKT1	35	478	540	229	232	38	249	8.105
2	6	3	AKT1	35	441	520	213	224	535	228	0.553
2	6	4	AKT1	35	409	510	221	233	535	188	0.518
2	6	5	AKT1	35	420	490	216	219	33	204	8.212
2	6	6	AKT1	35	429	461	239	244	49	190	4.429
2	7	1	AKT1 (Phospho-Ser473)	36	264	293	214	222	82	50	0.866
2	7	2	AKT1 (Phospho-Ser473)	36	253	277	211	214	54	42	1.167
2	7	3	AKT1 (Phospho-Ser473)	36	242	273	209	211	28	33	2.214
2	7	4	AKT1 (Phospho-Ser473)	36	245	274	220	222	32	25	1.625
2	7	5	AKT1 (Phospho-Ser473)	36	256	276	237	247	81	19	0.358
2	7	6	AKT1 (Phospho-Ser473)	36	269	288	248	264	99	21	0.242
2	8	1	AKT1 (Phospho-Thr308)	37	252	287	209	215	145	43	0.497
2	8	2	AKT1 (Phospho-Thr308)	37	243	271	211	217	145	32	0.372
2	8	3	AKT1 (Phospho-Thr308)	37	251	274	208	210	31	43	2.065
2	8	4	AKT1 (Phospho-Thr308)	37	233	269	206	208	40	27	1.525
2	8	5	AKT1 (Phospho-Thr308)	37	248	273	204	205	29	44	2.345
2	8	6	AKT1 (Phospho-Thr308)	37	261	290	210	211	28	51	2.821
2	9	1	PTEN	38	1473	1757	234	235	33	1239	46.121
2	9	2	PTEN	38	1769	1909	212	215	33	1557	51.333
2	9	3	PTEN	38	1562	1939	205	207	38	1357	45.579
2	9	4	PTEN	38	1707	1802	217	220	38	1490	41.632
2	9	5	PTEN	38	1719	1828	223	224	30	1496	53.467
2	9	6	PTEN	38	1649	1702	223	227	88	1426	16.761
2	10	1	PTEN (Phospho-Ser380/Thr392/Thr383)	39	337	343	207	209	30	130	4.467
2	10	2	PTEN (Phospho-Ser380/Thr392/Thr383)	39	286	316	200	201	27	86	4.259
2	10	3	PTEN (Phospho-Ser380/Thr392/Thr383)	39	315	322	198	210	414	117	0.271
2	10	4	PTEN (Phospho-Ser380/Thr392/Thr383)	39	307	329	208	210	36	99	3.306
2	10	5	PTEN (Phospho-Ser380/Thr392/Thr383)	39	296	305	209	210	32	87	2.969
2	10	6	PTEN (Phospho-Ser380/Thr392/Thr383)	39	300	318	213	214	31	87	3.355
2	11	1	P73	40	285	297	201	203	64	84	1.469
2	11	2	P73	40	270	301	198	199	30	72	3.4
2	11	3	P73	40	245	282	201	202	41	44	1.951
2	11	4	P73	40	245	291	200	206	158	45	0.538
2	11	5	P73	40	268	287	204	207	30	64	2.667
2	11	6	P73	40	265	285	212	213	31	53	2.323
2	12	1	P73 (Phospho-Tyr99)	41	303	331	200	212	596	103	0.2
2	12	2	P73 (Phospho-Tyr99)	41	283	306	207	208	30	76	3.267
2	12	3	P73 (Phospho-Tyr99)	41	248	277	207	208	29	41	2.379
2	12	4	P73 (Phospho-Tyr99)	41	262	300	216	221	157	46	0.503
2	12	5	P73 (Phospho-Tyr99)	41	275	305	222	223	30	53	2.733
2	12	6	P73 (Phospho-Tyr99)	41	298	330	227	228	32	71	3.188
2	13	1	Integrin beta-3	42	367	422	204	205	44	163	4.932
2	13	2	Integrin beta-3	42	320	365	208	209	29	112	5.379
2	13	3	Integrin beta-3	42	324	379	212	214	29	112	5.69
2	13	4	Integrin beta-3	42	346	386	217	219	31	129	5.387
2	13	5	Integrin beta-3	42	326	373	219	224	171	107	0.871
2	13	6	Integrin beta-3	42	349	401	221	222	52	128	3.442
2	14	1	Integrin beta-3 (Phospho-Tyr773)	43	304	329	200	202	33	104	3.848
2	14	2	Integrin beta-3 (Phospho-Tyr773)	43	277	299	200	202	34	77	2.853
2	14	3	Integrin beta-3 (Phospho-Tyr773)	43	267	297	203	204	30	64	3.1
2	14	4	Integrin beta-3 (Phospho-Tyr773)	43	255	291	208	209	30	47	2.733
2	14	5	Integrin beta-3 (Phospho-Tyr773)	43	272	304	210	211	33	62	2.818
2	14	6	Integrin beta-3 (Phospho-Tyr773)	43	305	312	209	210	31	96	3.29
2	15	1	Chk2	44	1767	2463	181	185	118	1586	19.305
2	15	2	Chk2	44	1754	2530	176	178	28	1578	84
2	15	3	Chk2	44	1717	2457	179	180	28	1538	81.321
2	15	4	Chk2	44	1703	2465	184	185	27	1519	84.444
2	15	5	Chk2	44	1688	2427	187	190	33	1501	67.788
2	15	6	Chk2	44	1630	2332	194	200	60	1436	35.533
2	16	1	Chk2 (Phospho-Thr68)	45	292	325	176	177	27	116	5.481
2	16	2	Chk2 (Phospho-Thr68)	45	274	310	171	173	26	103	5.269
2	16	3	Chk2 (Phospho-Thr68)	45	283	323	178	180	40	105	3.575
2	16	4	Chk2 (Phospho-Thr68)	45	253	302	183	184	29	70	4.069
2	16	5	Chk2 (Phospho-Thr68)	45	284	310	188	191	34	96	3.5
2	16	6	Chk2 (Phospho-Thr68)	45	288	315	195	202	68	93	1.662
2	17	1	BCL-2 (Phospho-Ser70)	46	239	287	179	180	28	60	3.821
2	17	2	BCL-2 (Phospho-Ser70)	46	252	278	182	185	64	70	1.453
2	17	3	BCL-2 (Phospho-Ser70)	46	252	279	190	192	38	62	2.289
2	17	4	BCL-2 (Phospho-Ser70)	46	240	276	190	192	38	50	2.211
2	17	5	BCL-2 (Phospho-Ser70)	46	243	271	192	193	34	51	2.294
2	17	6	BCL-2 (Phospho-Ser70)	46	260	286	189	191	36	71	2.639
2	18	1	BCL-XL	47	493	723	167	168	24	326	23.125
2	18	2	BCL-XL	47	543	793	163	165	62	380	10.129
2	18	3	BCL-XL	47	531	770	167	168	27	364	22.296
2	18	4	BCL-XL	47	490	683	167	168	26	323	19.808
2	18	5	BCL-XL	47	541	793	166	168	28	375	22.321
2	18	6	BCL-XL	47	557	745	163	164	26	394	22.346
2	19	1	BCL-XL (Phospho-Ser62)	48	613	674	173	174	27	440	18.519
2	19	2	BCL-XL (Phospho-Ser62)	48	597	632	169	170	29	428	15.931
2	19	3	BCL-XL (Phospho-Ser62)	48	598	639	177	178	25	421	18.44
2	19	4	BCL-XL (Phospho-Ser62)	48	998	957	168	169	25	830	31.52
2	19	5	BCL-XL (Phospho-Ser62)	48	1201	1305	165	166	27	1036	42.185
2	19	6	BCL-XL (Phospho-Ser62)	48	566	592	166	166	25	400	17.04
2	20	1	BAD (Phospho-Ser136)	49	275	302	167	168	29	108	4.621
2	20	2	BAD (Phospho-Ser136)	49	226	266	166	167	25	60	3.96
2	20	3	BAD (Phospho-Ser136)	49	230	270	168	169	27	62	3.741
2	20	4	BAD (Phospho-Ser136)	49	244	270	165	167	28	79	3.679
2	20	5	BAD (Phospho-Ser136)	49	236	274	163	164	29	73	3.793
2	20	6	BAD (Phospho-Ser136)	49	273	284	157	158	27	116	4.667
2	21	1	HER2	50	612	728	154	155	28	458	20.464
2	21	2	HER2	50	626	746	151	151	24	475	24.792
2	21	3	HER2	50	608	771	147	148	41	461	15.195
2	21	4	HER2	50	612	717	149	149	24	463	23.667
2	21	5	HER2	50	587	681	149	150	24	438	22.125
2	21	6	HER2	50	584	695	147	147	25	437	21.92
2	22	1	HER2 (Phospho-Tyr1221/Tyr1222)	51	322	324	149	150	25	173	6.96
2	22	2	HER2 (Phospho-Tyr1221/Tyr1222)	51	289	298	150	151	24	139	6.125
2	22	3	HER2 (Phospho-Tyr1221/Tyr1222)	51	299	301	151	153	40	148	3.7
2	22	4	HER2 (Phospho-Tyr1221/Tyr1222)	51	293	293	146	147	28	147	5.214
2	22	5	HER2 (Phospho-Tyr1221/Tyr1222)	51	287	295	150	151	29	137	4.966
2	22	6	HER2 (Phospho-Tyr1221/Tyr1222)	51	310	303	142	143	23	168	6.957
2	23	1	HER2 (Phospho-Tyr1248)	52	256	270	142	143	28	114	4.536
2	23	2	HER2 (Phospho-Tyr1248)	52	233	254	141	142	30	92	3.733
2	23	3	HER2 (Phospho-Tyr1248)	52	244	258	143	144	23	101	4.957
2	23	4	HER2 (Phospho-Tyr1248)	52	236	257	143	145	26	93	4.308
2	23	5	HER2 (Phospho-Tyr1248)	52	243	260	143	145	27	100	4.259
2	23	6	HER2 (Phospho-Tyr1248)	52	242	262	140	141	22	102	5.5
2	24	1	VEGFR2	53	3699	4880	138	139	37	3561	128.135
2	24	2	VEGFR2	53	3807	4686	137	138	34	3670	133.765
2	24	3	VEGFR2	53	3730	4691	139	140	23	3591	197.87
2	24	4	VEGFR2	53	3467	4412	140	141	26	3327	164.269
2	24	5	VEGFR2	53	3631	4559	144	144	23	3487	191.957
2	24	6	VEGFR2	53	3581	4317	143	144	23	3438	181.435
2	25	1	VEGFR2 (Phospho-Tyr1175)	54	317	331	144	146	26	173	7.115
2	25	2	VEGFR2 (Phospho-Tyr1175)	54	264	285	139	140	24	125	6.042
2	25	3	VEGFR2 (Phospho-Tyr1175)	54	269	293	145	146	25	124	5.88
2	25	4	VEGFR2 (Phospho-Tyr1175)	54	275	297	147	148	24	128	6.208
2	25	5	VEGFR2 (Phospho-Tyr1175)	54	276	294	148	148	23	128	6.348
2	25	6	VEGFR2 (Phospho-Tyr1175)	54	303	316	149	150	24	154	6.917
2	26	1	VEGFR2 (Phospho-Tyr1214)	55	336	340	139	140	23	197	8.696
2	26	2	VEGFR2 (Phospho-Tyr1214)	55	333	321	137	138	22	196	8.318
2	26	3	VEGFR2 (Phospho-Tyr1214)	55	305	312	142	146	88	163	1.886
2	26	4	VEGFR2 (Phospho-Tyr1214)	55	313	310	143	144	29	170	5.724
2	26	5	VEGFR2 (Phospho-Tyr1214)	55	294	307	142	143	24	152	6.833
2	26	6	VEGFR2 (Phospho-Tyr1214)	55	341	328	145	145	25	196	7.32
2	27	1	IGF1R	56	240	236	134	136	23	106	4.348
2	27	2	IGF1R	56	235	222	127	128	22	108	4.273
2	27	3	IGF1R	56	214	218	128	131	87	86	1
2	27	4	IGF1R	56	213	214	125	129	88	88	0.966
2	27	5	IGF1R	56	226	220	122	123	22	104	4.409
2	27	6	IGF1R	56	231	240	121	123	23	110	5.087
2	28	1	IGF1R (Phospho-Tyr1165/1166)	57	276	293	125	126	21	151	7.952
2	28	2	IGF1R (Phospho-Tyr1165/1166)	57	285	290	125	128	25	160	6.48
2	28	3	IGF1R (Phospho-Tyr1165/1166)	57	226	274	119	121	21	107	7.286
2	28	4	IGF1R (Phospho-Tyr1165/1166)	57	242	257	118	119	23	124	6
2	28	5	IGF1R (Phospho-Tyr1165/1166)	57	254	275	118	120	25	136	6.2
2	28	6	IGF1R (Phospho-Tyr1165/1166)	57	280	287	117	117	20	163	8.5
2	29	1	Src	58	2228	2985	113	114	20	2115	143.55
2	29	2	Src	58	2334	2975	111	113	25	2223	114.48
2	29	3	Src	58	2237	2917	110	112	21	2127	133.571
2	29	4	Src	58	2313	2947	116	121	33	2197	85.636
2	29	5	Src	58	2020	2771	128	130	38	1892	69.5
2	29	6	Src	58	2233	2941	110	112	39	2123	72.538
2	30	1	Src (Phospho-Tyr418)	59	334	329	104	105	21	230	10.667
2	30	2	Src (Phospho-Tyr418)	59	273	323	101	102	19	172	11.632
2	30	3	Src (Phospho-Tyr418)	59	289	309	100	102	20	189	10.35
2	30	4	Src (Phospho-Tyr418)	59	262	301	99	101	27	163	7.407
2	30	5	Src (Phospho-Tyr418)	59	281	306	101	108	239	180	0.828
2	30	6	Src (Phospho-Tyr418)	59	299	339	104	106	27	195	8.63
2	31	1	p53	60	3996	6037	95	96	17	3901	349.471
2	31	2	p53	60	3463	5495	93	95	18	3370	300
2	31	3	p53	60	3315	5326	92	94	18	3223	290.667
2	31	4	p53	60	3288	5220	94	96	49	3194	104.571
2	31	5	p53	60	3308	5020	94	96	20	3214	246.2
2	31	6	p53	60	471	427	100	102	25	371	13
2	32	1	p53 (Phospho-Ser9)	61	479	475	92	93	17	387	22.471
2	32	2	p53 (Phospho-Ser9)	61	441	435	91	93	18	350	19
2	32	3	p53 (Phospho-Ser9)	61	434	425	90	92	17	344	19.588
2	32	4	p53 (Phospho-Ser9)	61	414	425	89	91	17	325	19.647
2	32	5	p53 (Phospho-Ser9)	61	424	417	89	102	620	335	0.508
2	32	6	p53 (Phospho-Ser9)	61	461	462	92	106	620	369	0.574
3	1	1	p53 (Phospho-Ser15)	62	302	323	167	172	35	135	4.314
3	1	2	p53 (Phospho-Ser15)	62	271	317	148	149	23	123	7.304
3	1	3	p53 (Phospho-Ser15)	62	284	295	158	161	30	126	4.467
3	1	4	p53 (Phospho-Ser15)	62	283	300	177	179	32	106	3.781
3	1	5	p53 (Phospho-Ser15)	62	289	306	176	178	27	113	4.741
3	1	6	p53 (Phospho-Ser15)	62	297	316	168	170	28	129	5.214
3	2	1	p53 (Phospho-Ser315)	63	417	435	176	178	26	241	9.885
3	2	2	p53 (Phospho-Ser315)	63	337	355	173	174	25	164	7.24
3	2	3	p53 (Phospho-Ser315)	63	332	347	179	180	41	153	4.073
3	2	4	p53 (Phospho-Ser315)	63	382	510	190	192	32	192	9.938
3	2	5	p53 (Phospho-Ser315)	63	395	396	199	201	52	196	3.75
3	2	6	p53 (Phospho-Ser315)	63	425	422	197	199	31	228	7.194
3	3	1	Tau	64	2718	4063	186	188	28	2532	138.393
3	3	2	Tau	64	2937	4633	183	185	28	2754	158.857
3	3	3	Tau	64	2928	4604	189	191	30	2739	147.1
3	3	4	Tau	64	2787	3839	205	207	35	2582	103.771
3	3	5	Tau	64	2814	4612	230	233	39	2584	112.282
3	3	6	Tau	64	2499	4081	229	231	33	2270	116.667
3	4	1	Tau (Phospho-Ser396)	65	319	342	215	215	28	104	4.536
3	4	2	Tau (Phospho-Ser396)	65	303	312	214	216	32	89	3
3	4	3	Tau (Phospho-Ser396)	65	306	310	228	230	34	78	2.353
3	4	4	Tau (Phospho-Ser396)	65	329	314	238	240	34	91	2.176
3	4	5	Tau (Phospho-Ser396)	65	318	316	267	269	38	51	1.237
3	4	6	Tau (Phospho-Ser396)	65	324	339	258	259	33	66	2.424
3	5	1	Tau (Phospho-Ser235)	66	327	337	200	203	88	127	1.523
3	5	2	Tau (Phospho-Ser235)	66	306	314	219	221	32	87	2.906
3	5	3	Tau (Phospho-Ser235)	66	299	310	246	247	36	53	1.75
3	5	4	Tau (Phospho-Ser235)	66	302	308	249	252	38	53	1.474
3	5	5	Tau (Phospho-Ser235)	66	328	344	270	271	41	58	1.78
3	5	6	Tau (Phospho-Ser235)	66	359	363	251	254	39	108	2.795
3	6	1	Catenin beta	67	331	384	225	232	93	106	1.634
3	6	2	Catenin beta	67	348	413	248	254	53	100	3
3	6	3	Catenin beta	67	325	376	253	258	61	72	1.934
3	6	4	Catenin beta	67	341	398	262	266	59	79	2.237
3	6	5	Catenin beta	67	346	399	284	283	52	62	2.231
3	6	6	Catenin beta	67	351	399	262	269	52	89	2.5
3	7	1	Catenin beta (Phospho-Thr41/Ser45)	68	318	338	239	248	71	79	1.268
3	7	2	Catenin beta (Phospho-Thr41/Ser45)	68	316	311	232	234	37	84	2.081
3	7	3	Catenin beta (Phospho-Thr41/Ser45)	68	292	300	225	227	35	67	2.086
3	7	4	Catenin beta (Phospho-Thr41/Ser45)	68	321	322	230	232	32	91	2.813
3	7	5	Catenin beta (Phospho-Thr41/Ser45)	68	324	460	255	256	32	69	6.375
3	7	6	Catenin beta (Phospho-Thr41/Ser45)	68	321	335	250	252	34	71	2.441
3	8	1	CDC25C	69	723	997	206	207	29	517	27.241
3	8	2	CDC25C	69	726	1085	202	204	32	524	27.531
3	8	3	CDC25C	69	790	1160	202	203	27	588	35.444
3	8	4	CDC25C	69	750	1176	205	207	29	545	33.414
3	8	5	CDC25C	69	740	1083	231	233	34	509	25
3	8	6	CDC25C	69	768	1066	235	237	35	533	23.686
3	9	1	CDC25C (Phospho-Ser216)	70	269	289	216	217	30	53	2.4
3	9	2	CDC25C (Phospho-Ser216)	70	261	270	208	219	554	53	0.092
3	9	3	CDC25C (Phospho-Ser216)	70	243	268	211	212	29	32	1.931
3	9	4	CDC25C (Phospho-Ser216)	70	257	264	216	217	29	41	1.621
3	9	5	CDC25C (Phospho-Ser216)	70	256	274	228	231	49	28	0.878
3	9	6	CDC25C (Phospho-Ser216)	70	284	299	247	249	30	37	1.667
3	10	1	AKT2	71	238	266	200	201	35	38	1.857
3	10	2	AKT2	71	216	248	194	195	27	22	1.963
3	10	3	AKT2	71	211	242	191	193	29	20	1.69
3	10	4	AKT2	71	232	255	195	197	27	37	2.148
3	10	5	AKT2	71	221	243	199	201	48	22	0.875
3	10	6	AKT2	71	227	257	217	219	33	10	1.152
3	11	1	AKT2 (Phospho-Ser474)	72	221	248	207	209	28	14	1.393
3	11	2	AKT2 (Phospho-Ser474)	72	216	237	206	208	33	10	0.879
3	11	3	AKT2 (Phospho-Ser474)	72	210	231	203	204	33	7	0.818
3	11	4	AKT2 (Phospho-Ser474)	72	208	231	206	207	28	2	0.857
3	11	5	AKT2 (Phospho-Ser474)	72	222	233	211	212	28	11	0.75
3	11	6	AKT2 (Phospho-Ser474)	72	223	248	216	217	31	7	1
3	12	1	c-Abl	73	276	302	206	206	29	70	3.31
3	12	2	c-Abl	73	228	265	197	198	28	31	2.393
3	12	3	c-Abl	73	212	267	200	202	44	12	1.477
3	12	4	c-Abl	73	274	287	212	213	28	62	2.643
3	12	5	c-Abl	73	274	283	215	216	30	59	2.233
3	12	6	c-Abl	73	279	306	206	207	30	73	3.3
3	13	1	c-Abl (Phospho-Tyr412)	74	238	256	192	194	28	46	2.214
3	13	2	c-Abl (Phospho-Tyr412)	74	209	232	190	192	30	19	1.333
3	13	3	c-Abl (Phospho-Tyr412)	74	203	219	190	192	33	13	0.818
3	13	4	c-Abl (Phospho-Tyr412)	74	212	235	193	195	30	19	1.333
3	13	5	c-Abl (Phospho-Tyr412)	74	217	234	197	199	28	20	1.25
3	13	6	c-Abl (Phospho-Tyr412)	74	223	262	199	200	29	24	2.138
3	14	1	Rb	75	592	673	182	184	29	410	16.862
3	14	2	Rb	75	610	687	180	181	27	430	18.741
3	14	3	Rb	75	626	713	178	179	28	448	19.071
3	14	4	Rb	75	603	677	179	181	26	424	19.077
3	14	5	Rb	75	610	692	181	183	29	429	17.552
3	14	6	Rb	75	632	704	186	187	28	446	18.464
3	15	1	Rb (Phospho-Ser608)	76	289	317	183	185	29	106	4.552
3	15	2	Rb (Phospho-Ser608)	76	263	286	186	188	28	77	3.5
3	15	3	Rb (Phospho-Ser608)	76	259	286	182	183	27	77	3.815
3	15	4	Rb (Phospho-Ser608)	76	261	297	183	184	27	78	4.185
3	15	5	Rb (Phospho-Ser608)	76	259	296	190	192	35	69	2.971
3	15	6	Rb (Phospho-Ser608)	76	272	305	195	196	30	77	3.633
3	16	1	Rb (Phospho-Ser807)	77	356	376	170	173	28	186	7.25
3	16	2	Rb (Phospho-Ser807)	77	349	384	167	168	26	182	8.308
3	16	3	Rb (Phospho-Ser807)	77	345	375	164	165	25	181	8.4
3	16	4	Rb (Phospho-Ser807)	77	344	371	170	172	39	174	5.103
3	16	5	Rb (Phospho-Ser807)	77	335	367	177	179	104	158	1.808
3	16	6	Rb (Phospho-Ser807)	77	336	369	182	184	31	154	5.968
3	17	1	IRS-1	78	310	341	173	173	25	137	6.72
3	17	2	IRS-1	78	283	316	171	172	25	112	5.76
3	17	3	IRS-1	78	284	320	169	170	29	115	5.172
3	17	4	IRS-1	78	273	315	173	174	28	100	5.036
3	17	5	IRS-1	78	304	327	174	174	26	130	5.885
3	17	6	IRS-1	78	295	331	189	199	471	106	0.28
3	18	1	IRS-1 (Phospho-Ser312)	79	272	283	162	163	26	110	4.615
3	18	2	IRS-1 (Phospho-Ser312)	79	248	257	166	167	26	82	3.462
3	18	3	IRS-1 (Phospho-Ser312)	79	253	258	163	164	30	90	3.133
3	18	4	IRS-1 (Phospho-Ser312)	79	236	250	164	165	26	72	3.269
3	18	5	IRS-1 (Phospho-Ser312)	79	252	260	175	176	27	77	3.111
3	18	6	IRS-1 (Phospho-Ser312)	79	284	283	187	188	27	97	3.519
3	19	1	LCK	80	257	293	148	149	23	109	6.261
3	19	2	LCK	80	259	280	146	147	24	113	5.542
3	19	3	LCK	80	253	267	146	147	26	107	4.615
3	19	4	LCK	80	243	268	152	153	24	91	4.792
3	19	5	LCK	80	251	274	162	163	25	89	4.44
3	19	6	LCK	80	254	283	168	169	27	86	4.222
3	20	1	LCK (Phospho-Tyr393)	81	216	249	147	147	23	69	4.435
3	20	2	LCK (Phospho-Tyr393)	81	207	231	143	144	25	64	3.48
3	20	3	LCK (Phospho-Tyr393)	81	206	227	150	154	36	56	2.028
3	20	4	LCK (Phospho-Tyr393)	81	212	235	159	159	25	53	3.04
3	20	5	LCK (Phospho-Tyr393)	81	229	272	161	162	26	68	4.231
3	20	6	LCK (Phospho-Tyr393)	81	235	253	172	176	206	63	0.374
3	21	1	JAK1	82	224	256	148	149	36	76	2.972
3	21	2	JAK1	82	218	246	150	154	102	68	0.902
3	21	3	JAK1	82	219	248	155	156	26	64	3.538
3	21	4	JAK1	82	214	253	161	162	28	53	3.25
3	21	5	JAK1	82	215	243	161	163	27	54	2.963
3	21	6	JAK1	82	212	240	171	172	28	41	2.429
3	22	1	JAK1 (Phospho-Tyr1022)	83	255	253	136	138	36	119	3.194
3	22	2	JAK1 (Phospho-Tyr1022)	83	231	271	139	140	25	92	5.24
3	22	3	JAK1 (Phospho-Tyr1022)	83	222	230	145	146	24	77	3.5
3	22	4	JAK1 (Phospho-Tyr1022)	83	221	232	143	145	32	78	2.719
3	22	5	JAK1 (Phospho-Tyr1022)	83	227	234	149	150	24	78	3.5
3	22	6	JAK1 (Phospho-Tyr1022)	83	251	249	154	156	27	97	3.444
3	23	1	JAK2	84	535	635	136	137	23	399	21.652
3	23	2	JAK2	84	502	658	139	140	23	363	22.522
3	23	3	JAK2	84	500	627	140	142	26	360	18.654
3	23	4	JAK2	84	490	652	141	143	31	349	16.419
3	23	5	JAK2	84	519	675	144	145	30	375	17.667
3	23	6	JAK2	84	502	625	149	150	25	353	19
3	24	1	JAK2 (Phospho-Tyr221)	85	276	284	142	142	23	134	6.174
3	24	2	JAK2 (Phospho-Tyr221)	85	229	261	143	144	26	86	4.5
3	24	3	JAK2 (Phospho-Tyr221)	85	246	254	143	143	23	103	4.826
3	24	4	JAK2 (Phospho-Tyr221)	85	228	254	143	147	146	85	0.733
3	24	5	JAK2 (Phospho-Tyr221)	85	258	266	144	145	24	114	5.042
3	24	6	JAK2 (Phospho-Tyr221)	85	267	284	151	152	25	116	5.28
3	25	1	JAK2 (Phospho-Tyr1007)	86	250	267	138	139	23	112	5.565
3	25	2	JAK2 (Phospho-Tyr1007)	86	232	253	136	138	25	96	4.6
3	25	3	JAK2 (Phospho-Tyr1007)	86	220	256	136	137	40	84	2.975
3	25	4	JAK2 (Phospho-Tyr1007)	86	240	262	137	138	25	103	4.96
3	25	5	JAK2 (Phospho-Tyr1007)	86	230	261	137	139	25	93	4.88
3	25	6	JAK2 (Phospho-Tyr1007)	86	261	278	142	143	24	119	5.625
3	26	1	IkB-alpha	87	311	310	137	142	233	174	0.721
3	26	2	IkB-alpha	87	271	303	136	139	46	135	3.565
3	26	3	IkB-alpha	87	277	292	132	135	51	145	3.078
3	26	4	IkB-alpha	87	268	290	129	131	23	139	6.913
3	26	5	IkB-alpha	87	288	304	134	136	23	154	7.304
3	26	6	IkB-alpha	87	321	333	142	144	49	179	3.857
3	27	1	IkB-alpha (Phospho-Ser32/36)	88	1632	1835	129	130	22	1503	77.5
3	27	2	IkB-alpha (Phospho-Ser32/36)	88	4179	5883	124	126	29	4055	198.517
3	27	3	IkB-alpha (Phospho-Ser32/36)	88	4369	5937	124	126	49	4245	118.592
3	27	4	IkB-alpha (Phospho-Ser32/36)	88	4241	5926	127	128	22	4114	263.545
3	27	5	IkB-alpha (Phospho-Ser32/36)	88	1955	2101	133	134	25	1822	78.68
3	27	6	IkB-alpha (Phospho-Ser32/36)	88	1713	1867	143	149	122	1570	14.082
3	28	1	FKHRL1/FOXO3A	89	345	426	115	116	21	230	14.762
3	28	2	FKHRL1/FOXO3A	89	351	451	113	115	24	238	14
3	28	3	FKHRL1/FOXO3A	89	333	472	112	113	21	221	17.095
3	28	4	FKHRL1/FOXO3A	89	355	464	114	116	22	241	15.818
3	28	5	FKHRL1/FOXO3A	89	365	611	115	116	23	250	21.522
3	28	6	FKHRL1/FOXO3A	89	359	464	122	123	21	237	16.238
3	29	1	FKHRL1/FOXO3A (Phospho-Ser253)	90	269	304	108	109	19	161	10.263
3	29	2	FKHRL1/FOXO3A (Phospho-Ser253)	90	247	281	107	108	19	140	9.105
3	29	3	FKHRL1/FOXO3A (Phospho-Ser253)	90	261	326	108	109	22	153	9.864
3	29	4	FKHRL1/FOXO3A (Phospho-Ser253)	90	273	292	110	111	20	163	9.05
3	29	5	FKHRL1/FOXO3A (Phospho-Ser253)	90	284	289	109	110	20	175	8.95
3	29	6	FKHRL1/FOXO3A (Phospho-Ser253)	90	293	315	113	115	20	180	10
3	30	1	Zap-70	91	633	685	99	100	18	534	32.5
3	30	2	Zap-70	91	639	681	99	101	24	540	24.167
3	30	3	Zap-70	91	641	677	100	102	27	541	21.296
3	30	4	Zap-70	91	631	671	102	103	18	529	31.556
3	30	5	Zap-70	91	651	693	102	106	150	549	3.913
3	30	6	Zap-70	91	693	710	106	108	30	587	20.067
3	31	1	Zap-70 (Phospho-Tyr319)	92	467	447	96	97	18	371	19.444
3	31	2	Zap-70 (Phospho-Tyr319)	92	460	439	95	96	19	365	18.053
3	31	3	Zap-70 (Phospho-Tyr319)	92	428	412	97	99	19	331	16.474
3	31	4	Zap-70 (Phospho-Tyr319)	92	419	402	98	100	23	321	13.13
3	31	5	Zap-70 (Phospho-Tyr319)	92	452	431	104	107	41	348	7.902
3	31	6	Zap-70 (Phospho-Tyr319)	92	596	593	106	110	28	490	17.25
3	32	1	HDAC2	93	1044	1503	91	94	76	953	18.539
3	32	2	HDAC2	93	432	519	93	94	21	339	20.238
3	32	3	HDAC2	93	418	394	93	95	18	325	16.611
3	32	4	HDAC2	93	1046	1348	92	94	19	954	66
3	32	5	HDAC2	93	508	646	95	99	30	413	18.233
3	32	6	HDAC2	93	446	421	100	104	57	346	5.561
4	1	1	HDAC2 (Phospho-Ser394)	94	588	654	178	182	33	410	14.303
4	1	2	HDAC2 (Phospho-Ser394)	94	599	639	162	165	27	437	17.556
4	1	3	HDAC2 (Phospho-Ser394)	94	573	616	175	182	57	398	7.614
4	1	4	HDAC2 (Phospho-Ser394)	94	571	623	184	199	57	387	7.439
4	1	5	HDAC2 (Phospho-Ser394)	94	565	614	168	172	32	397	13.813
4	1	6	HDAC2 (Phospho-Ser394)	94	587	645	155	157	26	432	18.769
4	2	1	MEK1	95	492	672	184	186	29	308	16.759
4	2	2	MEK1	95	453	749	180	183	33	273	17.152
4	2	3	MEK1	95	460	687	176	181	128	284	3.953
4	2	4	MEK1	95	471	761	177	179	26	294	22.385
4	2	5	MEK1	95	503	706	176	178	31	327	17.032
4	2	6	MEK1	95	491	670	176	178	28	315	17.571
4	3	1	MEK1 (Phospho-Ser221)	96	339	362	231	234	80	108	1.6
4	3	2	MEK1 (Phospho-Ser221)	96	321	326	226	229	79	95	1.228
4	3	3	MEK1 (Phospho-Ser221)	96	300	321	220	221	32	80	3.125
4	3	4	MEK1 (Phospho-Ser221)	96	283	317	214	216	30	69	3.367
4	3	5	MEK1 (Phospho-Ser221)	96	298	327	221	223	33	77	3.152
4	3	6	MEK1 (Phospho-Ser221)	96	319	351	219	220	31	100	4.226
4	4	1	MEK1 (Phospho-Ser217)	97	278	303	229	231	31	49	2.323
4	4	2	MEK1 (Phospho-Ser217)	97	273	294	223	225	32	50	2.156
4	4	3	MEK1 (Phospho-Ser217)	97	259	278	215	217	29	44	2.103
4	4	4	MEK1 (Phospho-Ser217)	97	301	322	242	260	64	59	0.969
4	4	5	MEK1 (Phospho-Ser217)	97	263	284	226	230	38	37	1.421
4	4	6	MEK1 (Phospho-Ser217)	97	276	294	214	215	28	62	2.821
4	5	1	MKK4/SEK1	98	422	476	248	251	40	174	5.625
4	5	2	MKK4/SEK1	98	398	457	245	249	64	153	3.25
4	5	3	MKK4/SEK1	98	387	433	252	257	134	135	1.313
4	5	4	MKK4/SEK1	98	385	434	270	277	56	115	2.804
4	5	5	MKK4/SEK1	98	401	454	270	274	41	131	4.39
4	5	6	MKK4/SEK1	98	365	439	253	257	46	112	3.957
4	6	1	MKK4/SEK1 (Phospho-Thr261)	99	307	320	260	265	51	47	1.078
4	6	2	MKK4/SEK1 (Phospho-Thr261)	99	281	299	251	257	49	30	0.857
4	6	3	MKK4/SEK1 (Phospho-Thr261)	99	279	292	252	260	49	27	0.653
4	6	4	MKK4/SEK1 (Phospho-Thr261)	99	297	306	266	288	542	31	0.033
4	6	5	MKK4/SEK1 (Phospho-Thr261)	99	292	307	259	267	45	33	0.889
4	6	6	MKK4/SEK1 (Phospho-Thr261)	99	289	319	233	239	41	56	1.951
4	7	1	ASK1	100	281	309	234	236	36	47	2.028
4	7	2	ASK1	100	266	289	229	230	34	37	1.735
4	7	3	ASK1	100	248	274	233	234	30	15	1.333
4	7	4	ASK1	100	270	299	236	239	34	34	1.765
4	7	5	ASK1	100	267	296	233	235	30	34	2.033
4	7	6	ASK1	100	276	305	228	234	221	48	0.321
4	8	1	ASK1 (Phospho-Ser966)	101	303	324	240	241	31	63	2.677
4	8	2	ASK1 (Phospho-Ser966)	101	265	287	225	227	30	40	2
4	8	3	ASK1 (Phospho-Ser966)	101	274	291	239	241	32	35	1.563
4	8	4	ASK1 (Phospho-Ser966)	101	259	288	235	237	32	24	1.594
4	8	5	ASK1 (Phospho-Ser966)	101	258	280	221	222	41	37	1.415
4	8	6	ASK1 (Phospho-Ser966)	101	282	310	232	233	32	50	2.406
4	9	1	HSP27	102	287	299	230	230	29	57	2.379
4	9	2	HSP27	102	265	275	232	233	30	33	1.4
4	9	3	HSP27	102	266	274	236	237	32	30	1.156
4	9	4	HSP27	102	259	269	233	234	30	26	1.167
4	9	5	HSP27	102	262	270	229	231	39	33	1
4	9	6	HSP27	102	279	292	229	231	31	50	1.968
4	10	1	HSP27 (Phospho-Ser15)	103	234	257	223	225	29	11	1.103
4	10	2	HSP27 (Phospho-Ser15)	103	223	245	220	222	30	3	0.767
4	10	3	HSP27 (Phospho-Ser15)	103	204	232	217	219	29	-13	0.448
4	10	4	HSP27 (Phospho-Ser15)	103	230	243	222	225	44	8	0.409
4	10	5	HSP27 (Phospho-Ser15)	103	223	244	218	219	29	5	0.862
4	10	6	HSP27 (Phospho-Ser15)	103	230	253	219	221	29	11	1.103
4	11	1	HSP27 (Phospho-Ser82)	104	297	353	233	235	31	64	3.806
4	11	2	HSP27 (Phospho-Ser82)	104	255	281	223	224	30	32	1.9
4	11	3	HSP27 (Phospho-Ser82)	104	271	290	231	232	32	40	1.813
4	11	4	HSP27 (Phospho-Ser82)	104	266	285	228	230	33	38	1.667
4	11	5	HSP27 (Phospho-Ser82)	104	275	294	231	233	31	44	1.968
4	11	6	HSP27 (Phospho-Ser82)	104	294	318	232	234	31	62	2.71
4	12	1	MSK1	105	2435	2799	231	233	30	2204	85.533
4	12	2	MSK1	105	4348	5492	216	219	61	4132	86.443
4	12	3	MSK1	105	2539	3066	212	214	33	2327	86.424
4	12	4	MSK1	105	4079	4560	211	213	30	3868	144.9
4	12	5	MSK1	105	4435	4970	218	220	30	4217	158.333
4	12	6	MSK1	105	2184	2559	227	228	31	1957	75.194
4	13	1	MSK1 (Phospho-Ser376)	106	301	324	225	228	82	76	1.171
4	13	2	MSK1 (Phospho-Ser376)	106	257	275	208	211	61	49	1.049
4	13	3	MSK1 (Phospho-Ser376)	106	266	307	189	187	43	77	2.791
4	13	4	MSK1 (Phospho-Ser376)	106	273	288	209	211	31	64	2.484
4	13	5	MSK1 (Phospho-Ser376)	106	260	289	220	221	33	40	2.061
4	13	6	MSK1 (Phospho-Ser376)	106	292	315	225	227	34	67	2.588
4	14	1	p21Cip1	107	258	360	201	204	34	57	4.588
4	14	2	p21Cip1	107	260	293	193	196	46	67	2.109
4	14	3	p21Cip1	107	246	284	190	192	29	56	3.172
4	14	4	p21Cip1	107	258	283	190	192	32	68	2.844
4	14	5	p21Cip1	107	266	295	193	196	36	73	2.75
4	14	6	p21Cip1	107	264	291	198	201	31	66	2.903
4	15	1	p21Cip1 (Phospho-Thr145)	108	226	254	211	226	64	15	0.438
4	15	2	p21Cip1 (Phospho-Thr145)	108	223	247	203	205	31	20	1.355
4	15	3	p21Cip1 (Phospho-Thr145)	108	205	219	202	203	28	3	0.571
4	15	4	p21Cip1 (Phospho-Thr145)	108	216	237	199	200	30	17	1.233
4	15	5	p21Cip1 (Phospho-Thr145)	108	209	229	199	204	204	10	0.123
4	15	6	p21Cip1 (Phospho-Thr145)	108	231	260	203	205	29	28	1.897
4	16	1	VASP	109	399	471	209	214	57	190	4.509
4	16	2	VASP	109	354	400	205	206	29	149	6.69
4	16	3	VASP	109	361	422	200	201	30	161	7.367
4	16	4	VASP	109	364	408	199	200	30	165	6.933
4	16	5	VASP	109	365	414	199	201	29	166	7.345
4	16	6	VASP	109	363	407	201	203	28	162	7.286
4	17	1	VASP (Phospho-Ser157)	110	299	319	206	208	29	93	3.828
4	17	2	VASP (Phospho-Ser157)	110	244	282	206	208	48	38	1.542
4	17	3	VASP (Phospho-Ser157)	110	273	286	203	205	42	70	1.929
4	17	4	VASP (Phospho-Ser157)	110	248	283	201	202	28	47	2.893
4	17	5	VASP (Phospho-Ser157)	110	266	279	202	204	31	64	2.419
4	17	6	VASP (Phospho-Ser157)	110	274	306	203	205	33	71	3.061
4	18	1	NFkB-p65	111	366	432	190	194	192	176	1.24
4	18	2	NFkB-p65	111	364	436	188	190	29	176	8.483
4	18	3	NFkB-p65	111	355	476	185	186	40	170	7.25
4	18	4	NFkB-p65	111	364	464	186	188	28	178	9.857
4	18	5	NFkB-p65	111	359	438	189	191	30	170	8.233
4	18	6	NFkB-p65	111	359	437	190	205	605	169	0.383
4	19	1	NFkB-p65 (Phospho-Ser529)	112	7852	8905	176	177	31	7676	281.548
4	19	2	NFkB-p65 (Phospho-Ser529)	112	7708	9677	178	179	30	7530	316.6
4	19	3	NFkB-p65 (Phospho-Ser529)	112	7141	9100	177	178	28	6964	318.643
4	19	4	NFkB-p65 (Phospho-Ser529)	112	6412	8730	177	178	27	6235	316.741
4	19	5	NFkB-p65 (Phospho-Ser529)	112	7547	9664	179	182	33	7368	287.333
4	19	6	NFkB-p65 (Phospho-Ser529)	112	7505	9140	182	183	27	7323	331.741
4	20	1	NFkB-p65 (Phospho-Ser311)	113	404	397	183	184	28	221	7.607
4	20	2	NFkB-p65 (Phospho-Ser311)	113	347	347	181	183	35	166	4.686
4	20	3	NFkB-p65 (Phospho-Ser311)	113	347	336	191	192	29	156	4.966
4	20	4	NFkB-p65 (Phospho-Ser311)	113	329	338	192	194	27	137	5.333
4	20	5	NFkB-p65 (Phospho-Ser311)	113	358	378	183	185	34	175	5.676
4	20	6	NFkB-p65 (Phospho-Ser311)	113	367	359	192	193	28	175	5.929
4	21	1	EGFR	114	861	883	185	187	31	676	22.452
4	21	2	EGFR	114	872	867	184	186	45	688	15.133
4	21	3	EGFR	114	856	856	181	183	28	675	24.036
4	21	4	EGFR	114	833	849	182	183	28	651	23.786
4	21	5	EGFR	114	823	827	181	183	29	642	22.207
4	21	6	EGFR	114	777	816	186	187	31	591	20.29
4	22	1	EGFR (Phospho-Tyr1172)	115	326	336	176	178	32	150	4.938
4	22	2	EGFR (Phospho-Tyr1172)	115	305	305	173	174	28	132	4.679
4	22	3	EGFR (Phospho-Tyr1172)	115	281	297	175	176	27	106	4.481
4	22	4	EGFR (Phospho-Tyr1172)	115	294	304	168	169	31	126	4.355
4	22	5	EGFR (Phospho-Tyr1172)	115	281	296	175	177	61	106	1.951
4	22	6	EGFR (Phospho-Tyr1172)	115	314	318	179	181	41	135	3.341
4	23	1	EGFR (Phospho-Tyr869)	116	333	371	160	161	26	173	8.077
4	23	2	EGFR (Phospho-Tyr869)	116	300	311	163	165	27	137	5.407
4	23	3	EGFR (Phospho-Tyr869)	116	313	315	169	171	49	144	2.939
4	23	4	EGFR (Phospho-Tyr869)	116	310	308	167	169	38	143	3.658
4	23	5	EGFR (Phospho-Tyr869)	116	290	313	166	166	28	124	5.25
4	23	6	EGFR (Phospho-Tyr869)	116	337	337	172	173	38	165	4.316
4	24	1	mTOR	117	283	314	152	154	25	131	6.4
4	24	2	mTOR	117	252	295	148	149	25	104	5.84
4	24	3	mTOR	117	256	296	147	150	42	109	3.476
4	24	4	mTOR	117	263	288	148	150	29	115	4.759
4	24	5	mTOR	117	266	296	147	148	27	119	5.481
4	24	6	mTOR	117	263	291	151	153	30	112	4.6
4	25	1	mTOR (Phospho-Ser2448)	118	253	252	143	145	24	110	4.458
4	25	2	mTOR (Phospho-Ser2448)	118	221	241	140	141	24	81	4.167
4	25	3	mTOR (Phospho-Ser2448)	118	219	231	139	141	48	80	1.875
4	25	4	mTOR (Phospho-Ser2448)	118	223	242	140	141	56	83	1.804
4	25	5	mTOR (Phospho-Ser2448)	118	231	243	140	144	63	91	1.571
4	25	6	mTOR (Phospho-Ser2448)	118	239	241	141	144	42	98	2.31
4	26	1	mTOR (Phospho-Ser2481)	119	340	398	147	149	26	193	9.577
4	26	2	mTOR (Phospho-Ser2481)	119	299	357	148	149	24	151	8.667
4	26	3	mTOR (Phospho-Ser2481)	119	320	399	147	149	24	173	10.417
4	26	4	mTOR (Phospho-Ser2481)	119	323	357	146	148	25	177	8.36
4	26	5	mTOR (Phospho-Ser2481)	119	281	338	146	148	26	135	7.308
4	26	6	mTOR (Phospho-Ser2481)	119	316	377	147	150	51	169	4.451
4	27	1	4E-BP1	120	425	489	136	139	27	289	12.963
4	27	2	4E-BP1	120	397	495	134	136	27	263	13.296
4	27	3	4E-BP1	120	391	483	126	130	35	265	10.086
4	27	4	4E-BP1	120	387	466	125	128	33	262	10.242
4	27	5	4E-BP1	120	404	476	134	136	26	270	13.077
4	27	6	4E-BP1	120	416	481	136	139	45	280	7.6
4	28	1	4E-BP1 (Phospho-Thr45)	121	2659	2717	120	121	21	2539	123.619
4	28	2	4E-BP1 (Phospho-Thr45)	121	3063	2942	117	119	23	2946	122.739
4	28	3	4E-BP1 (Phospho-Thr45)	121	3013	2996	115	116	22	2898	130.909
4	28	4	4E-BP1 (Phospho-Thr45)	121	3104	2981	115	116	18	2989	159.167
4	28	5	4E-BP1 (Phospho-Thr45)	121	2921	2957	118	120	34	2803	83.441
4	28	6	4E-BP1 (Phospho-Thr45)	121	2894	2791	120	122	35	2774	76.257
4	29	1	Met	122	274	286	119	121	22	155	7.5
4	29	2	Met	122	241	254	114	116	22	127	6.273
4	29	3	Met	122	253	255	108	117	178	145	0.775
4	29	4	Met	122	251	258	116	118	22	135	6.364
4	29	5	Met	122	258	255	120	122	20	138	6.65
4	29	6	Met	122	254	276	121	123	22	133	6.955
4	30	1	Met (Phospho-Tyr1234)	123	263	295	110	121	495	153	0.352
4	30	2	Met (Phospho-Tyr1234)	123	253	272	106	108	22	147	7.455
4	30	3	Met (Phospho-Tyr1234)	123	241	260	105	107	22	136	6.955
4	30	4	Met (Phospho-Tyr1234)	123	230	263	107	125	572	123	0.241
4	30	5	Met (Phospho-Tyr1234)	123	238	272	110	112	19	128	8.421
4	30	6	Met (Phospho-Tyr1234)	123	254	288	112	113	20	142	8.75
4	31	1	elF4E	124	273	294	102	113	335	171	0.54
4	31	2	elF4E	124	253	277	99	102	27	154	6.481
4	31	3	elF4E	124	240	274	99	103	62	141	2.758
4	31	4	elF4E	124	246	268	100	103	29	146	5.69
4	31	5	elF4E	124	248	266	100	101	19	148	8.684
4	31	6	elF4E	124	276	291	103	105	20	173	9.3
4	32	1	elF4E (Phospho-Ser209)	125	319	323	99	108	333	220	0.646
4	32	2	elF4E (Phospho-Ser209)	125	349	333	97	99	21	252	11.143
4	32	3	elF4E (Phospho-Ser209)	125	312	318	95	98	31	217	7.097
4	32	4	elF4E (Phospho-Ser209)	125	320	338	97	99	18	223	13.278
4	32	5	elF4E (Phospho-Ser209)	125	320	329	98	100	21	222	10.905
4	32	6	elF4E (Phospho-Ser209)	125	339	317	99	109	444	240	0.468
5	1	1	BRCA1	126	421	451	156	159	28	265	10.429
5	1	2	BRCA1	126	371	394	155	156	24	216	9.917
5	1	3	BRCA1	126	374	397	155	157	29	219	8.276
5	1	4	BRCA1	126	357	388	156	157	24	201	9.625
5	1	5	BRCA1	126	375	399	159	161	25	216	9.52
5	1	6	BRCA1	126	377	404	158	163	224	219	1.076
5	2	1	BRCA1 (Phospho-Ser1423)	127	365	393	198	200	30	167	6.433
5	2	2	BRCA1 (Phospho-Ser1423)	127	333	341	187	195	336	146	0.435
5	2	3	BRCA1 (Phospho-Ser1423)	127	324	339	188	189	28	136	5.357
5	2	4	BRCA1 (Phospho-Ser1423)	127	372	411	178	180	30	194	7.7
5	2	5	BRCA1 (Phospho-Ser1423)	127	317	331	185	187	28	132	5.143
5	2	6	BRCA1 (Phospho-Ser1423)	127	357	356	182	184	28	175	6.143
5	3	1	CDK1/CDC2	128	292	743	225	227	30	67	17.2
5	3	2	CDK1/CDC2	128	247	261	212	213	30	35	1.6
5	3	3	CDK1/CDC2	128	230	259	216	217	30	14	1.4
5	3	4	CDK1/CDC2	128	267	276	213	216	57	54	1.053
5	3	5	CDK1/CDC2	128	241	265	214	215	30	27	1.667
5	3	6	CDK1/CDC2	128	260	277	212	214	30	48	2.1
5	4	1	CDK1/CDC2 (Phospho-Tyr15)	129	311	333	252	256	72	59	1.069
5	4	2	CDK1/CDC2 (Phospho-Tyr15)	129	228	264	227	232	39	1	0.821
5	4	3	CDK1/CDC2 (Phospho-Tyr15)	129	259	283	238	242	38	21	1.079
5	4	4	CDK1/CDC2 (Phospho-Tyr15)	129	238	274	234	237	35	4	1.057
5	4	5	CDK1/CDC2 (Phospho-Tyr15)	129	259	283	242	246	38	17	0.974
5	4	6	CDK1/CDC2 (Phospho-Tyr15)	129	269	293	242	247	134	27	0.343
5	5	1	p44/42 MAP Kinase	130	265	283	261	265	45	4	0.4
5	5	2	p44/42 MAP Kinase	130	255	273	244	250	50	11	0.46
5	5	3	p44/42 MAP Kinase	130	255	281	253	261	189	2	0.106
5	5	4	p44/42 MAP Kinase	130	245	267	235	240	42	10	0.643
5	5	5	p44/42 MAP Kinase	130	245	273	235	246	50	10	0.54
5	5	6	p44/42 MAP Kinase	130	256	262	226	231	41	30	0.756
5	6	1	p44/42 MAP Kinase (Phospho-Tyr204)	131	254	286	233	235	32	21	1.594
5	6	2	p44/42 MAP Kinase (Phospho-Tyr204)	131	231	254	223	225	31	8	0.935
5	6	3	p44/42 MAP Kinase (Phospho-Tyr204)	131	229	263	226	227	29	3	1.241
5	6	4	p44/42 MAP Kinase (Phospho-Tyr204)	131	223	245	223	225	37	0	0.541
5	6	5	p44/42 MAP Kinase (Phospho-Tyr204)	131	224	249	219	226	409	5	0.056
5	6	6	p44/42 MAP Kinase (Phospho-Tyr204)	131	257	269	219	221	31	38	1.548
5	7	1	SAPK/JNK	132	217	246	223	224	30	-6	0.733
5	7	2	SAPK/JNK	132	212	232	210	212	28	2	0.714
5	7	3	SAPK/JNK	132	205	229	215	216	29	-10	0.448
5	7	4	SAPK/JNK	132	192	203	215	218	40	-23	-0.375
5	7	5	SAPK/JNK	132	206	228	212	214	30	-6	0.467
5	7	6	SAPK/JNK	132	214	237	208	210	30	6	0.9
5	8	1	SAPK/JNK (Phospho-Tyr185)	133	302	307	231	233	37	71	2
5	8	2	SAPK/JNK (Phospho-Tyr185)	133	256	277	220	221	29	36	1.931
5	8	3	SAPK/JNK (Phospho-Tyr185)	133	255	317	223	224	28	32	3.321
5	8	4	SAPK/JNK (Phospho-Tyr185)	133	246	269	219	220	28	27	1.75
5	8	5	SAPK/JNK (Phospho-Tyr185)	133	265	277	219	220	32	46	1.781
5	8	6	SAPK/JNK (Phospho-Tyr185)	133	239	287	214	216	104	25	0.683
5	9	1	P38 MAPK	134	860	1463	216	217	30	644	41.533
5	9	2	P38 MAPK	134	774	1185	215	217	33	559	29.333
5	9	3	P38 MAPK	134	716	1056	215	216	28	501	30
5	9	4	P38 MAPK	134	817	1279	211	212	28	606	38.107
5	9	5	P38 MAPK	134	918	1370	215	217	31	703	37.194
5	9	6	P38 MAPK	134	743	1133	213	215	31	530	29.613
5	10	1	P38 MAPK (Phospho-Thr180/Tyr182)	135	273	333	204	219	388	69	0.294
5	10	2	P38 MAPK (Phospho-Thr180/Tyr182)	135	257	358	199	201	34	58	4.618
5	10	3	P38 MAPK (Phospho-Thr180/Tyr182)	135	254	317	199	200	30	55	3.9
5	10	4	P38 MAPK (Phospho-Thr180/Tyr182)	135	240	307	195	197	29	45	3.793
5	10	5	P38 MAPK (Phospho-Thr180/Tyr182)	135	245	314	197	199	28	48	4.107
5	10	6	P38 MAPK (Phospho-Thr180/Tyr182)	135	252	312	200	202	30	52	3.667
5	11	1	RelB	136	227	256	215	217	29	12	1.345
5	11	2	RelB	136	214	222	205	207	30	9	0.5
5	11	3	RelB	136	210	222	208	218	448	2	0.009
5	11	4	RelB	136	219	225	210	211	30	9	0.467
5	11	5	RelB	136	222	234	212	214	29	10	0.69
5	11	6	RelB	136	222	231	211	212	29	11	0.655
5	12	1	RelB (Phospho-Ser552)	137	415	460	210	213	45	205	5.489
5	12	2	RelB (Phospho-Ser552)	137	407	467	201	203	30	206	8.8
5	12	3	RelB (Phospho-Ser552)	137	404	472	201	203	30	203	8.967
5	12	4	RelB (Phospho-Ser552)	137	423	468	203	204	28	220	9.429
5	12	5	RelB (Phospho-Ser552)	137	360	429	206	207	30	154	7.4
5	12	6	RelB (Phospho-Ser552)	137	403	449	207	208	30	196	8.033
5	13	1	DARPP-32	138	448	614	218	220	30	230	13.133
5	13	2	DARPP-32	138	422	593	210	211	31	212	12.323
5	13	3	DARPP-32	138	463	636	212	216	218	251	1.927
5	13	4	DARPP-32	138	353	364	222	223	30	131	4.7
5	13	5	DARPP-32	138	341	366	228	229	29	113	4.724
5	13	6	DARPP-32	138	363	358	224	225	40	139	3.325
5	14	1	DARPP-32 (Phospho-Thr34)	139	278	293	217	218	29	61	2.586
5	14	2	DARPP-32 (Phospho-Thr34)	139	239	265	211	213	29	28	1.793
5	14	3	DARPP-32 (Phospho-Thr34)	139	237	263	215	216	30	22	1.567
5	14	4	DARPP-32 (Phospho-Thr34)	139	247	264	215	216	30	32	1.6
5	14	5	DARPP-32 (Phospho-Thr34)	139	249	262	218	220	31	31	1.355
5	14	6	DARPP-32 (Phospho-Thr34)	139	259	282	215	216	31	44	2.129
5	15	1	eIF2A	140	348	416	214	216	31	134	6.452
5	15	2	eIF2A	140	388	483	207	208	34	181	8.088
5	15	3	eIF2A	140	371	436	210	212	30	161	7.467
5	15	4	eIF2A	140	364	437	212	217	213	152	1.033
5	15	5	eIF2A	140	384	466	213	214	30	171	8.4
5	15	6	eIF2A	140	349	379	212	213	29	137	5.724
5	16	1	eIF2A (Phospho-Ser51)	141	232	255	200	201	62	32	0.871
5	16	2	eIF2A (Phospho-Ser51)	141	216	251	194	194	29	22	1.966
5	16	3	eIF2A (Phospho-Ser51)	141	208	220	195	197	30	13	0.767
5	16	4	eIF2A (Phospho-Ser51)	141	217	237	196	201	214	21	0.168
5	16	5	eIF2A (Phospho-Ser51)	141	220	242	197	199	29	23	1.483
5	16	6	eIF2A (Phospho-Ser51)	141	223	237	197	198	34	26	1.147
5	17	1	P70S6K	142	386	416	197	198	31	189	7.032
5	17	2	P70S6K	142	301	317	196	197	30	105	4
5	17	3	P70S6K	142	278	305	198	199	34	80	3.118
5	17	4	P70S6K	142	306	311	195	196	34	111	3.382
5	17	5	P70S6K	142	371	379	189	190	27	182	7
5	17	6	P70S6K	142	325	344	195	197	33	130	4.455
5	18	1	P70S6K (Phospho-Ser424)	143	240	285	192	194	32	48	2.844
5	18	2	P70S6K (Phospho-Ser424)	143	217	241	188	190	30	29	1.7
5	18	3	P70S6K (Phospho-Ser424)	143	212	235	190	191	31	22	1.419
5	18	4	P70S6K (Phospho-Ser424)	143	219	241	192	194	44	27	1.068
5	18	5	P70S6K (Phospho-Ser424)	143	214	251	188	189	27	26	2.296
5	18	6	P70S6K (Phospho-Ser424)	143	242	277	190	191	27	52	3.185
5	19	1	P70S6K (Phospho-Thr421)	144	297	326	184	185	27	113	5.222
5	19	2	P70S6K (Phospho-Thr421)	144	252	276	181	182	27	71	3.481
5	19	3	P70S6K (Phospho-Thr421)	144	235	265	183	184	29	52	2.793
5	19	4	P70S6K (Phospho-Thr421)	144	252	275	184	185	27	68	3.333
5	19	5	P70S6K (Phospho-Thr421)	144	245	272	188	189	27	57	3.074
5	19	6	P70S6K (Phospho-Thr421)	144	270	291	186	187	31	84	3.355
5	20	1	Synuclein alpha	145	238	252	181	181	27	57	2.63
5	20	2	Synuclein alpha	145	225	234	172	172	26	53	2.385
5	20	3	Synuclein alpha	145	224	228	178	178	26	46	1.923
5	20	4	Synuclein alpha	145	210	228	180	182	41	30	1.122
5	20	5	Synuclein alpha	145	212	225	181	181	27	31	1.63
5	20	6	Synuclein alpha	145	238	243	181	183	44	57	1.364
5	21	1	Synuclein alpha (Phospho-Tyr136)	146	295	305	177	186	460	118	0.259
5	21	2	Synuclein alpha (Phospho-Tyr136)	146	235	241	163	164	25	72	3.08
5	21	3	Synuclein alpha (Phospho-Tyr136)	146	256	262	170	171	26	86	3.5
5	21	4	Synuclein alpha (Phospho-Tyr136)	146	253	260	176	177	31	77	2.677
5	21	5	Synuclein alpha (Phospho-Tyr136)	146	266	264	177	178	31	89	2.774
5	21	6	Synuclein alpha (Phospho-Tyr136)	146	279	284	180	181	37	99	2.784
5	22	1	CaMK2A	147	333	359	167	168	25	166	7.64
5	22	2	CaMK2A	147	286	308	160	161	28	126	5.25
5	22	3	CaMK2A	147	309	350	168	170	30	141	6
5	22	4	CaMK2A	147	293	336	172	173	26	121	6.269
5	22	5	CaMK2A	147	308	328	170	171	26	138	6.038
5	22	6	CaMK2A	147	317	332	170	171	32	147	5.031
5	23	1	CaMK2A (Phospho-Thr286)	148	325	324	167	168	29	158	5.379
5	23	2	CaMK2A (Phospho-Thr286)	148	268	288	152	154	41	116	3.268
5	23	3	CaMK2A (Phospho-Thr286)	148	281	279	164	172	418	117	0.256
5	23	4	CaMK2A (Phospho-Thr286)	148	280	280	168	170	27	112	4.074
5	23	5	CaMK2A (Phospho-Thr286)	148	274	283	167	168	27	107	4.259
5	23	6	CaMK2A (Phospho-Thr286)	148	299	317	161	161	25	138	6.24
5	24	1	CPI17 alpha	149	230	238	153	155	29	77	2.862
5	24	2	CPI17 alpha	149	188	200	147	149	26	41	1.962
5	24	3	CPI17 alpha	149	217	223	149	157	418	68	0.158
5	24	4	CPI17 alpha	149	192	212	151	153	25	41	2.36
5	24	5	CPI17 alpha	149	210	222	153	156	65	57	1.015
5	24	6	CPI17 alpha	149	223	231	154	155	28	69	2.714
5	25	1	CPI17 alpha (Phospho-Thr38)	150	236	246	143	154	629	93	0.146
5	25	2	CPI17 alpha (Phospho-Thr38)	150	218	234	139	140	24	79	3.917
5	25	3	CPI17 alpha (Phospho-Thr38)	150	210	229	140	141	24	70	3.667
5	25	4	CPI17 alpha (Phospho-Thr38)	150	216	229	143	144	24	73	3.542
5	25	5	CPI17 alpha (Phospho-Thr38)	150	216	224	146	148	24	70	3.167
5	25	6	CPI17 alpha (Phospho-Thr38)	150	220	225	146	148	28	74	2.75
5	26	1	Gab1	151	293	348	148	149	25	145	7.96
5	26	2	Gab1	151	269	298	146	147	25	123	6.04
5	26	3	Gab1	151	257	292	148	149	26	109	5.5
5	26	4	Gab1	151	263	290	145	147	27	118	5.296
5	26	5	Gab1	151	268	290	150	154	54	118	2.519
5	26	6	Gab1	151	274	295	151	155	46	123	3.043
5	27	1	Gab1 (Phospho-Tyr627)	152	241	270	138	140	26	103	5
5	27	2	Gab1 (Phospho-Tyr627)	152	204	234	137	138	25	67	3.84
5	27	3	Gab1 (Phospho-Tyr627)	152	209	244	137	140	25	72	4.16
5	27	4	Gab1 (Phospho-Tyr627)	152	214	244	134	137	32	80	3.344
5	27	5	Gab1 (Phospho-Tyr627)	152	226	239	139	140	33	87	3
5	27	6	Gab1 (Phospho-Tyr627)	152	211	237	144	146	32	67	2.844
5	28	1	NMDAR1 (Phospho-Ser897)	153	257	263	124	125	22	133	6.273
5	28	2	NMDAR1 (Phospho-Ser897)	153	235	238	124	128	100	111	1.1
5	28	3	NMDAR1 (Phospho-Ser897)	153	229	240	125	126	21	104	5.429
5	28	4	NMDAR1 (Phospho-Ser897)	153	225	237	124	125	21	101	5.333
5	28	5	NMDAR1 (Phospho-Ser897)	153	248	250	126	129	96	122	1.26
5	28	6	NMDAR1 (Phospho-Ser897)	153	251	253	130	131	27	121	4.519
5	29	1	NMDAR2A/B (Phospho-Tyr1246/1252)	154	496	543	118	120	58	378	7.293
5	29	2	NMDAR2A/B (Phospho-Tyr1246/1252)	154	410	489	116	117	21	294	17.714
5	29	3	NMDAR2A/B (Phospho-Tyr1246/1252)	154	427	475	120	121	20	307	17.7
5	29	4	NMDAR2A/B (Phospho-Tyr1246/1252)	154	449	495	120	122	21	329	17.762
5	29	5	NMDAR2A/B (Phospho-Tyr1246/1252)	154	446	502	124	124	20	322	18.9
5	29	6	NMDAR2A/B (Phospho-Tyr1246/1252)	154	398	484	125	127	28	273	12.75
5	30	1	PKC delta	155	267	296	110	112	20	157	9.2
5	30	2	PKC delta	155	204	216	111	113	20	93	5.15
5	30	3	PKC delta	155	232	275	111	112	20	121	8.15
5	30	4	PKC delta	155	236	311	109	111	23	127	8.696
5	30	5	PKC delta	155	192	208	117	118	21	75	4.286
5	30	6	PKC delta	155	208	225	119	121	32	89	3.25
5	31	1	PKC delta (Phospho-Ser645)	156	284	324	104	106	33	180	6.606
5	31	2	PKC delta (Phospho-Ser645)	156	375	455	105	107	18	270	19.333
5	31	3	PKC delta (Phospho-Ser645)	156	695	888	112	115	61	583	12.672
5	31	4	PKC delta (Phospho-Ser645)	156	272	286	103	106	61	169	2.951
5	31	5	PKC delta (Phospho-Ser645)	156	224	292	107	108	21	117	8.762
5	31	6	PKC delta (Phospho-Ser645)	156	270	313	107	110	86	163	2.36
5	32	1	PKC theta	157	395	372	98	101	29	297	9.345
5	32	2	PKC theta	157	317	316	99	100	19	218	11.368
5	32	3	PKC theta	157	308	296	99	102	83	209	2.337
5	32	4	PKC theta	157	286	277	97	100	38	189	4.658
5	32	5	PKC theta	157	298	285	97	99	17	201	10.941
5	32	6	PKC theta	157	286	267	99	100	19	187	8.789
6	1	1	PKC theta (Phospho-Thr538)	158	413	437	150	152	25	263	11.4
6	1	2	PKC theta (Phospho-Thr538)	158	366	394	159	169	394	207	0.571
6	1	3	PKC theta (Phospho-Thr538)	158	362	386	171	174	35	191	6.057
6	1	4	PKC theta (Phospho-Thr538)	158	357	369	157	158	25	200	8.44
6	1	5	PKC theta (Phospho-Thr538)	158	358	390	155	158	45	203	5.156
6	1	6	PKC theta (Phospho-Thr538)	158	400	415	162	163	32	238	7.875
6	2	1	HSP90B	159	256	263	174	175	32	82	2.75
6	2	2	HSP90B	159	226	232	181	190	368	45	0.114
6	2	3	HSP90B	159	233	236	186	191	122	47	0.369
6	2	4	HSP90B	159	224	236	172	173	31	52	2.032
6	2	5	HSP90B	159	232	242	172	176	96	60	0.688
6	2	6	HSP90B	159	245	251	184	185	27	61	2.444
6	3	1	HSP90B (Phospho-Ser226)	160	811	807	203	204	30	608	20.1
6	3	2	HSP90B (Phospho-Ser226)	160	950	909	203	206	36	747	19.528
6	3	3	HSP90B (Phospho-Ser226)	160	962	903	197	198	29	765	24.31
6	3	4	HSP90B (Phospho-Ser226)	160	732	697	195	197	29	537	17.241
6	3	5	HSP90B (Phospho-Ser226)	160	532	545	205	209	101	327	3.327
6	3	6	HSP90B (Phospho-Ser226)	160	748	713	198	199	43	550	11.953
6	4	1	IkB-epsilon	161	1009	1631	217	220	48	792	29.396
6	4	2	IkB-epsilon	161	1011	1619	211	214	42	800	33.452
6	4	3	IkB-epsilon	161	974	1533	209	211	30	765	44.067
6	4	4	IkB-epsilon	161	946	1479	220	225	40	726	31.35
6	4	5	IkB-epsilon	161	959	1488	236	239	39	723	32.026
6	4	6	IkB-epsilon	161	909	1388	238	240	39	671	29.436
6	5	1	IkB-epsilon (Phospho-Ser22)	162	318	386	207	209	41	111	4.317
6	5	2	IkB-epsilon (Phospho-Ser22)	162	304	358	204	206	32	100	4.75
6	5	3	IkB-epsilon (Phospho-Ser22)	162	278	345	194	196	30	84	4.967
6	5	4	IkB-epsilon (Phospho-Ser22)	162	283	354	195	199	49	88	3.163
6	5	5	IkB-epsilon (Phospho-Ser22)	162	281	340	196	197	28	85	5.107
6	5	6	IkB-epsilon (Phospho-Ser22)	162	290	324	197	199	28	93	4.464
6	6	1	Myc	163	213	233	217	223	258	-4	0.039
6	6	2	Myc	163	203	218	222	225	36	-19	-0.194
6	6	3	Myc	163	204	223	212	214	32	-8	0.281
6	6	4	Myc	163	196	216	211	212	29	-15	0.138
6	6	5	Myc	163	195	221	207	208	28	-12	0.464
6	6	6	Myc	163	206	222	205	207	30	1	0.5
6	7	1	Myc (Phospho-Ser62)	164	199	216	233	237	38	-34	-0.553
6	7	2	Myc (Phospho-Ser62)	164	187	198	230	239	51	-43	-0.804
6	7	3	Myc (Phospho-Ser62)	164	185	196	227	229	34	-42	-0.971
6	7	4	Myc (Phospho-Ser62)	164	182	197	228	230	34	-46	-0.971
6	7	5	Myc (Phospho-Ser62)	164	184	194	226	229	78	-42	-0.449
6	7	6	Myc (Phospho-Ser62)	164	197	208	221	223	32	-24	-0.469
6	8	1	Shc	165	275	313	220	222	34	55	2.676
6	8	2	Shc	165	613	1648	195	197	32	418	45.344
6	8	3	Shc	165	283	360	209	212	33	74	4.485
6	8	4	Shc	165	278	340	222	233	510	56	0.21
6	8	5	Shc	165	291	345	215	222	247	76	0.498
6	8	6	Shc	165	258	299	212	214	30	46	2.833
6	9	1	Shc (Phospho-Tyr349)	166	277	352	204	207	33	73	4.394
6	9	2	Shc (Phospho-Tyr349)	166	267	355	198	200	33	69	4.697
6	9	3	Shc (Phospho-Tyr349)	166	262	329	197	199	41	65	3.171
6	9	4	Shc (Phospho-Tyr349)	166	205	209	218	220	40	-13	-0.275
6	9	5	Shc (Phospho-Tyr349)	166	270	333	200	205	71	70	1.803
6	9	6	Shc (Phospho-Tyr349)	166	272	331	197	199	33	75	4
6	10	1	SHP-2	167	297	326	217	218	30	80	3.6
6	10	2	SHP-2	167	242	273	209	211	33	33	1.879
6	10	3	SHP-2	167	254	288	208	210	31	46	2.516
6	10	4	SHP-2	167	279	304	220	224	48	59	1.667
6	10	5	SHP-2	167	253	296	205	206	30	48	3
6	10	6	SHP-2	167	279	309	204	205	30	75	3.467
6	11	1	SHP-2 (Phospho-Tyr542)	168	208	212	222	224	32	-14	-0.375
6	11	2	SHP-2 (Phospho-Tyr542)	168	190	193	217	227	543	-27	-0.063
6	11	3	SHP-2 (Phospho-Tyr542)	168	193	195	217	220	101	-24	-0.248
6	11	4	SHP-2 (Phospho-Tyr542)	168	190	194	221	224	48	-31	-0.625
6	11	5	SHP-2 (Phospho-Tyr542)	168	188	192	213	217	106	-25	-0.236
6	11	6	SHP-2 (Phospho-Tyr542)	168	192	198	214	216	31	-22	-0.581
6	12	1	Trk B	169	699	998	202	203	32	497	24.844
6	12	2	Trk B	169	688	1041	196	198	65	492	12.969
6	12	3	Trk B	169	620	945	198	200	30	422	24.833
6	12	4	Trk B	169	649	1078	197	198	29	452	30.345
6	12	5	Trk B	169	651	964	192	193	27	459	28.556
6	12	6	Trk B	169	638	921	193	194	27	445	26.926
6	13	1	Trk B (Phospho-Tyr515)	170	383	501	201	204	51	182	5.824
6	13	2	Trk B (Phospho-Tyr515)	170	286	444	188	190	47	98	5.404
6	13	3	Trk B (Phospho-Tyr515)	170	280	435	192	194	35	88	6.886
6	13	4	Trk B (Phospho-Tyr515)	170	277	434	193	194	28	84	8.571
6	13	5	Trk B (Phospho-Tyr515)	170	274	432	191	192	27	83	8.889
6	13	6	Trk B (Phospho-Tyr515)	170	282	432	189	191	26	93	9.269
6	14	1	CrkII	171	301	353	199	201	35	102	4.343
6	14	2	CrkII	171	280	324	196	198	31	84	4.065
6	14	3	CrkII	171	274	328	198	209	529	76	0.225
6	14	4	CrkII	171	308	357	199	200	28	109	5.607
6	14	5	CrkII	171	291	348	199	199	28	92	5.321
6	14	6	CrkII	171	289	329	194	196	30	95	4.433
6	15	1	CrkII (Phospho-Tyr221)	172	268	370	187	189	33	81	5.485
6	15	2	CrkII (Phospho-Tyr221)	172	256	314	188	190	36	68	3.444
6	15	3	CrkII (Phospho-Tyr221)	172	180	186	201	202	28	-21	-0.571
6	15	4	CrkII (Phospho-Tyr221)	172	185	188	204	214	530	-19	-0.049
6	15	5	CrkII (Phospho-Tyr221)	172	185	186	199	209	530	-14	-0.043
6	15	6	CrkII (Phospho-Tyr221)	172	262	314	185	190	149	77	0.832
6	16	1	eEF2K	173	334	399	188	190	28	146	7.464
6	16	2	eEF2K	173	294	361	184	195	465	110	0.357
6	16	3	eEF2K	173	297	372	185	189	214	112	0.855
6	16	4	eEF2K	173	292	375	178	179	28	114	7
6	16	5	eEF2K	173	294	373	179	181	29	115	6.621
6	16	6	eEF2K	173	319	389	182	183	27	137	7.63
6	17	1	eEF2K (Phospho-Ser366)	174	298	312	193	195	30	105	3.9
6	17	2	eEF2K (Phospho-Ser366)	174	267	277	190	198	445	77	0.178
6	17	3	eEF2K (Phospho-Ser366)	174	261	271	184	188	214	77	0.388
6	17	4	eEF2K (Phospho-Ser366)	174	314	349	167	168	26	147	6.962
6	17	5	eEF2K (Phospho-Ser366)	174	342	444	168	169	26	174	10.577
6	17	6	eEF2K (Phospho-Ser366)	174	264	279	183	185	30	81	3.133
6	18	1	STAT5B	175	303	338	183	186	39	120	3.897
6	18	2	STAT5B	175	261	285	176	177	37	85	2.919
6	18	3	STAT5B	175	266	282	177	178	26	89	4
6	18	4	STAT5B	175	266	291	174	176	33	92	3.485
6	18	5	STAT5B	175	271	290	174	176	29	97	3.931
6	18	6	STAT5B	175	285	311	177	179	26	108	5.077
6	19	1	STAT5B (Phospho-Ser731)	176	237	253	178	179	28	59	2.643
6	19	2	STAT5B (Phospho-Ser731)	176	226	228	182	183	30	44	1.5
6	19	3	STAT5B (Phospho-Ser731)	176	228	232	189	195	262	39	0.141
6	19	4	STAT5B (Phospho-Ser731)	176	222	231	188	189	36	34	1.167
6	19	5	STAT5B (Phospho-Ser731)	176	224	227	183	184	31	41	1.387
6	19	6	STAT5B (Phospho-Ser731)	176	235	240	186	187	29	49	1.828
6	20	1	SYK	177	1740	1818	177	178	32	1563	51.25
6	20	2	SYK	177	1688	1749	174	175	27	1514	58.296
6	20	3	SYK	177	1629	1723	179	181	31	1450	49.742
6	20	4	SYK	177	1626	1682	178	179	36	1448	41.75
6	20	5	SYK	177	1591	1739	171	171	27	1420	58.074
6	20	6	SYK	177	1580	1699	179	180	30	1401	50.633
6	21	1	SYK (Phospho-Tyr348)	178	306	317	177	178	35	129	3.971
6	21	2	SYK (Phospho-Tyr348)	178	267	281	161	162	33	106	3.606
6	21	3	SYK (Phospho-Tyr348)	178	270	289	171	173	38	99	3.053
6	21	4	SYK (Phospho-Tyr348)	178	273	291	168	170	37	105	3.27
6	21	5	SYK (Phospho-Tyr348)	178	266	277	158	160	37	108	3.162
6	21	6	SYK (Phospho-Tyr348)	178	288	344	179	182	65	109	2.492
6	22	1	ACC1	179	1512	1559	163	164	32	1349	43.594
6	22	2	ACC1	179	983	1012	163	164	29	820	29.241
6	22	3	ACC1	179	1236	1337	160	161	32	1076	36.75
6	22	4	ACC1	179	1484	1546	156	157	24	1328	57.875
6	22	5	ACC1	179	998	1072	161	162	25	837	36.4
6	22	6	ACC1	179	970	986	170	172	47	800	17.319
6	23	1	ACC1 (Phospho-Ser80)	180	313	381	155	156	30	158	7.5
6	23	2	ACC1 (Phospho-Ser80)	180	321	321	155	157	34	166	4.824
6	23	3	ACC1 (Phospho-Ser80)	180	255	300	151	154	64	104	2.281
6	23	4	ACC1 (Phospho-Ser80)	180	266	287	147	162	858	119	0.146
6	23	5	ACC1 (Phospho-Ser80)	180	265	290	150	152	29	115	4.759
6	23	6	ACC1 (Phospho-Ser80)	180	321	324	155	156	25	166	6.72
6	24	1	Caspase 8	181	254	263	146	147	25	108	4.64
6	24	2	Caspase 8	181	237	271	143	144	23	94	5.522
6	24	3	Caspase 8	181	239	250	141	142	22	98	4.909
6	24	4	Caspase 8	181	229	242	140	156	858	89	0.1
6	24	5	Caspase 8	181	241	246	140	142	32	101	3.25
6	24	6	Caspase 8	181	241	250	141	142	22	100	4.909
6	25	1	Caspase 8	182	248	373	148	149	30	100	7.467
6	25	2	Caspase 8	182	219	252	142	143	23	77	4.739
6	25	3	Caspase 8	182	219	244	142	143	36	77	2.806
6	25	4	Caspase 8	182	222	240	140	141	24	82	4.125
6	25	5	Caspase 8	182	214	252	142	142	23	72	4.783
6	25	6	Caspase 8	182	227	247	144	145	23	83	4.435
6	26	1	Caspase 8 (Phospho-Ser347)	183	332	358	156	157	27	176	7.444
6	26	2	Caspase 8 (Phospho-Ser347)	183	291	324	153	155	26	138	6.5
6	26	3	Caspase 8 (Phospho-Ser347)	183	268	311	147	148	24	121	6.792
6	26	4	Caspase 8 (Phospho-Ser347)	183	274	324	149	151	25	125	6.92
6	26	5	Caspase 8 (Phospho-Ser347)	183	297	349	145	146	25	152	8.12
6	26	6	Caspase 8 (Phospho-Ser347)	183	276	314	136	137	29	140	6.103
6	27	1	EEF2	184	1473	1378	144	143	36	1329	34.306
6	27	2	EEF2	184	1419	1332	142	145	36	1277	32.972
6	27	3	EEF2	184	1388	1357	140	142	30	1248	40.5
6	27	4	EEF2	184	1294	1317	137	140	40	1157	29.425
6	27	5	EEF2	184	1432	1355	134	135	25	1298	48.8
6	27	6	EEF2	184	1344	1318	133	135	26	1211	45.5
6	28	1	EEF2 (Phospho-Thr56)	185	399	423	133	135	23	266	12.522
6	28	2	EEF2 (Phospho-Thr56)	185	347	400	134	136	25	213	10.56
6	28	3	EEF2 (Phospho-Thr56)	185	355	384	136	138	24	219	10.25
6	28	4	EEF2 (Phospho-Thr56)	185	371	393	134	136	38	237	6.763
6	28	5	EEF2 (Phospho-Thr56)	185	346	380	133	135	30	213	8.167
6	28	6	EEF2 (Phospho-Thr56)	185	384	420	130	131	24	254	12.042
6	29	1	SRF	186	665	810	117	118	20	548	34.6
6	29	2	SRF	186	600	712	115	118	34	485	17.471
6	29	3	SRF	186	596	725	116	119	46	480	13.174
6	29	4	SRF	186	572	684	114	117	58	458	9.776
6	29	5	SRF	186	609	720	118	119	21	491	28.619
6	29	6	SRF	186	630	722	119	121	21	511	28.619
6	30	1	SRF (Phospho-Ser99)	187	310	328	112	113	19	198	11.316
6	30	2	SRF (Phospho-Ser99)	187	279	305	110	111	20	169	9.7
6	30	3	SRF (Phospho-Ser99)	187	271	299	110	111	19	161	9.895
6	30	4	SRF (Phospho-Ser99)	187	276	304	110	112	30	166	6.4
6	30	5	SRF (Phospho-Ser99)	187	300	306	110	112	26	190	7.462
6	30	6	SRF (Phospho-Ser99)	187	304	320	111	112	19	193	10.947
6	31	1	STAT2	188	407	459	106	107	19	301	18.526
6	31	2	STAT2	188	357	400	105	107	19	252	15.421
6	31	3	STAT2	188	382	403	103	105	22	279	13.545
6	31	4	STAT2	188	359	409	104	105	21	255	14.476
6	31	5	STAT2	188	367	404	104	108	114	263	2.596
6	31	6	STAT2	188	359	422	105	107	25	254	12.6
6	32	1	STAT2 (Phospho-Tyr690)	189	368	463	103	104	19	265	18.895
6	32	2	STAT2 (Phospho-Tyr690)	189	368	396	99	108	322	269	0.894
6	32	3	STAT2 (Phospho-Tyr690)	189	292	376	98	99	23	194	12.043
6	32	4	STAT2 (Phospho-Tyr690)	189	384	400	97	99	19	287	15.842
6	32	5	STAT2 (Phospho-Tyr690)	189	329	439	101	101	17	228	19.882
6	32	6	STAT2 (Phospho-Tyr690)	189	341	420	100	102	46	241	6.913
7	1	1	AMPKbeta1	190	782	811	170	172	28	612	22.821
7	1	2	AMPKbeta1	190	680	744	171	175	55	509	10.345
7	1	3	AMPKbeta1	190	709	741	187	194	45	522	12.156
7	1	4	AMPKbeta1	190	721	747	218	219	48	503	11
7	1	5	AMPKbeta1	190	632	754	160	165	33	472	17.848
7	1	6	AMPKbeta1	190	736	791	158	159	27	578	23.407
7	2	1	AMPKbeta1 (Phospho-Ser182)	191	410	411	181	183	31	229	7.355
7	2	2	AMPKbeta1 (Phospho-Ser182)	191	386	383	178	181	34	208	5.941
7	2	3	AMPKbeta1 (Phospho-Ser182)	191	327	337	199	204	40	128	3.325
7	2	4	AMPKbeta1 (Phospho-Ser182)	191	336	431	234	236	37	102	5.27
7	2	5	AMPKbeta1 (Phospho-Ser182)	191	333	346	208	209	47	125	2.915
7	2	6	AMPKbeta1 (Phospho-Ser182)	191	371	403	165	167	26	206	9.077
7	3	1	Cyclin D1	192	1018	1107	200	203	32	818	28.25
7	3	2	Cyclin D1	192	857	911	200	211	70	657	10
7	3	3	Cyclin D1	192	844	912	188	215	182	656	3.83
7	3	4	Cyclin D1	192	809	876	211	219	150	598	4.38
7	3	5	Cyclin D1	192	863	962	249	251	39	614	18.231
7	3	6	Cyclin D1	192	849	942	187	193	66	662	11.348
7	4	1	Cyclin D1 (Phospho-Thr286)	193	668	718	244	246	38	424	12.421
7	4	2	Cyclin D1 (Phospho-Thr286)	193	629	670	225	270	230	404	1.739
7	4	3	Cyclin D1 (Phospho-Thr286)	193	1663	1870	218	375	459	1445	3.257
7	4	4	Cyclin D1 (Phospho-Thr286)	193	620	685	206	209	32	414	14.875
7	4	5	Cyclin D1 (Phospho-Thr286)	193	636	683	215	222	46	421	10.022
7	4	6	Cyclin D1 (Phospho-Thr286)	193	663	698	193	200	285	470	1.747
7	5	1	IKK alpha/beta	194	346	342	223	226	36	123	3.222
7	5	2	IKK alpha/beta	194	290	298	218	222	40	72	1.9
7	5	3	IKK alpha/beta	194	308	312	205	230	210	103	0.39
7	5	4	IKK alpha/beta	194	282	295	199	203	35	83	2.629
7	5	5	IKK alpha/beta	194	284	296	205	209	41	79	2.122
7	5	6	IKK alpha/beta	194	291	319	195	203	279	96	0.416
7	6	1	IKK alpha/beta (Phospho-Ser180/181)	195	328	366	225	229	44	103	3.114
7	6	2	IKK alpha/beta (Phospho-Ser180/181)	195	315	322	221	224	46	94	2.13
7	6	3	IKK alpha/beta (Phospho-Ser180/181)	195	310	333	212	216	44	98	2.659
7	6	4	IKK alpha/beta (Phospho-Ser180/181)	195	303	338	192	198	52	111	2.692
7	6	5	IKK alpha/beta (Phospho-Ser180/181)	195	269	286	186	188	27	83	3.63
7	6	6	IKK alpha/beta (Phospho-Ser180/181)	195	322	346	194	196	41	128	3.659
7	7	1	IKK-beta	196	487	568	200	202	29	287	12.621
7	7	2	IKK-beta	196	417	493	196	197	27	221	10.963
7	7	3	IKK-beta	196	417	499	193	194	27	224	11.296
7	7	4	IKK-beta	196	407	483	189	191	85	218	3.435
7	7	5	IKK-beta	196	406	481	185	188	85	221	3.447
7	7	6	IKK-beta	196	412	485	183	186	41	229	7.293
7	8	1	IKK-beta (Phospho-Tyr188)	197	361	369	214	217	34	147	4.471
7	8	2	IKK-beta (Phospho-Tyr188)	197	318	333	206	211	55	112	2.218
7	8	3	IKK-beta (Phospho-Tyr188)	197	275	299	185	188	34	90	3.265
7	8	4	IKK-beta (Phospho-Tyr188)	197	323	323	181	183	26	142	5.385
7	8	5	IKK-beta (Phospho-Tyr188)	197	311	327	188	190	26	123	5.269
7	8	6	IKK-beta (Phospho-Tyr188)	197	354	361	194	199	41	160	3.951
7	9	1	IKK-beta (Phospho-Tyr199)	198	317	328	215	218	35	102	3.143
7	9	2	IKK-beta (Phospho-Tyr199)	198	277	302	206	210	51	71	1.804
7	9	3	IKK-beta (Phospho-Tyr199)	198	288	301	205	213	338	83	0.26
7	9	4	IKK-beta (Phospho-Tyr199)	198	274	288	192	194	36	82	2.611
7	9	5	IKK-beta (Phospho-Tyr199)	198	268	302	182	185	38	86	3.079
7	9	6	IKK-beta (Phospho-Tyr199)	198	338	342	211	225	282	127	0.415
7	10	1	IKK-gamma	199	643	1066	198	200	27	445	32.074
7	10	2	IKK-gamma	199	583	847	196	197	28	387	23.214
7	10	3	IKK-gamma	199	602	954	196	198	35	406	21.6
7	10	4	IKK-gamma	199	496	693	203	214	497	293	0.964
7	10	5	IKK-gamma	199	488	736	198	200	31	290	17.29
7	10	6	IKK-gamma	199	482	719	199	207	293	283	1.747
7	11	1	IKK-gamma (Phospho-Ser31)	200	319	337	212	213	29	107	4.276
7	11	2	IKK-gamma (Phospho-Ser31)	200	305	319	215	219	88	90	1.136
7	11	3	IKK-gamma (Phospho-Ser31)	200	294	312	213	216	32	81	3
7	11	4	IKK-gamma (Phospho-Ser31)	200	284	305	220	222	33	64	2.515
7	11	5	IKK-gamma (Phospho-Ser31)	200	285	304	214	215	32	71	2.781
7	11	6	IKK-gamma (Phospho-Ser31)	200	308	325	211	212	34	97	3.324
7	12	1	AKT1S1	201	983	1392	204	206	28	779	42.357
7	12	2	AKT1S1	201	1004	1353	207	208	30	797	38.167
7	12	3	AKT1S1	201	979	1292	209	210	29	770	37.31
7	12	4	AKT1S1	201	952	1274	209	211	51	743	20.843
7	12	5	AKT1S1	201	991	1316	202	203	41	789	27.146
7	12	6	AKT1S1	201	935	1209	197	200	70	738	14.414
7	13	1	AKT1S1 (Phospho-Thr246)	202	347	366	206	207	29	141	5.483
7	13	2	AKT1S1 (Phospho-Thr246)	202	307	345	206	208	28	101	4.893
7	13	3	AKT1S1 (Phospho-Thr246)	202	309	337	205	207	29	104	4.483
7	13	4	AKT1S1 (Phospho-Thr246)	202	312	346	206	206	47	106	2.979
7	13	5	AKT1S1 (Phospho-Thr246)	202	312	341	201	202	27	111	5.148
7	13	6	AKT1S1 (Phospho-Thr246)	202	328	368	198	201	119	130	1.403
7	14	1	BID	203	691	738	210	213	38	481	13.816
7	14	2	BID	203	691	694	215	217	32	476	14.906
7	14	3	BID	203	666	672	210	214	35	456	13.086
7	14	4	BID	203	698	704	211	212	33	487	14.909
7	14	5	BID	203	680	697	210	211	32	470	15.188
7	14	6	BID	203	643	671	198	200	37	445	12.73
7	15	1	BID (Phospho-Ser78)	204	347	388	186	188	35	161	5.714
7	15	2	BID (Phospho-Ser78)	204	295	322	202	206	70	93	1.657
7	15	3	BID (Phospho-Ser78)	204	279	315	188	189	28	91	4.5
7	15	4	BID (Phospho-Ser78)	204	278	299	191	193	30	87	3.533
7	15	5	BID (Phospho-Ser78)	204	282	317	198	200	31	84	3.774
7	15	6	BID (Phospho-Ser78)	204	330	357	181	182	45	149	3.889
7	16	1	FOXO1/3/4-pan	205	403	515	196	200	145	207	2.172
7	16	2	FOXO1/3/4-pan	205	340	372	197	198	29	143	6
7	16	3	FOXO1/3/4-pan	205	345	364	191	193	31	154	5.516
7	16	4	FOXO1/3/4-pan	205	329	367	192	194	33	137	5.242
7	16	5	FOXO1/3/4-pan	205	325	359	191	194	30	134	5.5
7	16	6	FOXO1/3/4-pan	205	357	407	182	180	31	175	7.323
7	17	1	FOXO1/3/4-pan (Phospho-Thr24/32)	206	355	380	219	220	35	136	4.571
7	17	2	FOXO1/3/4-pan (Phospho-Thr24/32)	206	311	333	219	220	35	92	3.229
7	17	3	FOXO1/3/4-pan (Phospho-Thr24/32)	206	305	320	219	225	221	86	0.43
7	17	4	FOXO1/3/4-pan (Phospho-Thr24/32)	206	302	320	215	217	37	87	2.784
7	17	5	FOXO1/3/4-pan (Phospho-Thr24/32)	206	315	324	202	205	35	113	3.4
7	17	6	FOXO1/3/4-pan (Phospho-Thr24/32)	206	328	340	177	178	27	151	6
7	18	1	GRK2	207	1275	1482	189	191	29	1086	44.517
7	18	2	GRK2	207	929	1046	192	195	117	737	7.274
7	18	3	GRK2	207	939	1065	191	193	32	748	27.25
7	18	4	GRK2	207	860	968	189	194	165	671	4.691
7	18	5	GRK2	207	874	993	182	185	56	692	14.429
7	18	6	GRK2	207	856	952	179	180	27	677	28.593
7	19	1	GRK2 (Phospho-Ser29)	208	465	521	173	174	28	292	12.393
7	19	2	GRK2 (Phospho-Ser29)	208	341	375	184	187	65	157	2.892
7	19	3	GRK2 (Phospho-Ser29)	208	364	371	189	194	208	175	0.851
7	19	4	GRK2 (Phospho-Ser29)	208	351	369	184	185	32	167	5.75
7	19	5	GRK2 (Phospho-Ser29)	208	413	426	171	174	29	242	8.69
7	19	6	GRK2 (Phospho-Ser29)	208	366	390	177	179	30	189	7.033
7	20	1	MDM2	209	3939	4886	168	169	28	3771	168.464
7	20	2	MDM2	209	3442	4078	170	171	29	3272	134.724
7	20	3	MDM2	209	3285	4086	167	169	32	3118	122.406
7	20	4	MDM2	209	3307	4052	168	168	28	3139	138.714
7	20	5	MDM2	209	3604	4321	164	171	384	3440	10.807
7	20	6	MDM2	209	3419	4235	165	166	24	3254	169.542
7	21	1	MDM2 (Phospho-Ser166)	210	252	304	174	174	28	78	4.643
7	21	2	MDM2 (Phospho-Ser166)	210	218	262	175	176	27	43	3.185
7	21	3	MDM2 (Phospho-Ser166)	210	230	270	174	176	29	56	3.241
7	21	4	MDM2 (Phospho-Ser166)	210	229	256	172	173	27	57	3.074
7	21	5	MDM2 (Phospho-Ser166)	210	214	253	170	171	31	44	2.645
7	21	6	MDM2 (Phospho-Ser166)	210	245	285	169	170	28	76	4.107
7	22	1	P90RSK	211	2682	3571	169	170	71	2513	47.901
7	22	2	P90RSK	211	2825	3529	172	178	50	2653	67.02
7	22	3	P90RSK	211	3017	3824	175	182	123	2842	29.61
7	22	4	P90RSK	211	2902	3717	167	169	28	2735	126.714
7	22	5	P90RSK	211	2775	3598	172	172	26	2603	131.769
7	22	6	P90RSK	211	2280	3088	166	167	25	2114	116.84
7	23	1	P90RSK (Phospho-Thr359/Ser363)	212	406	428	187	197	80	219	2.888
7	23	2	P90RSK (Phospho-Thr359/Ser363)	212	363	369	173	178	36	190	5.306
7	23	3	P90RSK (Phospho-Thr359/Ser363)	212	565	555	158	160	26	407	15.192
7	23	4	P90RSK (Phospho-Thr359/Ser363)	212	371	374	170	171	28	201	7.25
7	23	5	P90RSK (Phospho-Thr359/Ser363)	212	372	383	177	179	89	195	2.292
7	23	6	P90RSK (Phospho-Thr359/Ser363)	212	381	390	168	169	29	213	7.621
7	24	1	PP2A-alpha	213	415	597	195	209	59	220	6.576
7	24	2	PP2A-alpha	213	340	541	170	182	52	170	6.904
7	24	3	PP2A-alpha	213	357	539	156	158	29	201	13.138
7	24	4	PP2A-alpha	213	350	616	154	155	25	196	18.44
7	24	5	PP2A-alpha	213	325	509	158	159	25	167	14
7	24	6	PP2A-alpha	213	345	540	155	158	71	190	5.38
7	25	1	PP2A-alpha (Phospho-Tyr307)	214	396	390	174	177	34	222	6.265
7	25	2	PP2A-alpha (Phospho-Tyr307)	214	326	328	162	164	51	164	3.216
7	25	3	PP2A-alpha (Phospho-Tyr307)	214	325	320	155	158	51	170	3.176
7	25	4	PP2A-alpha (Phospho-Tyr307)	214	321	321	143	145	45	178	3.911
7	25	5	PP2A-alpha (Phospho-Tyr307)	214	304	324	156	158	82	148	2.024
7	25	6	PP2A-alpha (Phospho-Tyr307)	214	356	359	155	157	28	201	7.214
7	26	1	Tuberin/TSC2	215	463	618	150	152	31	313	15.032
7	26	2	Tuberin/TSC2	215	358	523	144	146	26	214	14.5
7	26	3	Tuberin/TSC2	215	397	636	138	141	82	259	6.037
7	26	4	Tuberin/TSC2	215	371	629	137	139	26	234	18.846
7	26	5	Tuberin/TSC2	215	362	594	140	142	26	222	17.385
7	26	6	Tuberin/TSC2	215	379	578	138	140	27	241	16.222
7	27	1	Tuberin/TSC2 (Phospho-Thr1462)	216	258	319	151	153	28	107	5.929
7	27	2	Tuberin/TSC2 (Phospho-Thr1462)	216	221	273	146	148	40	75	3.125
7	27	3	Tuberin/TSC2 (Phospho-Thr1462)	216	216	268	141	144	82	75	1.512
7	27	4	Tuberin/TSC2 (Phospho-Thr1462)	216	202	268	141	142	26	61	4.846
7	27	5	Tuberin/TSC2 (Phospho-Thr1462)	216	205	270	141	142	25	64	5.12
7	27	6	Tuberin/TSC2 (Phospho-Thr1462)	216	237	301	137	138	23	100	7.087
7	28	1	Cyclin E1	217	5284	5626	138	141	32	5146	171.406
7	28	2	Cyclin E1	217	5029	4893	142	144	29	4887	163.759
7	28	3	Cyclin E1	217	4868	4695	140	142	33	4728	137.97
7	28	4	Cyclin E1	217	5009	4835	139	140	24	4870	195.625
7	28	5	Cyclin E1	217	4879	4771	135	136	24	4744	193.125
7	28	6	Cyclin E1	217	5049	4600	132	133	22	4917	203.045
7	29	1	Cyclin E1 (Phospho-Thr77)	218	698	813	128	130	24	570	28.458
7	29	2	Cyclin E1 (Phospho-Thr77)	218	388	387	137	140	59	251	4.186
7	29	3	Cyclin E1 (Phospho-Thr77)	218	391	380	134	135	25	257	9.8
7	29	4	Cyclin E1 (Phospho-Thr77)	218	372	379	135	136	24	237	10.125
7	29	5	Cyclin E1 (Phospho-Thr77)	218	370	373	135	137	25	235	9.44
7	29	6	Cyclin E1 (Phospho-Thr77)	218	424	413	132	134	25	292	11.16
7	30	1	LKB1	219	723	705	126	128	23	597	25.087
7	30	2	LKB1	219	936	1004	122	124	59	814	14.915
7	30	3	LKB1	219	762	779	118	120	25	644	26.36
7	30	4	LKB1	219	660	654	123	124	23	537	23.043
7	30	5	LKB1	219	663	659	124	129	159	539	3.333
7	30	6	LKB1	219	640	634	121	123	29	519	17.621
7	31	1	LKB1 (Phospho-Thr189)	220	398	407	114	116	22	284	13.227
7	31	2	LKB1 (Phospho-Thr189)	220	334	350	119	120	25	215	9.2
7	31	3	LKB1 (Phospho-Thr189)	220	311	346	115	125	466	196	0.474
7	31	4	LKB1 (Phospho-Thr189)	220	294	347	115	117	35	179	6.571
7	31	5	LKB1 (Phospho-Thr189)	220	310	355	113	119	169	197	1.396
7	31	6	LKB1 (Phospho-Thr189)	220	349	395	107	109	21	242	13.619
7	32	1	Ras-GRF1	221	1525	1583	104	106	30	1421	49.233
7	32	2	Ras-GRF1	221	506	570	116	117	21	390	21.571
7	32	3	Ras-GRF1	221	496	567	114	116	20	382	22.55
7	32	4	Ras-GRF1	221	518	565	110	112	32	408	14.156
7	32	5	Ras-GRF1	221	498	559	108	113	169	390	2.639
7	32	6	Ras-GRF1	221	537	635	100	103	79	437	6.734
8	1	1	Ras-GRF1 (Phospho-Ser916)	222	287	294	161	162	25	126	5.28
8	1	2	Ras-GRF1 (Phospho-Ser916)	222	264	270	155	157	26	109	4.346
8	1	3	Ras-GRF1 (Phospho-Ser916)	222	258	265	154	156	25	104	4.36
8	1	4	Ras-GRF1 (Phospho-Ser916)	222	235	245	159	160	24	76	3.542
8	1	5	Ras-GRF1 (Phospho-Ser916)	222	265	283	160	161	25	105	4.88
8	1	6	Ras-GRF1 (Phospho-Ser916)	222	291	300	160	162	27	131	5.111
8	2	1	14-3-3 theta/tau (Phospho-Ser232)	223	289	330	176	178	26	113	5.846
8	2	2	14-3-3 theta/tau (Phospho-Ser232)	223	264	301	172	173	26	92	4.923
8	2	3	14-3-3 theta/tau (Phospho-Ser232)	223	250	281	172	177	212	78	0.491
8	2	4	14-3-3 theta/tau (Phospho-Ser232)	223	247	280	174	176	27	73	3.852
8	2	5	14-3-3 theta/tau (Phospho-Ser232)	223	245	275	177	180	74	68	1.284
8	2	6	14-3-3 theta/tau (Phospho-Ser232)	223	271	311	174	180	196	97	0.668
8	3	1	14-3-3 zeta/delta	224	960	1116	196	199	43	764	21.326
8	3	2	14-3-3 zeta/delta	224	942	1222	187	190	34	755	30.353
8	3	3	14-3-3 zeta/delta	224	952	1140	199	202	54	753	17.37
8	3	4	14-3-3 zeta/delta	224	965	1200	205	209	55	760	18.018
8	3	5	14-3-3 zeta/delta	224	926	1098	202	204	31	724	28.839
8	3	6	14-3-3 zeta/delta	224	833	974	201	202	31	632	24.903
8	4	1	Actin Pan	225	335	369	205	209	47	130	3.404
8	4	2	Actin Pan	225	343	411	195	200	39	148	5.41
8	4	3	Actin Pan	225	304	311	224	227	36	80	2.333
8	4	4	Actin Pan	225	308	311	231	234	35	77	2.2
8	4	5	Actin Pan	225	320	319	223	226	34	97	2.735
8	4	6	Actin Pan	225	406	447	212	213	32	194	7.313
8	5	1	Actin Pan (a/b/g)(Phospho-Tyr55/53)	226	295	330	212	216	40	83	2.85
8	5	2	Actin Pan (a/b/g)(Phospho-Tyr55/53)	226	281	289	214	218	37	67	1.919
8	5	3	Actin Pan (a/b/g)(Phospho-Tyr55/53)	226	255	282	207	210	34	48	2.118
8	5	4	Actin Pan (a/b/g)(Phospho-Tyr55/53)	226	273	287	205	208	75	68	1.053
8	5	5	Actin Pan (a/b/g)(Phospho-Tyr55/53)	226	281	294	203	205	31	78	2.871
8	5	6	Actin Pan (a/b/g)(Phospho-Tyr55/53)	226	295	307	192	193	28	103	4.071
8	6	1	HDAC1	227	10902	13399	181	182	27	10721	489.519
8	6	2	HDAC1	227	471	707	211	214	34	260	14.5
8	6	3	HDAC1	227	457	673	209	213	51	248	9.02
8	6	4	HDAC1	227	10169	13105	179	183	50	9990	258.44
8	6	5	HDAC1	227	421	616	209	213	65	212	6.2
8	6	6	HDAC1	227	336	377	219	223	77	117	2
8	7	1	HDAC1 (Phospho-Ser421)	228	401	401	193	196	50	208	4.1
8	7	2	HDAC1 (Phospho-Ser421)	228	382	390	197	203	96	185	1.948
8	7	3	HDAC1 (Phospho-Ser421)	228	372	378	206	207	32	166	5.344
8	7	4	HDAC1 (Phospho-Ser421)	228	395	385	198	200	31	197	5.968
8	7	5	HDAC1 (Phospho-Ser421)	228	385	381	206	212	243	179	0.695
8	7	6	HDAC1 (Phospho-Ser421)	228	392	399	206	212	243	186	0.77
8	8	1	Calmodulin	229	305	313	192	194	29	113	4.103
8	8	2	Calmodulin	229	286	322	174	176	26	112	5.615
8	8	3	Calmodulin	229	267	293	192	196	64	75	1.516
8	8	4	Calmodulin	229	268	275	195	198	58	73	1.328
8	8	5	Calmodulin	229	271	281	201	203	32	70	2.438
8	8	6	Calmodulin	229	296	306	194	197	32	102	3.406
8	9	1	Calmodulin (Phospho-Thr79/Ser81)	230	365	382	171	172	25	194	8.4
8	9	2	Calmodulin (Phospho-Thr79/Ser81)	230	332	342	169	173	47	163	3.596
8	9	3	Calmodulin (Phospho-Thr79/Ser81)	230	318	313	180	183	26	138	5
8	9	4	Calmodulin (Phospho-Thr79/Ser81)	230	326	339	166	169	25	160	6.8
8	9	5	Calmodulin (Phospho-Thr79/Ser81)	230	300	310	183	187	80	117	1.538
8	9	6	Calmodulin (Phospho-Thr79/Ser81)	230	342	349	175	178	30	167	5.7
8	10	1	Caspase 9	231	1992	2742	169	171	25	1823	102.84
8	10	2	Caspase 9	231	1892	2574	163	165	26	1729	92.654
8	10	3	Caspase 9	231	1884	2501	159	160	24	1725	97.542
8	10	4	Caspase 9	231	1901	2546	156	158	29	1745	82.345
8	10	5	Caspase 9	231	1744	2309	158	160	23	1586	93.435
8	10	6	Caspase 9	231	1732	2301	159	160	23	1573	93.087
8	11	1	Caspase 9 (Phospho-Ser196)	232	708	835	191	192	30	517	21.433
8	11	2	Caspase 9 (Phospho-Ser196)	232	720	830	181	183	42	539	15.405
8	11	3	Caspase 9 (Phospho-Ser196)	232	736	845	177	179	42	559	15.857
8	11	4	Caspase 9 (Phospho-Ser196)	232	726	850	176	179	70	550	9.586
8	11	5	Caspase 9 (Phospho-Ser196)	232	571	758	172	174	26	399	22.462
8	11	6	Caspase 9 (Phospho-Ser196)	232	677	805	171	172	24	506	26.375
8	12	1	Catalase	233	281	420	195	199	177	86	1.249
8	12	2	Catalase	233	238	418	190	192	43	48	5.256
8	12	3	Catalase	233	256	442	191	192	29	65	8.621
8	12	4	Catalase	233	263	406	187	189	30	76	7.233
8	12	5	Catalase	233	268	398	178	180	28	90	7.786
8	12	6	Catalase	233	283	381	167	168	28	116	7.607
8	13	1	Catalase (Phospho-Tyr385)	234	412	417	188	190	45	224	5.044
8	13	2	Catalase (Phospho-Tyr385)	234	356	387	182	183	27	174	7.556
8	13	3	Catalase (Phospho-Tyr385)	234	307	385	177	179	27	130	7.63
8	13	4	Catalase (Phospho-Tyr385)	234	334	361	174	175	26	160	7.154
8	13	5	Catalase (Phospho-Tyr385)	234	354	381	168	170	46	186	4.587
8	13	6	Catalase (Phospho-Tyr385)	234	362	402	157	159	30	205	8.1
8	14	1	Chk1	235	330	355	170	172	30	160	6.1
8	14	2	Chk1	235	310	329	164	165	26	146	6.308
8	14	3	Chk1	235	318	329	157	171	695	161	0.227
8	14	4	Chk1	235	309	318	154	167	694	155	0.218
8	14	5	Chk1	235	295	311	154	155	25	141	6.24
8	14	6	Chk1	235	295	320	156	157	25	139	6.52
8	15	1	Chk1 (Phospho-Ser286)	236	295	347	168	173	150	127	1.16
8	15	2	Chk1 (Phospho-Ser286)	236	295	322	176	178	29	119	4.966
8	15	3	Chk1 (Phospho-Ser286)	236	279	317	171	173	28	108	5.143
8	15	4	Chk1 (Phospho-Ser286)	236	253	273	159	160	27	94	4.185
8	15	5	Chk1 (Phospho-Ser286)	236	293	320	168	170	30	125	5
8	15	6	Chk1 (Phospho-Ser286)	236	310	354	172	174	65	138	2.769
8	16	1	FAK	237	1246	1523	160	162	30	1086	45.367
8	16	2	FAK	237	1154	1374	159	161	34	995	35.676
8	16	3	FAK	237	1237	1539	156	157	26	1081	53.154
8	16	4	FAK	237	1262	1516	156	166	55	1106	24.545
8	16	5	FAK	237	1207	1459	156	167	70	1051	18.457
8	16	6	FAK	237	1204	1458	156	158	25	1048	52
8	17	1	FAK (Phospho-Ser910)	238	440	450	178	179	31	262	8.742
8	17	2	FAK (Phospho-Ser910)	238	391	412	184	185	28	207	8.107
8	17	3	FAK (Phospho-Ser910)	238	395	413	169	171	27	226	8.963
8	17	4	FAK (Phospho-Ser910)	238	644	763	151	152	23	493	26.565
8	17	5	FAK (Phospho-Ser910)	238	553	684	148	153	200	405	2.655
8	17	6	FAK (Phospho-Ser910)	238	676	770	149	150	24	527	25.833
8	18	1	Smad1	239	228	322	160	162	28	68	5.714
8	18	2	Smad1	239	366	410	176	178	28	190	8.286
8	18	3	Smad1	239	259	323	155	156	27	104	6.185
8	18	4	Smad1	239	232	316	147	148	25	85	6.72
8	18	5	Smad1	239	231	320	148	148	23	83	7.478
8	18	6	Smad1	239	287	350	148	149	25	139	8.04
8	19	1	Smad1 (Phospho-Ser187)	240	383	406	157	158	27	226	9.185
8	19	2	Smad1 (Phospho-Ser187)	240	235	302	154	156	26	81	5.615
8	19	3	Smad1 (Phospho-Ser187)	240	356	379	161	163	27	195	8
8	19	4	Smad1 (Phospho-Ser187)	240	237	276	146	148	32	91	4
8	19	5	Smad1 (Phospho-Ser187)	240	349	368	150	152	28	199	7.714
8	19	6	Smad1 (Phospho-Ser187)	240	378	400	161	163	28	217	8.464
8	20	1	Smad2	241	400	724	152	154	23	248	24.783
8	20	2	Smad2	241	382	675	145	147	25	237	21.12
8	20	3	Smad2	241	391	687	144	147	49	247	11.02
8	20	4	Smad2	241	386	682	141	145	219	245	2.452
8	20	5	Smad2	241	395	729	141	142	24	254	24.458
8	20	6	Smad2	241	353	628	147	148	25	206	19.2
8	21	1	Smad2 (Phospho-Ser467)	242	322	334	170	172	28	152	5.786
8	21	2	Smad2 (Phospho-Ser467)	242	278	297	168	170	29	110	4.379
8	21	3	Smad2 (Phospho-Ser467)	242	281	302	165	166	29	116	4.69
8	21	4	Smad2 (Phospho-Ser467)	242	277	293	161	162	34	116	3.853
8	21	5	Smad2 (Phospho-Ser467)	242	269	289	150	152	24	119	5.708
8	21	6	Smad2 (Phospho-Ser467)	242	319	329	162	166	32	157	5.094
8	22	1	Smad2/3 (Phospho-Thr8)	243	706	679	166	167	29	540	17.655
8	22	2	Smad2/3 (Phospho-Thr8)	243	631	634	166	167	27	465	17.296
8	22	3	Smad2/3 (Phospho-Thr8)	243	565	588	166	167	30	399	14.033
8	22	4	Smad2/3 (Phospho-Thr8)	243	659	624	161	163	58	498	7.948
8	22	5	Smad2/3 (Phospho-Thr8)	243	646	629	158	160	28	488	16.75
8	22	6	Smad2/3 (Phospho-Thr8)	243	614	594	159	160	26	455	16.692
8	23	1	Smad3	244	336	360	152	153	25	184	8.28
8	23	2	Smad3	244	329	349	160	162	27	169	6.926
8	23	3	Smad3	244	315	336	161	163	31	154	5.581
8	23	4	Smad3	244	307	323	148	154	265	159	0.638
8	23	5	Smad3	244	319	343	152	154	31	167	6.097
8	23	6	Smad3	244	335	355	151	153	29	184	6.966
8	24	1	Smad3 (Phospho-Ser213)	245	1351	1325	143	144	22	1208	53.682
8	24	2	Smad3 (Phospho-Ser213)	245	630	622	152	154	37	478	12.649
8	24	3	Smad3 (Phospho-Ser213)	245	553	586	150	153	38	403	11.395
8	24	4	Smad3 (Phospho-Ser213)	245	1583	1549	135	139	91	1448	15.495
8	24	5	Smad3 (Phospho-Ser213)	245	1508	1483	135	137	39	1373	34.513
8	24	6	Smad3 (Phospho-Ser213)	245	1467	1443	136	138	24	1331	54.375
8	25	1	Caspase 1	246	424	431	137	138	21	287	13.952
8	25	2	Caspase 1	246	385	401	135	137	37	250	7.135
8	25	3	Caspase 1	246	387	397	133	136	61	254	4.279
8	25	4	Caspase 1	246	371	392	130	134	83	241	3.108
8	25	5	Caspase 1	246	393	412	130	132	30	263	9.333
8	25	6	Caspase 1	246	403	406	129	130	25	274	11.04
8	26	1	Caspase 1 (Phospho-Ser376)	247	199	306	139	141	23	60	7.174
8	26	2	Caspase 1 (Phospho-Ser376)	247	226	267	138	139	23	88	5.565
8	26	3	Caspase 1 (Phospho-Ser376)	247	230	277	135	137	54	95	2.593
8	26	4	Caspase 1 (Phospho-Ser376)	247	234	267	134	139	207	100	0.618
8	26	5	Caspase 1 (Phospho-Ser376)	247	245	290	133	136	53	112	2.906
8	26	6	Caspase 1 (Phospho-Ser376)	247	244	312	133	134	44	111	4.045
8	27	1	MAP3K7/TAK1	248	335	339	133	134	23	202	8.913
8	27	2	MAP3K7/TAK1	248	323	342	132	134	30	191	6.933
8	27	3	MAP3K7/TAK1	248	324	340	129	130	22	195	9.545
8	27	4	MAP3K7/TAK1	248	296	330	129	130	21	167	9.524
8	27	5	MAP3K7/TAK1	248	303	328	129	131	46	174	4.283
8	27	6	MAP3K7/TAK1	248	323	330	128	130	26	195	7.692
8	28	1	MAP3K7/TAK1 (Phospho-Thr184)	249	241	351	130	133	65	111	3.354
8	28	2	MAP3K7/TAK1 (Phospho-Thr184)	249	270	318	130	132	23	140	8.087
8	28	3	MAP3K7/TAK1 (Phospho-Thr184)	249	217	317	127	129	24	90	7.833
8	28	4	MAP3K7/TAK1 (Phospho-Thr184)	249	244	300	130	132	23	114	7.304
8	28	5	MAP3K7/TAK1 (Phospho-Thr184)	249	267	318	129	130	27	138	6.963
8	28	6	MAP3K7/TAK1 (Phospho-Thr184)	249	244	336	128	130	24	116	8.583
8	29	1	eNOS	250	646	616	118	119	22	528	22.591
8	29	2	eNOS	250	527	521	120	121	23	407	17.391
8	29	3	eNOS	250	590	606	114	115	21	476	23.381
8	29	4	eNOS	250	609	596	115	117	22	494	21.773
8	29	5	eNOS	250	641	584	112	113	30	529	15.7
8	29	6	eNOS	250	614	642	112	114	25	502	21.12
8	30	1	eNOS (Phospho-Ser615)	251	340	370	110	112	21	230	12.286
8	30	2	eNOS (Phospho-Ser615)	251	332	353	112	113	21	220	11.429
8	30	3	eNOS (Phospho-Ser615)	251	250	461	111	112	22	139	15.864
8	30	4	eNOS (Phospho-Ser615)	251	287	344	110	112	21	177	11.048
8	30	5	eNOS (Phospho-Ser615)	251	302	344	108	110	24	194	9.75
8	30	6	eNOS (Phospho-Ser615)	251	250	371	110	123	679	140	0.365
8	31	1	PI3-kinase p85-alpha (Phospho-Tyr607)	252	247	323	102	104	20	145	10.95
8	31	2	PI3-kinase p85-alpha (Phospho-Tyr607)	252	231	285	103	105	28	128	6.429
8	31	3	PI3-kinase p85-alpha (Phospho-Tyr607)	252	256	300	104	106	22	152	8.818
8	31	4	PI3-kinase p85-alpha (Phospho-Tyr607)	252	220	290	104	108	117	116	1.556
8	31	5	PI3-kinase p85-alpha (Phospho-Tyr607)	252	241	302	102	103	20	139	9.95
8	31	6	PI3-kinase p85-alpha (Phospho-Tyr607)	252	269	310	107	109	21	162	9.571
8	32	1	PI3-kinase p85-subunit alpha/gamma	253	273	330	96	98	21	177	11.048
8	32	2	PI3-kinase p85-subunit alpha/gamma	253	269	306	96	98	19	173	10.947
8	32	3	PI3-kinase p85-subunit alpha/gamma	253	308	307	95	96	19	213	11.105
8	32	4	PI3-kinase p85-subunit alpha/gamma	253	257	311	95	96	16	162	13.438
8	32	5	PI3-kinase p85-subunit alpha/gamma	253	326	337	95	97	74	231	3.243
8	32	6	PI3-kinase p85-subunit alpha/gamma	253	195	243	100	101	18	95	7.889
9	1	1	Abl1	254	322	390	157	160	27	165	8.519
9	1	2	Abl1	254	405	428	159	162	81	246	3.284
9	1	3	Abl1	254	334	348	152	155	57	182	3.386
9	1	4	Abl1	254	418	415	154	156	25	264	10.36
9	1	5	Abl1	254	416	426	154	161	254	262	1.043
9	1	6	Abl1	254	343	368	139	141	23	204	9.87
9	2	1	Abl1 (Phospho-Thr754/735)	255	301	367	188	191	33	113	5.333
9	2	2	Abl1 (Phospho-Thr754/735)	255	266	335	182	186	83	84	1.795
9	2	3	Abl1 (Phospho-Thr754/735)	255	276	337	174	177	33	102	4.848
9	2	4	Abl1 (Phospho-Thr754/735)	255	212	293	158	160	25	54	5.32
9	2	5	Abl1 (Phospho-Thr754/735)	255	263	301	160	163	30	103	4.6
9	2	6	Abl1 (Phospho-Thr754/735)	255	283	354	166	169	34	117	5.441
9	3	1	B-RAF	256	564	751	221	223	38	343	13.895
9	3	2	B-RAF	256	904	1063	211	213	40	693	21.25
9	3	3	B-RAF	256	879	983	217	221	45	662	16.933
9	3	4	B-RAF	256	854	1038	211	223	57	643	14.298
9	3	5	B-RAF	256	741	826	204	214	53	537	11.547
9	3	6	B-RAF	256	693	789	204	206	34	489	17.147
9	4	1	B-RAF (Phospho-Ser446)	257	387	441	217	221	43	170	5.116
9	4	2	B-RAF (Phospho-Ser446)	257	355	387	196	199	51	159	3.686
9	4	3	B-RAF (Phospho-Ser446)	257	318	403	208	217	52	110	3.577
9	4	4	B-RAF (Phospho-Ser446)	257	341	388	218	231	63	123	2.492
9	4	5	B-RAF (Phospho-Ser446)	257	348	390	206	218	63	142	2.73
9	4	6	B-RAF (Phospho-Ser446)	257	358	420	184	190	75	174	3.067
9	5	1	CaMK2-beta/gamma/delta	258	344	514	178	180	39	166	8.564
9	5	2	CaMK2-beta/gamma/delta	258	342	487	175	176	27	167	11.519
9	5	3	CaMK2-beta/gamma/delta	258	366	487	171	173	30	195	10.467
9	5	4	CaMK2-beta/gamma/delta	258	330	448	168	170	25	162	11.12
9	5	5	CaMK2-beta/gamma/delta	258	345	467	171	173	32	174	9.188
9	5	6	CaMK2-beta/gamma/delta	258	340	467	169	172	71	171	4.155
9	6	1	CaMK2-beta/gamma/delta (Phospho-Thr287)	259	341	362	195	198	37	146	4.432
9	6	2	CaMK2-beta/gamma/delta (Phospho-Thr287)	259	308	329	198	200	35	110	3.686
9	6	3	CaMK2-beta/gamma/delta (Phospho-Thr287)	259	296	324	197	201	104	99	1.183
9	6	4	CaMK2-beta/gamma/delta (Phospho-Thr287)	259	303	324	196	199	34	107	3.676
9	6	5	CaMK2-beta/gamma/delta (Phospho-Thr287)	259	320	336	197	199	34	123	4.029
9	6	6	CaMK2-beta/gamma/delta (Phospho-Thr287)	259	331	360	190	192	30	141	5.6
9	7	1	PAK1	260	226	256	186	187	28	40	2.464
9	7	2	PAK1	260	183	229	184	186	29	-1	1.483
9	7	3	PAK1	260	207	233	182	184	26	25	1.885
9	7	4	PAK1	260	209	238	177	180	45	32	1.289
9	7	5	PAK1	260	196	233	179	180	25	17	2.12
9	7	6	PAK1	260	234	266	177	177	24	57	3.708
9	8	1	PAK1 (Phospho-Ser204)	261	307	354	184	185	27	123	6.259
9	8	2	PAK1 (Phospho-Ser204)	261	287	389	182	185	76	105	2.684
9	8	3	PAK1 (Phospho-Ser204)	261	277	314	183	184	32	94	4.063
9	8	4	PAK1 (Phospho-Ser204)	261	288	317	181	183	44	107	3.045
9	8	5	PAK1 (Phospho-Ser204)	261	290	329	180	182	29	110	5.069
9	8	6	PAK1 (Phospho-Ser204)	261	275	346	178	179	27	97	6.185
9	9	1	RSK1/2/3/4	262	325	342	174	176	41	151	4.049
9	9	2	RSK1/2/3/4	262	311	306	175	177	32	136	4.031
9	9	3	RSK1/2/3/4	262	297	313	193	195	33	104	3.576
9	9	4	RSK1/2/3/4	262	298	306	194	196	32	104	3.438
9	9	5	RSK1/2/3/4	262	310	317	178	180	31	132	4.419
9	9	6	RSK1/2/3/4	262	302	334	167	170	32	135	5.125
9	10	1	RSK1/2/3/4 (Phospho-Ser221/227/218/232)	263	245	312	184	186	27	61	4.667
9	10	2	RSK1/2/3/4 (Phospho-Ser221/227/218/232)	263	236	273	188	190	36	48	2.306
9	10	3	RSK1/2/3/4 (Phospho-Ser221/227/218/232)	263	256	281	194	197	100	62	0.84
9	10	4	RSK1/2/3/4 (Phospho-Ser221/227/218/232)	263	231	280	192	195	106	39	0.802
9	10	5	RSK1/2/3/4 (Phospho-Ser221/227/218/232)	263	266	287	187	189	31	79	3.161
9	10	6	RSK1/2/3/4 (Phospho-Ser221/227/218/232)	263	284	311	178	180	49	106	2.673
9	11	1	Gab2 (Phospho-Tyr643)	264	981	1116	182	185	33	799	28.212
9	11	2	Gab2 (Phospho-Tyr643)	264	1025	1076	186	189	32	839	27.719
9	11	3	Gab2 (Phospho-Tyr643)	264	1054	1145	185	188	42	869	22.786
9	11	4	Gab2 (Phospho-Tyr643)	264	983	1057	184	193	341	799	2.534
9	11	5	Gab2 (Phospho-Tyr643)	264	963	1016	184	186	32	779	25.938
9	11	6	Gab2 (Phospho-Tyr643)	264	882	943	175	177	29	707	26.414
9	12	1	LYN	265	5464	5511	153	155	38	5311	140.947
9	12	2	LYN	265	6627	8038	157	159	26	6470	303.038
9	12	3	LYN	265	6462	7346	153	159	125	6309	57.496
9	12	4	LYN	265	5601	5876	154	156	27	5447	211.852
9	12	5	LYN	265	5499	5717	153	154	27	5346	206.037
9	12	6	LYN	265	5987	7100	151	155	87	5836	79.828
9	13	1	LYN (Phospho-Tyr507)	266	607	636	167	196	71	440	6.197
9	13	2	LYN (Phospho-Tyr507)	266	326	330	156	157	23	170	7.522
9	13	3	LYN (Phospho-Tyr507)	266	512	604	145	146	33	367	13.879
9	13	4	LYN (Phospho-Tyr507)	266	319	322	157	158	23	162	7.13
9	13	5	LYN (Phospho-Tyr507)	266	499	596	145	146	24	354	18.75
9	13	6	LYN (Phospho-Tyr507)	266	341	345	157	158	27	184	6.926
9	14	1	PLCG1	267	275	283	161	163	26	114	4.615
9	14	2	PLCG1	267	230	247	152	153	23	78	4.087
9	14	3	PLCG1	267	234	254	148	150	68	86	1.529
9	14	4	PLCG1	267	246	265	148	155	282	98	0.39
9	14	5	PLCG1	267	247	268	146	154	282	101	0.404
9	14	6	PLCG1	267	207	249	149	150	24	58	4.125
9	15	1	PLCG1 (Phospho-Tyr783)	268	274	385	149	151	27	125	8.667
9	15	2	PLCG1 (Phospho-Tyr783)	268	279	397	137	138	21	142	12.333
9	15	3	PLCG1 (Phospho-Tyr783)	268	253	380	133	136	69	120	3.536
9	15	4	PLCG1 (Phospho-Tyr783)	268	261	374	127	129	53	134	4.623
9	15	5	PLCG1 (Phospho-Tyr783)	268	257	366	127	128	21	130	11.333
9	15	6	PLCG1 (Phospho-Tyr783)	268	255	346	128	130	30	127	7.2
9	16	1	CBL (Phospho-Tyr700)	269	778	886	154	155	23	624	31.783
9	16	2	CBL (Phospho-Tyr700)	269	341	350	162	163	27	179	6.926
9	16	3	CBL (Phospho-Tyr700)	269	340	340	158	162	64	182	2.781
9	16	4	CBL (Phospho-Tyr700)	269	458	496	142	143	23	316	15.348
9	16	5	CBL (Phospho-Tyr700)	269	324	330	143	145	23	181	8.043
9	16	6	CBL (Phospho-Tyr700)	269	638	648	132	133	32	506	16.094
9	17	1	FGFR1	270	291	335	161	163	26	130	6.615
9	17	2	FGFR1	270	283	298	162	164	26	121	5.154
9	17	3	FGFR1	270	277	289	162	164	33	115	3.788
9	17	4	FGFR1	270	279	296	151	152	27	128	5.333
9	17	5	FGFR1	270	279	300	148	149	25	131	6.04
9	17	6	FGFR1	270	290	308	141	142	24	149	6.917
9	18	1	FGFR1 (Phospho-Tyr654)	271	375	472	162	163	26	213	11.885
9	18	2	FGFR1 (Phospho-Tyr654)	271	374	521	156	156	24	218	15.208
9	18	3	FGFR1 (Phospho-Tyr654)	271	381	517	152	153	24	229	15.167
9	18	4	FGFR1 (Phospho-Tyr654)	271	356	462	145	146	24	211	13.167
9	18	5	FGFR1 (Phospho-Tyr654)	271	366	474	143	145	28	223	11.75
9	18	6	FGFR1 (Phospho-Tyr654)	271	357	439	141	143	24	216	12.333
9	19	1	Lamin A/C	272	1063	1466	142	143	23	921	57.522
9	19	2	Lamin A/C	272	1046	1424	139	140	23	907	55.826
9	19	3	Lamin A/C	272	1103	1415	135	137	25	968	51.12
9	19	4	Lamin A/C	272	1034	1446	129	132	37	905	35.514
9	19	5	Lamin A/C	272	1146	1506	130	132	36	1016	38.167
9	19	6	Lamin A/C	272	903	1307	130	131	27	773	43.556
9	20	1	Lamin A/C (Phospho-Ser392)	273	373	443	140	141	23	233	13.13
9	20	2	Lamin A/C (Phospho-Ser392)	273	331	342	145	146	26	186	7.538
9	20	3	Lamin A/C (Phospho-Ser392)	273	351	349	144	146	27	207	7.519
9	20	4	Lamin A/C (Phospho-Ser392)	273	352	403	130	133	54	222	5
9	20	5	Lamin A/C (Phospho-Ser392)	273	337	350	136	138	59	201	3.593
9	20	6	Lamin A/C (Phospho-Ser392)	273	378	394	128	129	21	250	12.619
9	21	1	MITF	274	547	749	135	136	23	412	26.652
9	21	2	MITF	274	568	805	134	135	37	434	18.108
9	21	3	MITF	274	521	700	128	130	52	393	10.962
9	21	4	MITF	274	525	743	124	125	23	401	26.87
9	21	5	MITF	274	530	707	125	126	21	405	27.667
9	21	6	MITF	274	582	800	126	127	21	456	32.048
9	22	1	MITF (Phospho-Ser73)	275	443	528	138	139	28	305	13.893
9	22	2	MITF (Phospho-Ser73)	275	345	350	144	146	26	201	7.846
9	22	3	MITF (Phospho-Ser73)	275	347	360	139	140	26	208	8.462
9	22	4	MITF (Phospho-Ser73)	275	337	349	138	149	592	199	0.338
9	22	5	MITF (Phospho-Ser73)	275	340	365	139	140	23	201	9.783
9	22	6	MITF (Phospho-Ser73)	275	386	400	138	139	23	248	11.348
9	23	1	PPAR-gamma	276	1578	1802	131	134	54	1447	30.889
9	23	2	PPAR-gamma	276	1465	1731	126	128	25	1339	64.12
9	23	3	PPAR-gamma	276	1541	1712	124	126	23	1417	68.957
9	23	4	PPAR-gamma	276	1477	1696	122	125	41	1355	38.317
9	23	5	PPAR-gamma	276	1407	1635	124	126	24	1283	62.875
9	23	6	PPAR-gamma	276	1513	1638	125	126	22	1388	68.727
9	24	1	PPAR-gamma (Phospho-Ser112)	277	388	413	138	140	24	250	11.375
9	24	2	PPAR-gamma (Phospho-Ser112)	277	282	418	122	124	24	160	12.25
9	24	3	PPAR-gamma (Phospho-Ser112)	277	291	321	120	123	47	171	4.213
9	24	4	PPAR-gamma (Phospho-Ser112)	277	292	333	123	124	22	169	9.5
9	24	5	PPAR-gamma (Phospho-Ser112)	277	389	387	130	132	25	259	10.2
9	24	6	PPAR-gamma (Phospho-Ser112)	277	426	444	136	137	38	290	8.079
9	25	1	PP1 alpha	278	322	351	140	142	45	182	4.644
9	25	2	PP1 alpha	278	421	610	124	126	27	297	17.926
9	25	3	PP1 alpha	278	399	565	120	121	46	279	9.652
9	25	4	PP1 alpha	278	328	348	124	126	28	204	7.929
9	25	5	PP1 alpha	278	348	359	132	133	24	216	9.417
9	25	6	PP1 alpha	278	342	356	137	138	34	205	6.412
9	26	1	PP1 alpha (Phospho-Thr320)	279	321	362	133	135	24	188	9.458
9	26	2	PP1 alpha (Phospho-Thr320)	279	309	312	126	127	22	183	8.409
9	26	3	PP1 alpha (Phospho-Thr320)	279	303	318	122	124	21	181	9.238
9	26	4	PP1 alpha (Phospho-Thr320)	279	275	310	119	120	22	156	8.636
9	26	5	PP1 alpha (Phospho-Thr320)	279	300	326	125	126	21	175	9.524
9	26	6	PP1 alpha (Phospho-Thr320)	279	368	390	130	132	34	238	7.588
9	27	1	Interferon-alpha/beta receptor alpha chain	280	499	608	118	119	25	381	19.56
9	27	2	Interferon-alpha/beta receptor alpha chain	280	473	571	112	115	100	361	4.56
9	27	3	Interferon-alpha/beta receptor alpha chain	280	471	572	108	110	24	363	19.25
9	27	4	Interferon-alpha/beta receptor alpha chain	280	469	583	111	112	23	358	20.478
9	27	5	Interferon-alpha/beta receptor alpha chain	280	480	590	110	112	24	370	19.917
9	27	6	Interferon-alpha/beta receptor alpha chain	280	501	620	112	114	24	389	21.083
9	28	1	Interferon-gamma receptor alpha (Phospho-Tyr457)	281	240	314	109	111	20	131	10.15
9	28	2	Interferon-gamma receptor alpha (Phospho-Tyr457)	281	226	252	105	108	97	121	1.485
9	28	3	Interferon-gamma receptor alpha (Phospho-Tyr457)	281	213	234	100	102	18	113	7.333
9	28	4	Interferon-gamma receptor alpha (Phospho-Tyr457)	281	218	265	100	104	204	118	0.789
9	28	5	Interferon-gamma receptor alpha (Phospho-Tyr457)	281	254	272	99	101	21	155	8.143
9	28	6	Interferon-gamma receptor alpha (Phospho-Tyr457)	281	236	309	101	107	283	135	0.714
9	29	1	PDGFR beta	282	208	228	109	111	22	99	5.318
9	29	2	PDGFR beta	282	184	190	105	106	20	79	4.2
9	29	3	PDGFR beta	282	181	192	102	103	20	79	4.45
9	29	4	PDGFR beta	282	120	176	97	99	18	23	4.278
9	29	5	PDGFR beta	282	178	197	97	99	20	81	4.9
9	29	6	PDGFR beta	282	171	176	99	102	44	72	1.682
9	30	1	PDGFR beta (Phospho-Tyr1021)	283	441	492	108	110	22	333	17.364
9	30	2	PDGFR beta (Phospho-Tyr1021)	283	357	435	105	106	20	252	16.45
9	30	3	PDGFR beta (Phospho-Tyr1021)	283	363	437	101	103	23	262	14.522
9	30	4	PDGFR beta (Phospho-Tyr1021)	283	383	424	96	98	29	287	11.241
9	30	5	PDGFR beta (Phospho-Tyr1021)	283	338	353	95	96	27	243	9.519
9	30	6	PDGFR beta (Phospho-Tyr1021)	283	193	304	95	99	40	98	5.125
9	31	1	FADD (Phospho-Ser194)	284	515	871	101	104	23	414	33.348
9	31	2	FADD (Phospho-Ser194)	284	475	561	97	101	51	378	9.02
9	31	3	FADD (Phospho-Ser194)	284	461	515	94	96	36	367	11.639
9	31	4	FADD (Phospho-Ser194)	284	470	500	88	95	116	382	3.491
9	31	5	FADD (Phospho-Ser194)	284	382	396	85	91	115	297	2.652
9	31	6	FADD (Phospho-Ser194)	284	436	442	88	90	17	348	20.706
9	32	1	BLNK	285	655	800	94	96	42	561	16.762
9	32	2	BLNK	285	555	544	91	97	163	464	2.742
9	32	3	BLNK	285	577	562	90	93	99	487	4.737
9	32	4	BLNK	285	576	572	86	87	16	490	30.313
9	32	5	BLNK	285	463	681	82	89	70	381	8.457
9	32	6	BLNK	285	517	834	83	103	995	434	0.735
10	1	1	BLNK (Phospho-Tyr96)	286	574	610	123	125	25	451	19.4
10	1	2	BLNK (Phospho-Tyr96)	286	563	614	107	108	18	456	28.111
10	1	3	BLNK (Phospho-Tyr96)	286	523	615	125	132	36	398	13.417
10	1	4	BLNK (Phospho-Tyr96)	286	573	593	119	122	40	454	11.775
10	1	5	BLNK (Phospho-Tyr96)	286	554	588	112	114	22	442	21.545
10	1	6	BLNK (Phospho-Tyr96)	286	424	521	117	123	138	307	2.884
10	2	1	IL-10R-alpha	287	276	317	141	144	33	135	5.242
10	2	2	IL-10R-alpha	287	250	284	118	122	138	132	1.174
10	2	3	IL-10R-alpha	287	251	271	124	126	23	127	6.304
10	2	4	IL-10R-alpha	287	260	294	124	126	22	136	7.636
10	2	5	IL-10R-alpha	287	269	295	122	125	66	147	2.576
10	2	6	IL-10R-alpha	287	271	281	120	122	27	151	5.889
10	3	1	IL-10R-alpha (Phospho-Tyr496)	288	459	474	154	156	28	305	11.357
10	3	2	IL-10R-alpha (Phospho-Tyr496)	288	431	437	150	156	140	281	2.007
10	3	3	IL-10R-alpha (Phospho-Tyr496)	288	386	386	171	174	40	215	5.3
10	3	4	IL-10R-alpha (Phospho-Tyr496)	288	385	385	165	179	435	220	0.474
10	3	5	IL-10R-alpha (Phospho-Tyr496)	288	411	422	153	160	184	258	1.424
10	3	6	IL-10R-alpha (Phospho-Tyr496)	288	404	490	143	147	37	261	9.27
10	4	1	IL-4R/CD124	289	345	346	171	173	29	174	5.966
10	4	2	IL-4R/CD124	289	244	304	155	156	25	89	5.92
10	4	3	IL-4R/CD124	289	241	309	156	161	34	85	4.353
10	4	4	IL-4R/CD124	289	333	323	166	170	72	167	2.125
10	4	5	IL-4R/CD124	289	299	316	157	160	65	142	2.4
10	4	6	IL-4R/CD124	289	281	347	154	158	32	127	5.906
10	5	1	IL-4R/CD124 (Phospho-Tyr497)	290	612	574	161	163	27	451	15.222
10	5	2	IL-4R/CD124 (Phospho-Tyr497)	290	585	594	153	154	29	432	15.172
10	5	3	IL-4R/CD124 (Phospho-Tyr497)	290	570	568	152	154	46	418	9
10	5	4	IL-4R/CD124 (Phospho-Tyr497)	290	429	419	171	174	48	258	5.104
10	5	5	IL-4R/CD124 (Phospho-Tyr497)	290	437	430	175	180	159	262	1.572
10	5	6	IL-4R/CD124 (Phospho-Tyr497)	290	503	625	163	166	34	340	13.5
10	6	1	Bax	291	325	448	176	178	28	149	9.643
10	6	2	Bax	291	304	440	168	169	26	136	10.423
10	6	3	Bax	291	307	498	165	166	25	142	13.28
10	6	4	Bax	291	289	470	164	167	65	125	4.662
10	6	5	Bax	291	292	417	171	173	50	121	4.88
10	6	6	Bax	291	303	399	168	170	30	135	7.633
10	7	1	BAX (Phospho-Thr167)	292	215	250	165	167	33	50	2.515
10	7	2	BAX (Phospho-Thr167)	292	200	224	160	162	26	40	2.385
10	7	3	BAX (Phospho-Thr167)	292	200	229	154	156	23	46	3.174
10	7	4	BAX (Phospho-Thr167)	292	207	225	151	153	95	56	0.758
10	7	5	BAX (Phospho-Thr167)	292	223	245	155	156	25	68	3.56
10	7	6	BAX (Phospho-Thr167)	292	237	248	158	159	26	79	3.423
10	8	1	PLK1	293	234	283	154	158	149	80	0.839
10	8	2	PLK1	293	221	264	152	158	121	69	0.876
10	8	3	PLK1	293	226	258	141	143	28	85	4.107
10	8	4	PLK1	293	225	259	138	141	95	87	1.242
10	8	5	PLK1	293	244	267	143	147	153	101	0.784
10	8	6	PLK1	293	242	271	150	151	25	92	4.8
10	9	1	PLK1 (Phospho-Thr210)	294	216	247	150	153	52	66	1.808
10	9	2	PLK1 (Phospho-Thr210)	294	199	233	147	154	270	52	0.293
10	9	3	PLK1 (Phospho-Thr210)	294	207	232	141	143	34	66	2.618
10	9	4	PLK1 (Phospho-Thr210)	294	205	232	135	138	79	70	1.19
10	9	5	PLK1 (Phospho-Thr210)	294	207	239	137	142	160	70	0.606
10	9	6	PLK1 (Phospho-Thr210)	294	242	254	145	147	49	97	2.184
10	10	1	TGFBR1	295	261	282	165	166	26	96	4.462
10	10	2	TGFBR1	295	243	256	164	165	26	79	3.5
10	10	3	TGFBR1	295	234	258	162	165	28	72	3.321
10	10	4	TGFBR1	295	232	262	153	155	27	79	3.963
10	10	5	TGFBR1	295	208	252	143	148	166	65	0.627
10	10	6	TGFBR1	295	252	291	151	153	66	101	2.091
10	11	1	TGFBR2	296	965	1153	177	181	65	788	14.954
10	11	2	TGFBR2	296	914	1076	178	180	31	736	28.903
10	11	3	TGFBR2	296	1021	1188	179	180	32	842	31.5
10	11	4	TGFBR2	296	861	1020	167	169	29	694	29.345
10	11	5	TGFBR2	296	3672	3199	144	147	166	3528	18.386
10	11	6	TGFBR2	296	718	830	154	156	25	564	26.96
10	12	1	Fos	297	314	339	153	157	71	161	2.563
10	12	2	Fos	297	299	317	155	156	28	144	5.75
10	12	3	Fos	297	297	325	150	151	23	147	7.565
10	12	4	Fos	297	305	323	150	152	24	155	7.125
10	12	5	Fos	297	311	317	144	145	23	167	7.478
10	12	6	Fos	297	298	304	144	145	23	154	6.913
10	13	1	SREBP-1	298	249	270	144	148	29	105	4.207
10	13	2	SREBP-1	298	232	249	141	143	80	91	1.325
10	13	3	SREBP-1	298	220	239	138	140	32	82	3.094
10	13	4	SREBP-1	298	226	252	141	142	22	85	5
10	13	5	SREBP-1	298	231	256	140	141	21	91	5.476
10	13	6	SREBP-1	298	240	246	137	139	22	103	4.864
10	14	1	Caspase 3	299	247	268	152	165	50	95	2.06
10	14	2	Caspase 3	299	234	241	127	128	21	107	5.381
10	14	3	Caspase 3	299	237	238	123	124	26	114	4.385
10	14	4	Caspase 3	299	232	241	126	127	20	106	5.7
10	14	5	Caspase 3	299	230	240	129	130	21	101	5.238
10	14	6	Caspase 3	299	184	216	133	134	24	51	3.417
10	15	1	Beclin-1	300	624	684	130	138	37	494	14.757
10	15	2	Beclin-1	300	613	684	118	119	21	495	26.905
10	15	3	Beclin-1	300	600	694	121	122	21	479	27.238
10	15	4	Beclin-1	300	671	937	118	120	23	553	35.522
10	15	5	Beclin-1	300	632	818	122	124	21	510	33.048
10	15	6	Beclin-1	300	585	739	127	128	21	458	29.095
10	16	1	WNT1	301	237	245	126	127	22	111	5.364
10	16	2	WNT1	301	216	232	121	122	20	95	5.5
10	16	3	WNT1	301	202	218	119	121	23	83	4.217
10	16	4	WNT1	301	226	227	121	125	149	105	0.685
10	16	5	WNT1	301	217	221	123	127	149	94	0.631
10	16	6	WNT1	301	229	231	126	127	26	103	4
10	17	1	VDAC1	302	191	216	125	126	20	66	4.5
10	17	2	VDAC1	302	186	203	123	124	22	63	3.591
10	17	3	VDAC1	302	179	196	122	123	22	57	3.318
10	17	4	VDAC1	302	186	197	123	125	47	63	1.532
10	17	5	VDAC1	302	197	209	124	125	19	73	4.421
10	17	6	VDAC1	302	213	229	125	128	54	88	1.87
10	18	1	COX41	303	179	187	132	133	21	47	2.571
10	18	2	COX41	303	159	172	128	129	21	31	2.048
10	18	3	COX41	303	156	173	128	133	100	28	0.4
10	18	4	COX41	303	159	169	127	130	47	32	0.83
10	18	5	COX41	303	166	176	128	129	21	38	2.238
10	18	6	COX41	303	176	188	131	133	49	45	1.122
10	19	1	Beta actin	304	1661	1746	125	126	20	1536	81
10	19	2	Beta actin	304	1573	1640	120	121	21	1453	72.333
10	19	3	Beta actin	304	1576	1662	116	117	21	1460	73.571
10	19	4	Beta actin	304	1555	1628	116	117	20	1439	75.55
10	19	5	Beta actin	304	1455	1488	114	115	19	1341	72.263
10	19	6	Beta actin	304	1395	1434	117	119	22	1278	59.773
10	20	1	Negative control	N	152	170	122	123	23	30	2.043
10	20	2	Negative control	N	155	170	117	121	181	38	0.271
10	20	3	Negative control	N	147	171	113	117	182	34	0.297
10	20	4	Negative control	N	153	182	110	112	26	43	2.692
10	20	5	Negative control	N	153	159	108	109	19	45	2.632
10	20	6	Negative control	N	138	157	115	116	20	23	2.05
10	21	1	Negative control	N	150	178	121	123	32	29	1.719
10	21	2	Negative control	N	160	170	119	121	32	41	1.531
10	21	3	Negative control	N	151	179	114	115	34	37	1.882
10	21	4	Negative control	N	151	173	111	112	18	40	3.389
10	21	5	Negative control	N	141	155	107	109	25	34	1.84
10	21	6	Negative control	N	137	153	112	113	20	25	2
10	22	1	Negative control	N	156	178	123	124	20	33	2.7
10	22	2	Negative control	N	159	170	121	123	26	38	1.808
10	22	3	Negative control	N	154	181	117	118	20	37	3.15
10	22	4	Negative control	N	149	159	113	115	19	36	2.316
10	22	5	Negative control	N	138	205	110	111	18	28	5.222
10	22	6	Negative control	N	109	123	110	111	19	-1	0.632
10	23	1	Negative control	N	156	182	126	127	22	30	2.5
10	23	2	Negative control	N	183	202	125	127	28	58	2.679
10	23	3	Negative control	N	173	220	120	121	24	53	4.125
10	23	4	Negative control	N	148	166	121	122	19	27	2.316
10	23	5	Negative control	N	147	167	119	120	30	28	1.567
10	23	6	Negative control	N	148	172	121	122	23	27	2.174
10	24	1	Empty	E	136	137	138	139	28	-2	-0.071
10	24	2	Empty	E	129	130	133	135	27	-4	-0.185
10	24	3	Empty	E	129	131	128	130	23	1	0.043
10	24	4	Empty	E	132	133	131	132	22	1	0.045
10	24	5	Empty	E	132	132	132	133	22	0	-0.045
10	24	6	Empty	E	139	139	136	138	23	3	0.043
10	25	1	Empty	E	155	156	161	163	31	-6	-0.226
10	25	2	Empty	E	153	155	159	160	31	-6	-0.161
10	25	3	Empty	E	146	147	154	158	56	-8	-0.196
10	25	4	Empty	E	150	152	155	157	28	-5	-0.179
10	25	5	Empty	E	149	151	155	157	29	-6	-0.207
10	25	6	Empty	E	163	165	163	164	30	0	0.033
10	26	1	Empty	E	194	195	187	194	259	7	0.004
10	26	2	Empty	E	196	197	188	189	33	8	0.242
10	26	3	Empty	E	197	198	189	190	33	8	0.242
10	26	4	Empty	E	191	194	186	187	56	5	0.125
10	26	5	Empty	E	185	205	182	182	28	3	0.821
10	26	6	Empty	E	182	181	178	179	27	4	0.074
10	27	1	Empty	E	169	170	170	171	29	-1	-0.034
10	27	2	Empty	E	161	163	173	178	196	-12	-0.077
10	27	3	Empty	E	164	164	172	176	199	-8	-0.06
10	27	4	Empty	E	172	174	168	170	44	4	0.091
10	27	5	Empty	E	171	172	164	165	28	7	0.25
10	27	6	Empty	E	163	163	161	162	28	2	0.036
10	28	1	Empty	E	152	152	153	154	26	-1	-0.077
10	28	2	Empty	E	150	150	160	162	32	-10	-0.375
10	28	3	Empty	E	155	156	158	159	29	-3	-0.103
10	28	4	Empty	E	146	147	154	156	26	-8	-0.346
10	28	5	Empty	E	155	157	147	151	115	8	0.052
10	28	6	Empty	E	149	149	144	145	26	5	0.154
10	29	1	Empty	E	136	137	141	149	358	-5	-0.034
10	29	2	Empty	E	143	145	145	146	26	-2	-0.038
10	29	3	Empty	E	145	147	140	141	28	5	0.214
10	29	4	Empty	E	140	141	140	142	26	0	-0.038
10	29	5	Empty	E	139	141	136	138	29	3	0.103
10	29	6	Empty	E	134	136	134	136	26	0	0
10	30	1	Empty	E	124	125	126	128	55	-2	-0.055
10	30	2	Empty	E	131	134	125	128	60	6	0.1
10	30	3	Empty	E	126	127	122	124	24	4	0.125
10	30	4	Empty	E	118	121	122	125	29	-4	-0.138
10	30	5	Empty	E	123	126	119	121	25	4	0.2
10	30	6	Empty	E	121	124	122	124	26	-1	0
10	31	1	Empty	E	97	98	99	101	19	-2	-0.158
10	31	2	Empty	E	95	97	98	100	21	-3	-0.143
10	31	3	Empty	E	98	99	97	99	20	1	0
10	31	4	Empty	E	98	99	98	100	21	0	-0.048
10	31	5	Empty	E	98	100	98	100	21	0	0
10	31	6	Empty	E	96	98	97	102	65	-1	-0.062
10	32	1	Position Marker	P	7660	7582	83	86	41	7577	182.829
10	32	2	Position Marker	P	7042	7127	83	86	35	6959	201.171
10	32	3	Position Marker	P	7122	7199	83	85	22	7039	323.364
10	32	4	Position Marker	P	5140	5415	83	100	137	5057	38.796
10	32	5	Position Marker	P	7292	7171	83	85	33	7209	214.727
10	32	6	Position Marker	P	7815	7697	82	86	52	7733	146.365

## Sheet: M3 CYB5A OE 
Block	Column	Row	Name	ID	F532 Median	F532 Mean	B532 Median	B532 Mean	B532 SD	F635 Median - B635 Median	SNR 532
1	1	1	Position Marker	P	15834	17187	216	228	279	15618	60.785
1	1	2	Position Marker	P	16387	17554	206	213	78	16181	222.321
1	1	3	Position Marker	P	13805	15610	201	257	1126	13604	13.635
1	1	4	Position Marker	P	14021	15753	201	209	263	13820	59.103
1	1	5	Position Marker	P	15459	15933	191	193	29	15268	542.759
1	1	6	Position Marker	P	13066	14751	195	198	34	12871	428.029
1	2	1	Empty	E	240	241	247	249	33	-7	-0.242
1	2	2	Empty	E	236	236	238	241	50	-2	-0.1
1	2	3	Empty	E	229	228	234	239	99	-5	-0.111
1	2	4	Empty	E	230	233	235	236	33	-5	-0.091
1	2	5	Empty	E	233	233	231	234	36	2	-0.028
1	2	6	Empty	E	244	247	242	244	37	2	0.081
1	3	1	Empty	E	268	269	266	268	39	2	0.026
1	3	2	Empty	E	261	263	251	251	33	10	0.364
1	3	3	Empty	E	252	254	245	245	35	7	0.257
1	3	4	Empty	E	251	260	243	244	35	8	0.457
1	3	5	Empty	E	237	241	241	242	33	-4	-0.03
1	3	6	Empty	E	233	234	242	247	139	-9	-0.094
1	4	1	Tubulin-b	1	291	333	230	243	73	61	1.233
1	4	2	Tubulin-b	1	275	326	220	230	66	55	1.455
1	4	3	Tubulin-b	1	289	607	215	227	85	74	4.471
1	4	4	Tubulin-b	1	297	316	217	224	60	80	1.533
1	4	5	Tubulin-b	1	287	318	222	230	69	65	1.275
1	4	6	Tubulin-b	1	299	333	234	243	136	65	0.662
1	5	1	GAPDH	2	477	577	236	242	66	241	5.076
1	5	2	GAPDH	2	463	549	219	221	35	244	9.371
1	5	3	GAPDH	2	469	528	212	213	30	257	10.5
1	5	4	GAPDH	2	434	513	208	209	30	226	10.133
1	5	5	GAPDH	2	439	517	209	211	30	230	10.2
1	5	6	GAPDH	2	475	538	226	230	59	249	5.22
1	6	1	GSK3 alpha/beta (Phospho-Tyr216/279)	3	519	597	271	274	41	248	7.878
1	6	2	GSK3 alpha/beta (Phospho-Tyr216/279)	3	457	511	255	264	271	202	0.911
1	6	3	GSK3 alpha/beta (Phospho-Tyr216/279)	3	303	417	236	238	38	67	4.711
1	6	4	GSK3 alpha/beta (Phospho-Tyr216/279)	3	357	423	232	234	52	125	3.635
1	6	5	GSK3 alpha/beta (Phospho-Tyr216/279)	3	382	442	236	238	34	146	6
1	6	6	GSK3 alpha/beta (Phospho-Tyr216/279)	3	366	492	256	257	41	110	5.732
1	7	1	GSK3 beta	4	450	516	245	274	218	205	1.11
1	7	2	GSK3 beta	4	400	425	234	277	283	166	0.523
1	7	3	GSK3 beta	4	370	390	225	254	211	145	0.645
1	7	4	GSK3 beta	4	367	401	214	225	132	153	1.333
1	7	5	GSK3 beta	4	347	441	221	229	99	126	2.141
1	7	6	GSK3 beta	4	418	491	232	237	80	186	3.175
1	8	1	GSK3 beta (Phospho-Ser9)	5	366	397	245	247	31	121	4.839
1	8	2	GSK3 beta (Phospho-Ser9)	5	318	375	231	237	156	87	0.885
1	8	3	GSK3 beta (Phospho-Ser9)	5	319	367	230	231	27	89	5.037
1	8	4	GSK3 beta (Phospho-Ser9)	5	296	351	229	230	33	67	3.667
1	8	5	GSK3 beta (Phospho-Ser9)	5	294	351	236	238	30	58	3.767
1	8	6	GSK3 beta (Phospho-Ser9)	5	283	363	245	247	34	38	3.412
1	9	1	c-Jun	6	372	406	257	267	64	115	2.172
1	9	2	c-Jun	6	296	324	251	262	143	45	0.434
1	9	3	c-Jun	6	209	293	256	263	128	-47	0.234
1	9	4	c-Jun	6	266	282	258	265	99	8	0.172
1	9	5	c-Jun	6	298	317	261	265	48	37	1.083
1	9	6	c-Jun	6	289	322	268	272	48	21	1.042
1	10	1	c-Jun (Phospho-Ser73)	7	471	510	281	287	142	190	1.57
1	10	2	c-Jun (Phospho-Ser73)	7	399	426	273	275	43	126	3.512
1	10	3	c-Jun (Phospho-Ser73)	7	385	404	272	273	40	113	3.275
1	10	4	c-Jun (Phospho-Ser73)	7	369	401	259	261	39	110	3.59
1	10	5	c-Jun (Phospho-Ser73)	7	756	888	239	240	33	517	19.636
1	10	6	c-Jun (Phospho-Ser73)	7	400	420	276	281	43	124	3.233
1	11	1	Elk1	8	492	563	240	245	140	252	2.271
1	11	2	Elk1	8	388	483	228	232	39	160	6.436
1	11	3	Elk1	8	381	479	227	230	39	154	6.385
1	11	4	Elk1	8	408	450	227	229	38	181	5.816
1	11	5	Elk1	8	367	456	229	231	35	138	6.429
1	11	6	Elk1	8	414	509	242	244	34	172	7.794
1	12	1	Elk1 (Phospho-Ser383)	9	547	679	225	226	34	322	13.324
1	12	2	Elk1 (Phospho-Ser383)	9	457	498	219	227	427	238	0.635
1	12	3	Elk1 (Phospho-Ser383)	9	493	523	209	211	70	284	4.457
1	12	4	Elk1 (Phospho-Ser383)	9	446	514	210	212	52	236	5.808
1	12	5	Elk1 (Phospho-Ser383)	9	483	536	215	216	29	268	11.034
1	12	6	Elk1 (Phospho-Ser383)	9	483	567	221	223	30	262	11.467
1	13	1	PDK	10	2027	2729	211	627	2510	1816	0.837
1	13	2	PDK1	10	1955	2863	202	520	2173	1753	1.078
1	13	3	PDK1	10	2021	2833	198	408	1708	1823	1.42
1	13	4	PDK1	10	1996	2992	193	389	1682	1803	1.548
1	13	5	PDK1	10	1904	3242	201	302	1166	1703	2.521
1	13	6	PDK1	10	1888	2903	209	234	408	1679	6.542
1	14	1	PDK1 (Phospho-Ser241)	11	683	761	223	233	48	460	11
1	14	2	PDK1 (Phospho-Ser241)	11	726	792	222	224	34	504	16.706
1	14	3	PDK1 (Phospho-Ser241)	11	665	742	215	218	33	450	15.879
1	14	4	PDK1 (Phospho-Ser241)	11	1993	2565	196	201	141	1797	16.766
1	14	5	PDK1 (Phospho-Ser241)	11	613	701	217	219	33	396	14.606
1	14	6	PDK1 (Phospho-Ser241)	11	586	629	225	227	35	361	11.486
1	15	1	Raf1	12	414	474	218	238	133	196	1.774
1	15	2	Raf1	12	369	402	221	244	151	148	1.046
1	15	3	Raf1	12	376	408	222	236	128	154	1.344
1	15	4	Raf1	12	384	398	211	221	94	173	1.883
1	15	5	Raf1	12	386	416	217	228	96	169	1.958
1	15	6	Raf1	12	370	397	216	221	52	154	3.385
1	16	1	Raf1 (Phospho-Ser259)	13	514	544	225	227	31	289	10.226
1	16	2	Raf1 (Phospho-Ser259)	13	377	412	223	225	34	154	5.5
1	16	3	Raf1 (Phospho-Ser259)	13	372	389	233	233	38	139	4.105
1	16	4	Raf1 (Phospho-Ser259)	13	353	381	237	238	37	116	3.865
1	16	5	Raf1 (Phospho-Ser259)	13	375	382	235	237	35	140	4.143
1	16	6	Raf1 (Phospho-Ser259)	13	419	412	233	236	37	186	4.757
1	17	1	NFkB-p100/p52	14	1672	1979	205	208	42	1467	42.167
1	17	2	NFkB-p100/p52	14	1997	2293	202	204	30	1795	69.633
1	17	3	NFkB-p100/p52	14	2253	2704	200	202	32	2053	78.188
1	17	4	NFkB-p100/p52	14	2330	2862	201	204	33	2129	80.545
1	17	5	NFkB-p100/p52	14	2207	2604	204	206	34	2003	70.529
1	17	6	NFkB-p100/p52	14	1793	2328	206	208	60	1587	35.333
1	18	1	NFkB-p100/p52 (Phospho-Ser865)	15	953	1198	201	203	28	752	35.536
1	18	2	NFkB-p100/p52 (Phospho-Ser865)	15	461	488	209	215	121	252	2.256
1	18	3	NFkB-p100/p52 (Phospho-Ser865)	15	764	850	200	203	41	564	15.78
1	18	4	NFkB-p100/p52 (Phospho-Ser865)	15	429	513	212	216	41	217	7.244
1	18	5	NFkB-p100/p52 (Phospho-Ser865)	15	433	462	211	214	41	222	6.049
1	18	6	NFkB-p100/p52 (Phospho-Ser865)	15	797	879	201	204	35	596	19.286
1	19	1	NFkB-p105/p50	16	4808	5294	208	214	126	4600	40.317
1	19	2	NFkB-p105/p50	16	5415	6937	203	215	238	5212	28.244
1	19	3	NFkB-p105/p50	16	5513	6369	208	210	32	5305	192.469
1	19	4	NFkB-p105/p50	16	3728	5491	206	209	35	3522	150.914
1	19	5	NFkB-p105/p50	16	5538	6592	188	191	34	5350	188.265
1	19	6	NFkB-p105/p50	16	5545	6707	185	187	29	5360	224.828
1	20	1	NFkB-p105/p50 (Phospho-Ser337)	17	479	522	209	217	212	270	1.439
1	20	2	NFkB-p105/p50 (Phospho-Ser337)	17	421	440	203	205	30	218	7.833
1	20	3	NFkB-p105/p50 (Phospho-Ser337)	17	367	407	203	205	34	164	5.941
1	20	4	NFkB-p105/p50 (Phospho-Ser337)	17	383	399	194	197	33	189	6.121
1	20	5	NFkB-p105/p50 (Phospho-Ser337)	17	372	410	178	180	26	194	8.846
1	20	6	NFkB-p105/p50 (Phospho-Ser337)	17	386	412	173	174	25	213	9.52
1	21	1	JunB	18	357	395	182	188	50	175	4.14
1	21	2	JunB	18	283	325	178	184	58	105	2.431
1	21	3	JunB	18	273	308	173	177	62	100	2.113
1	21	4	JunB	18	288	308	169	171	28	119	4.893
1	21	5	JunB	18	298	340	167	169	25	131	6.84
1	21	6	JunB	18	297	361	168	172	86	129	2.198
1	22	1	JunB (Phospho-Ser259)	19	450	471	179	181	31	271	9.355
1	22	2	JunB (Phospho-Ser259)	19	390	402	181	183	26	209	8.423
1	22	3	JunB (Phospho-Ser259)	19	339	392	175	177	26	164	8.269
1	22	4	JunB (Phospho-Ser259)	19	394	441	163	165	29	231	9.517
1	22	5	JunB (Phospho-Ser259)	19	394	427	161	163	27	233	9.778
1	22	6	JunB (Phospho-Ser259)	19	369	415	166	169	87	203	2.828
1	23	1	ATF2	20	1581	2337	177	199	352	1404	6.074
1	23	2	ATF2	20	1758	2075	170	175	73	1588	26.027
1	23	3	ATF2	20	1524	1829	161	164	37	1363	45
1	23	4	ATF2	20	1554	1950	158	160	25	1396	71.6
1	23	5	ATF2	20	1368	1914	157	158	25	1211	70.24
1	23	6	ATF2	20	1223	1805	164	167	60	1059	27.3
1	24	1	ATF2 (Phospho-Ser62/44)	21	354	530	166	168	27	188	13.407
1	24	2	ATF2 (Phospho-Ser62/44)	21	312	360	157	161	48	155	4.146
1	24	3	ATF2 (Phospho-Ser62/44)	21	281	316	153	155	45	128	3.578
1	24	4	ATF2 (Phospho-Ser62/44)	21	342	353	156	157	24	186	8.167
1	24	5	ATF2 (Phospho-Ser62/44)	21	279	327	153	155	25	126	6.88
1	24	6	ATF2 (Phospho-Ser62/44)	21	362	383	166	169	60	196	3.567
1	25	1	STAT1	22	404	441	162	165	43	242	6.419
1	25	2	STAT1	22	352	411	157	158	26	195	9.731
1	25	3	STAT1	22	327	367	154	156	35	173	6.029
1	25	4	STAT1	22	310	342	152	154	24	158	7.833
1	25	5	STAT1	22	322	358	151	153	26	171	7.885
1	25	6	STAT1	22	309	354	157	159	29	152	6.724
1	26	1	STAT1 (Phospho-Tyr701)	23	409	477	150	153	37	259	8.757
1	26	2	STAT1 (Phospho-Tyr701)	23	305	355	139	141	36	166	5.944
1	26	3	STAT1 (Phospho-Tyr701)	23	274	354	138	141	27	136	7.889
1	26	4	STAT1 (Phospho-Tyr701)	23	314	351	136	138	23	178	9.261
1	26	5	STAT1 (Phospho-Tyr701)	23	301	351	139	144	163	162	1.27
1	26	6	STAT1 (Phospho-Tyr701)	23	322	379	142	144	33	180	7.121
1	27	1	STAT3	24	653	947	152	153	27	501	29.407
1	27	2	STAT3	24	575	810	138	140	65	437	10.308
1	27	3	STAT3	24	578	850	138	140	65	440	10.923
1	27	4	STAT3	24	556	858	137	139	24	419	29.958
1	27	5	STAT3	24	560	829	138	144	163	422	4.202
1	27	6	STAT3	24	559	803	142	160	714	417	0.901
1	28	1	STAT3 (Phospho-Tyr705)	25	407	488	146	147	24	261	14.208
1	28	2	STAT3 (Phospho-Tyr705)	25	355	398	137	139	23	218	11.261
1	28	3	STAT3 (Phospho-Tyr705)	25	352	376	136	138	23	216	10.348
1	28	4	STAT3 (Phospho-Tyr705)	25	334	367	135	137	29	199	7.931
1	28	5	STAT3 (Phospho-Tyr705)	25	334	372	137	139	48	197	4.854
1	28	6	STAT3 (Phospho-Tyr705)	25	356	396	142	144	23	214	10.957
1	29	1	STAT4	26	414	468	132	134	24	282	13.917
1	29	2	STAT4	26	333	396	125	127	22	208	12.227
1	29	3	STAT4	26	320	378	124	132	343	196	0.717
1	29	4	STAT4	26	338	368	126	129	28	212	8.536
1	29	5	STAT4	26	270	359	127	129	25	143	9.2
1	29	6	STAT4	26	353	387	131	133	31	222	8.194
1	30	1	STAT4 (Phospho-Tyr693)	27	1150	1407	123	125	27	1027	47.481
1	30	2	STAT4 (Phospho-Tyr693)	27	1401	1905	115	121	214	1286	8.336
1	30	3	STAT4 (Phospho-Tyr693)	27	1339	1830	113	126	366	1226	4.656
1	30	4	STAT4 (Phospho-Tyr693)	27	1353	1760	114	121	296	1239	5.537
1	30	5	STAT4 (Phospho-Tyr693)	27	1263	1715	116	119	68	1147	23.471
1	30	6	STAT4 (Phospho-Tyr693)	27	994	1416	118	124	120	876	10.767
1	31	1	STAT5A	28	16665	21951	124	276	2045	16541	10.599
1	31	2	STAT5A	28	16890	21977	117	139	552	16773	39.562
1	31	3	STAT5A	28	16305	22180	114	117	23	16191	959.261
1	31	4	STAT5A	28	15512	19542	113	117	92	15399	211.141
1	31	5	STAT5A	28	11471	16311	114	116	31	11357	522.419
1	31	6	STAT5A	28	13339	17459	115	124	190	13224	91.237
1	32	1	STAT5A (Phospho-Tyr694)	29	284	318	115	117	20	169	10.05
1	32	2	STAT5A (Phospho-Tyr694)	29	358	361	110	113	31	248	8
1	32	3	STAT5A (Phospho-Tyr694)	29	363	356	108	110	19	255	12.947
1	32	4	STAT5A (Phospho-Tyr694)	29	344	364	104	113	345	240	0.728
1	32	5	STAT5A (Phospho-Tyr694)	29	373	358	107	109	27	266	9.222
1	32	6	STAT5A (Phospho-Tyr694)	29	364	357	108	110	23	256	10.739
2	1	1	STAT6	30	2822	3101	220	233	234	2602	12.256
2	1	2	STAT6	30	2210	2887	215	220	88	1995	30.307
2	1	3	STAT6	30	2166	2892	214	220	88	1952	30.364
2	1	4	STAT6	30	2193	2556	211	215	45	1982	52.022
2	1	5	STAT6	30	1996	2658	208	211	50	1788	48.94
2	1	6	STAT6	30	1935	2674	207	213	117	1728	21.034
2	2	1	STAT6 (Phospho-Thr645)	31	487	537	237	239	36	250	8.278
2	2	2	STAT6 (Phospho-Thr645)	31	414	466	229	231	33	185	7.121
2	2	3	STAT6 (Phospho-Thr645)	31	368	449	228	231	50	140	4.36
2	2	4	STAT6 (Phospho-Thr645)	31	438	474	221	225	60	217	4.15
2	2	5	STAT6 (Phospho-Thr645)	31	413	464	221	223	44	192	5.477
2	2	6	STAT6 (Phospho-Thr645)	31	417	471	224	228	43	193	5.651
2	3	1	CREB	32	359	389	215	215	29	144	6
2	3	2	CREB	32	325	353	207	208	28	118	5.179
2	3	3	CREB	32	320	348	203	205	31	117	4.613
2	3	4	CREB	32	322	343	204	206	31	118	4.419
2	3	5	CREB	32	316	347	208	209	30	108	4.6
2	3	6	CREB	32	338	363	217	223	135	121	1.037
2	4	1	CREB (Phospho-Ser133)	33	471	589	228	230	33	243	10.879
2	4	2	CREB (Phospho-Ser133)	33	473	678	224	227	69	249	6.536
2	4	3	CREB (Phospho-Ser133)	33	419	600	224	227	77	195	4.844
2	4	4	CREB (Phospho-Ser133)	33	420	589	225	228	34	195	10.618
2	4	5	CREB (Phospho-Ser133)	33	441	615	229	232	77	212	4.974
2	4	6	CREB (Phospho-Ser133)	33	404	741	232	234	31	172	16.355
2	5	1	AKT	34	428	475	258	259	34	170	6.353
2	5	2	AKT	34	377	414	258	259	35	119	4.429
2	5	3	AKT	34	362	402	259	263	232	103	0.599
2	5	4	AKT	34	297	360	256	258	42	41	2.429
2	5	5	AKT	34	347	378	262	264	78	85	1.462
2	5	6	AKT	34	369	400	264	266	37	105	3.622
2	6	1	AKT1	35	587	721	257	260	62	330	7.435
2	6	2	AKT1	35	623	703	255	257	29	368	15.379
2	6	3	AKT1	35	557	624	256	262	231	301	1.567
2	6	4	AKT1	35	508	588	252	255	104	256	3.202
2	6	5	AKT1	35	542	635	257	259	32	285	11.75
2	6	6	AKT1	35	577	656	260	262	44	317	8.955
2	7	1	AKT1 (Phospho-Ser473)	36	315	366	271	273	46	44	2.022
2	7	2	AKT1 (Phospho-Ser473)	36	269	320	264	265	31	5	1.774
2	7	3	AKT1 (Phospho-Ser473)	36	295	311	267	269	33	28	1.273
2	7	4	AKT1 (Phospho-Ser473)	36	289	308	261	263	33	28	1.364
2	7	5	AKT1 (Phospho-Ser473)	36	291	310	266	278	637	25	0.05
2	7	6	AKT1 (Phospho-Ser473)	36	280	323	267	270	32	13	1.656
2	8	1	AKT1 (Phospho-Thr308)	37	289	357	259	262	37	30	2.568
2	8	2	AKT1 (Phospho-Thr308)	37	301	349	256	259	45	45	2
2	8	3	AKT1 (Phospho-Thr308)	37	290	336	261	264	33	29	2.182
2	8	4	AKT1 (Phospho-Thr308)	37	280	316	255	257	33	25	1.788
2	8	5	AKT1 (Phospho-Thr308)	37	270	323	265	277	637	5	0.072
2	8	6	AKT1 (Phospho-Thr308)	37	289	344	267	268	33	22	2.303
2	9	1	PTEN	38	2619	2902	255	266	58	2364	45.448
2	9	2	PTEN	38	2757	2784	266	268	38	2491	66.211
2	9	3	PTEN	38	2132	2469	277	279	36	1855	60.833
2	9	4	PTEN	38	1771	2213	275	278	36	1496	53.75
2	9	5	PTEN	38	2177	2326	283	285	41	1894	49.78
2	9	6	PTEN	38	1751	1943	285	287	35	1466	47.314
2	10	1	PTEN (Phospho-Ser380/Thr392/Thr383)	39	370	425	249	251	37	121	4.703
2	10	2	PTEN (Phospho-Ser380/Thr392/Thr383)	39	351	381	253	255	42	98	3
2	10	3	PTEN (Phospho-Ser380/Thr392/Thr383)	39	366	392	255	257	32	111	4.219
2	10	4	PTEN (Phospho-Ser380/Thr392/Thr383)	39	355	381	253	255	37	102	3.405
2	10	5	PTEN (Phospho-Ser380/Thr392/Thr383)	39	329	376	258	260	32	71	3.625
2	10	6	PTEN (Phospho-Ser380/Thr392/Thr383)	39	352	388	260	262	32	92	3.938
2	11	1	P73	40	309	383	240	241	31	69	4.581
2	11	2	P73	40	291	340	234	236	36	57	2.889
2	11	3	P73	40	288	335	236	237	30	52	3.267
2	11	4	P73	40	294	336	238	239	31	56	3.129
2	11	5	P73	40	279	318	245	246	31	34	2.323
2	11	6	P73	40	274	319	248	256	293	26	0.215
2	12	1	P73 (Phospho-Tyr99)	41	343	394	249	256	97	94	1.423
2	12	2	P73 (Phospho-Tyr99)	41	324	341	223	225	32	101	3.625
2	12	3	P73 (Phospho-Tyr99)	41	299	322	224	226	30	75	3.2
2	12	4	P73 (Phospho-Tyr99)	41	297	318	242	244	33	55	2.242
2	12	5	P73 (Phospho-Tyr99)	41	309	334	251	253	30	58	2.7
2	12	6	P73 (Phospho-Tyr99)	41	326	362	258	260	42	68	2.429
2	13	1	Integrin beta-3	42	457	535	238	243	55	219	5.309
2	13	2	Integrin beta-3	42	407	477	233	235	41	174	5.902
2	13	3	Integrin beta-3	42	421	512	233	234	30	188	9.267
2	13	4	Integrin beta-3	42	407	447	238	239	35	169	5.943
2	13	5	Integrin beta-3	42	429	471	243	245	34	186	6.647
2	13	6	Integrin beta-3	42	422	475	246	248	34	176	6.676
2	14	1	Integrin beta-3 (Phospho-Tyr773)	43	352	397	234	237	64	118	2.5
2	14	2	Integrin beta-3 (Phospho-Tyr773)	43	322	349	231	232	32	91	3.656
2	14	3	Integrin beta-3 (Phospho-Tyr773)	43	320	341	228	230	32	92	3.469
2	14	4	Integrin beta-3 (Phospho-Tyr773)	43	305	337	230	232	36	75	2.917
2	14	5	Integrin beta-3 (Phospho-Tyr773)	43	307	341	228	229	33	79	3.394
2	14	6	Integrin beta-3 (Phospho-Tyr773)	43	332	357	226	230	118	106	1.076
2	15	1	Chk2	44	3366	4569	207	213	207	3159	21.043
2	15	2	Chk2	44	2920	3900	206	208	30	2714	123.067
2	15	3	Chk2	44	2701	3801	203	204	27	2498	133.222
2	15	4	Chk2	44	2433	3581	204	205	32	2229	105.5
2	15	5	Chk2	44	2308	3486	205	206	28	2103	117.143
2	15	6	Chk2	44	2577	3555	208	210	47	2369	71.17
2	16	1	Chk2 (Phospho-Thr68)	45	361	422	198	203	57	163	3.842
2	16	2	Chk2 (Phospho-Thr68)	45	358	407	200	201	29	158	7.103
2	16	3	Chk2 (Phospho-Thr68)	45	341	389	200	203	32	141	5.813
2	16	4	Chk2 (Phospho-Thr68)	45	327	386	202	205	33	125	5.485
2	16	5	Chk2 (Phospho-Thr68)	45	300	376	207	210	30	93	5.533
2	16	6	Chk2 (Phospho-Thr68)	45	329	397	211	213	30	118	6.133
2	17	1	BCL-2 (Phospho-Ser70)	46	310	372	212	215	47	98	3.34
2	17	2	BCL-2 (Phospho-Ser70)	46	294	325	212	215	35	82	3.143
2	17	3	BCL-2 (Phospho-Ser70)	46	296	329	212	216	43	84	2.628
2	17	4	BCL-2 (Phospho-Ser70)	46	252	308	213	217	36	39	2.528
2	17	5	BCL-2 (Phospho-Ser70)	46	262	314	213	215	32	49	3.094
2	17	6	BCL-2 (Phospho-Ser70)	46	290	335	214	217	33	76	3.576
2	18	1	BCL-XL	47	1440	2051	186	189	41	1254	45.415
2	18	2	BCL-XL	47	931	1472	186	189	37	745	34.676
2	18	3	BCL-XL	47	763	1274	184	186	28	579	38.857
2	18	4	BCL-XL	47	718	1179	185	187	27	533	36.741
2	18	5	BCL-XL	47	783	1237	187	190	53	596	19.755
2	18	6	BCL-XL	47	651	982	190	193	53	461	14.887
2	19	1	BCL-XL (Phospho-Ser62)	48	859	1126	202	206	39	657	23.59
2	19	2	BCL-XL (Phospho-Ser62)	48	898	1046	198	201	39	700	21.667
2	19	3	BCL-XL (Phospho-Ser62)	48	1670	2414	182	183	28	1488	79.679
2	19	4	BCL-XL (Phospho-Ser62)	48	817	914	196	203	393	621	1.809
2	19	5	BCL-XL (Phospho-Ser62)	48	1790	2262	186	188	48	1604	43.208
2	19	6	BCL-XL (Phospho-Ser62)	48	1602	1993	189	191	32	1413	56.313
2	20	1	BAD (Phospho-Ser136)	49	400	403	179	179	28	221	8
2	20	2	BAD (Phospho-Ser136)	49	316	352	179	180	27	137	6.37
2	20	3	BAD (Phospho-Ser136)	49	299	330	182	184	27	117	5.407
2	20	4	BAD (Phospho-Ser136)	49	292	318	190	192	26	102	4.846
2	20	5	BAD (Phospho-Ser136)	49	287	312	190	191	26	97	4.654
2	20	6	BAD (Phospho-Ser136)	49	283	328	189	191	27	94	5.074
2	21	1	HER2	50	1075	1542	174	176	26	901	52.538
2	21	2	HER2	50	918	1278	180	181	27	738	40.63
2	21	3	HER2	50	827	1097	174	176	26	653	35.423
2	21	4	HER2	50	751	997	179	181	31	572	26.323
2	21	5	HER2	50	773	944	178	180	29	595	26.345
2	21	6	HER2	50	740	905	183	184	28	557	25.75
2	22	1	HER2 (Phospho-Tyr1221/Tyr1222)	51	384	400	181	183	26	203	8.346
2	22	2	HER2 (Phospho-Tyr1221/Tyr1222)	51	365	361	184	185	28	181	6.286
2	22	3	HER2 (Phospho-Tyr1221/Tyr1222)	51	349	345	176	178	29	173	5.759
2	22	4	HER2 (Phospho-Tyr1221/Tyr1222)	51	332	358	170	176	136	162	1.338
2	22	5	HER2 (Phospho-Tyr1221/Tyr1222)	51	336	352	172	173	27	164	6.63
2	22	6	HER2 (Phospho-Tyr1221/Tyr1222)	51	362	355	185	186	26	177	6.5
2	23	1	HER2 (Phospho-Tyr1248)	52	301	358	173	175	28	128	6.536
2	23	2	HER2 (Phospho-Tyr1248)	52	255	311	174	177	49	81	2.735
2	23	3	HER2 (Phospho-Tyr1248)	52	261	300	168	171	86	93	1.5
2	23	4	HER2 (Phospho-Tyr1248)	52	249	288	168	170	37	81	3.189
2	23	5	HER2 (Phospho-Tyr1248)	52	250	293	170	171	26	80	4.692
2	23	6	HER2 (Phospho-Tyr1248)	52	288	317	175	178	68	113	2.044
2	24	1	VEGFR2	53	6214	8896	167	168	25	6047	349.12
2	24	2	VEGFR2	53	5635	7519	167	168	25	5468	294.04
2	24	3	VEGFR2	53	5150	7015	163	166	73	4987	93.822
2	24	4	VEGFR2	53	4764	6728	165	168	69	4599	95.072
2	24	5	VEGFR2	53	4504	6630	167	168	25	4337	258.48
2	24	6	VEGFR2	53	4253	6068	172	174	26	4081	226.692
2	25	1	VEGFR2 (Phospho-Tyr1175)	54	386	401	164	168	29	222	8.034
2	25	2	VEGFR2 (Phospho-Tyr1175)	54	328	347	164	167	26	164	6.923
2	25	3	VEGFR2 (Phospho-Tyr1175)	54	322	332	164	166	26	158	6.385
2	25	4	VEGFR2 (Phospho-Tyr1175)	54	316	335	166	168	25	150	6.68
2	25	5	VEGFR2 (Phospho-Tyr1175)	54	312	332	168	169	25	144	6.52
2	25	6	VEGFR2 (Phospho-Tyr1175)	54	340	355	170	172	31	170	5.903
2	26	1	VEGFR2 (Phospho-Tyr1214)	55	451	456	159	162	28	292	10.5
2	26	2	VEGFR2 (Phospho-Tyr1214)	55	401	404	158	162	74	243	3.27
2	26	3	VEGFR2 (Phospho-Tyr1214)	55	371	389	171	176	36	200	5.917
2	26	4	VEGFR2 (Phospho-Tyr1214)	55	353	365	160	162	27	193	7.519
2	26	5	VEGFR2 (Phospho-Tyr1214)	55	351	360	162	163	26	189	7.577
2	26	6	VEGFR2 (Phospho-Tyr1214)	55	350	366	166	168	41	184	4.829
2	27	1	IGF1R	56	297	308	144	148	116	153	1.379
2	27	2	IGF1R	56	248	322	142	144	26	106	6.846
2	27	3	IGF1R	56	255	265	151	165	48	104	2.083
2	27	4	IGF1R	56	245	257	140	142	25	105	4.6
2	27	5	IGF1R	56	257	255	143	145	23	114	4.783
2	27	6	IGF1R	56	259	267	149	151	26	110	4.462
2	28	1	IGF1R (Phospho-Tyr1165/1166)	57	356	368	141	145	122	215	1.828
2	28	2	IGF1R (Phospho-Tyr1165/1166)	57	288	322	137	138	22	151	8.364
2	28	3	IGF1R (Phospho-Tyr1165/1166)	57	283	324	139	141	24	144	7.625
2	28	4	IGF1R (Phospho-Tyr1165/1166)	57	285	315	136	139	42	149	4.19
2	28	5	IGF1R (Phospho-Tyr1165/1166)	57	250	314	141	142	23	109	7.478
2	28	6	IGF1R (Phospho-Tyr1165/1166)	57	313	333	142	144	23	171	8.217
2	29	1	Src	58	6341	7542	134	137	40	6207	185.125
2	29	2	Src	58	4333	5769	132	134	23	4201	245
2	29	3	Src	58	4047	5107	133	135	23	3914	216.174
2	29	4	Src	58	3098	4446	131	133	22	2967	196.045
2	29	5	Src	58	3133	4072	133	135	24	3000	164.042
2	29	6	Src	58	2747	3671	136	138	26	2611	135.885
2	30	1	Src (Phospho-Tyr418)	59	477	517	120	123	76	357	5.184
2	30	2	Src (Phospho-Tyr418)	59	445	506	120	124	96	325	3.979
2	30	3	Src (Phospho-Tyr418)	59	402	476	121	125	32	281	10.969
2	30	4	Src (Phospho-Tyr418)	59	360	420	117	160	1393	243	0.187
2	30	5	Src (Phospho-Tyr418)	59	352	409	121	125	88	231	3.227
2	30	6	Src (Phospho-Tyr418)	59	361	407	124	128	87	237	3.207
2	31	1	p53	60	7017	9870	112	116	77	6905	126.675
2	31	2	p53	60	1373	4324	114	117	26	1259	161.808
2	31	3	p53	60	1292	4654	112	115	23	1180	197.348
2	31	4	p53	60	695	1908	113	115	20	582	89.65
2	31	5	p53	60	538	517	121	123	23	417	17.13
2	31	6	p53	60	4636	6960	127	134	110	4509	62.055
2	32	1	p53 (Phospho-Ser9)	61	533	591	111	512	3500	422	0.023
2	32	2	p53 (Phospho-Ser9)	61	397	445	109	111	20	288	16.7
2	32	3	p53 (Phospho-Ser9)	61	422	485	111	114	22	311	16.864
2	32	4	p53 (Phospho-Ser9)	61	428	511	119	123	28	309	13.857
2	32	5	p53 (Phospho-Ser9)	61	466	495	129	134	33	337	10.939
2	32	6	p53 (Phospho-Ser9)	61	497	513	157	171	57	340	6
3	1	1	p53 (Phospho-Ser15)	62	371	384	184	188	50	187	3.92
3	1	2	p53 (Phospho-Ser15)	62	343	353	182	185	37	161	4.541
3	1	3	p53 (Phospho-Ser15)	62	340	352	173	177	48	167	3.646
3	1	4	p53 (Phospho-Ser15)	62	330	341	172	176	49	158	3.367
3	1	5	p53 (Phospho-Ser15)	62	321	337	182	185	44	139	3.455
3	1	6	p53 (Phospho-Ser15)	62	346	356	184	187	28	162	6.036
3	2	1	p53 (Phospho-Ser315)	63	836	1119	207	211	49	629	18.531
3	2	2	p53 (Phospho-Ser315)	63	601	845	201	204	38	400	16.868
3	2	3	p53 (Phospho-Ser315)	63	552	769	194	195	30	358	19.133
3	2	4	p53 (Phospho-Ser315)	63	488	700	190	192	29	298	17.517
3	2	5	p53 (Phospho-Ser315)	63	414	410	223	230	53	191	3.396
3	2	6	p53 (Phospho-Ser315)	63	513	623	207	212	47	306	8.745
3	3	1	Tau	64	6260	8184	234	237	48	6026	165.563
3	3	2	Tau	64	6356	7520	232	250	684	6124	10.629
3	3	3	Tau	64	5008	6034	224	228	37	4784	156.919
3	3	4	Tau	64	4360	5514	222	225	39	4138	135.615
3	3	5	Tau	64	3240	4669	251	259	58	2989	76.034
3	3	6	Tau	64	2786	4082	246	262	73	2540	52.329
3	4	1	Tau (Phospho-Ser396)	65	428	448	286	289	44	142	3.614
3	4	2	Tau (Phospho-Ser396)	65	359	384	305	306	48	54	1.625
3	4	3	Tau (Phospho-Ser396)	65	362	371	308	310	51	54	1.196
3	4	4	Tau (Phospho-Ser396)	65	350	355	272	280	47	78	1.596
3	4	5	Tau (Phospho-Ser396)	65	337	351	308	319	63	29	0.508
3	4	6	Tau (Phospho-Ser396)	65	329	378	299	312	68	30	0.971
3	5	1	Tau (Phospho-Ser235)	66	446	458	259	262	35	187	5.6
3	5	2	Tau (Phospho-Ser235)	66	388	409	288	296	92	100	1.228
3	5	3	Tau (Phospho-Ser235)	66	358	374	283	288	52	75	1.654
3	5	4	Tau (Phospho-Ser235)	66	358	373	256	257	34	102	3.412
3	5	5	Tau (Phospho-Ser235)	66	335	363	281	286	43	54	1.791
3	5	6	Tau (Phospho-Ser235)	66	357	360	285	289	45	72	1.578
3	6	1	Catenin beta	67	525	721	237	238	37	288	13.054
3	6	2	Catenin beta	67	462	566	249	263	288	213	1.052
3	6	3	Catenin beta	67	410	505	250	269	203	160	1.163
3	6	4	Catenin beta	67	385	453	235	237	58	150	3.724
3	6	5	Catenin beta	67	373	450	239	240	33	134	6.364
3	6	6	Catenin beta	67	404	449	253	257	42	151	4.571
3	7	1	Catenin beta (Phospho-Thr41/Ser45)	68	520	557	257	258	33	263	9.061
3	7	2	Catenin beta (Phospho-Thr41/Ser45)	68	382	402	267	268	34	115	3.941
3	7	3	Catenin beta (Phospho-Thr41/Ser45)	68	343	359	275	276	35	68	2.371
3	7	4	Catenin beta (Phospho-Thr41/Ser45)	68	344	359	264	265	32	80	2.938
3	7	5	Catenin beta (Phospho-Thr41/Ser45)	68	344	346	262	263	32	82	2.594
3	7	6	Catenin beta (Phospho-Thr41/Ser45)	68	343	372	276	281	56	67	1.625
3	8	1	CDC25C	69	1975	2636	268	280	297	1707	7.933
3	8	2	CDC25C	69	1697	2681	263	272	203	1434	11.867
3	8	3	CDC25C	69	1289	1874	262	264	41	1027	39.268
3	8	4	CDC25C	69	1105	1820	252	254	33	853	47.455
3	8	5	CDC25C	69	942	1500	255	257	32	687	38.844
3	8	6	CDC25C	69	1036	1456	259	263	40	777	29.825
3	9	1	CDC25C (Phospho-Ser216)	70	377	408	272	274	38	105	3.526
3	9	2	CDC25C (Phospho-Ser216)	70	332	458	269	271	40	63	4.675
3	9	3	CDC25C (Phospho-Ser216)	70	326	343	251	253	44	75	2.045
3	9	4	CDC25C (Phospho-Ser216)	70	319	352	241	243	57	78	1.912
3	9	5	CDC25C (Phospho-Ser216)	70	296	312	250	253	38	46	1.553
3	9	6	CDC25C (Phospho-Ser216)	70	308	317	255	258	39	53	1.513
3	10	1	AKT2	71	325	396	259	263	63	66	2.111
3	10	2	AKT2	71	263	334	237	242	47	26	1.957
3	10	3	AKT2	71	247	299	223	261	710	24	0.054
3	10	4	AKT2	71	263	318	222	260	710	41	0.082
3	10	5	AKT2	71	258	305	229	231	32	29	2.313
3	10	6	AKT2	71	271	352	234	236	31	37	3.742
3	11	1	AKT2 (Phospho-Ser474)	72	289	342	263	274	52	26	1.308
3	11	2	AKT2 (Phospho-Ser474)	72	290	310	247	261	58	43	0.845
3	11	3	AKT2 (Phospho-Ser474)	72	253	291	219	220	29	34	2.448
3	11	4	AKT2 (Phospho-Ser474)	72	246	278	232	233	29	14	1.552
3	11	5	AKT2 (Phospho-Ser474)	72	231	267	235	237	32	-4	0.938
3	11	6	AKT2 (Phospho-Ser474)	72	254	280	233	234	29	21	1.586
3	12	1	c-Abl	73	418	450	236	238	36	182	5.889
3	12	2	c-Abl	73	330	366	233	237	152	97	0.849
3	12	3	c-Abl	73	336	371	212	403	3216	124	-0.01
3	12	4	c-Abl	73	327	350	225	226	29	102	4.276
3	12	5	c-Abl	73	309	338	235	236	30	74	3.4
3	12	6	c-Abl	73	324	350	221	223	31	103	4.097
3	13	1	c-Abl (Phospho-Tyr412)	74	288	338	237	239	31	51	3.194
3	13	2	c-Abl (Phospho-Tyr412)	74	276	302	242	250	153	34	0.34
3	13	3	c-Abl (Phospho-Tyr412)	74	266	281	218	220	32	48	1.906
3	13	4	c-Abl (Phospho-Tyr412)	74	236	271	220	222	30	16	1.633
3	13	5	c-Abl (Phospho-Tyr412)	74	252	271	221	223	32	31	1.5
3	13	6	c-Abl (Phospho-Tyr412)	74	255	278	216	219	54	39	1.093
3	14	1	Rb	75	1244	1721	230	237	69	1014	21.507
3	14	2	Rb	75	1147	1336	235	243	60	912	18.217
3	14	3	Rb	75	916	1079	211	222	403	705	2.127
3	14	4	Rb	75	850	1021	209	210	29	641	27.966
3	14	5	Rb	75	763	865	207	210	184	556	3.56
3	14	6	Rb	75	398	590	198	216	248	200	1.508
3	15	1	Rb (Phospho-Ser608)	76	263	482	234	246	55	29	4.291
3	15	2	Rb (Phospho-Ser608)	76	393	456	230	240	48	163	4.5
3	15	3	Rb (Phospho-Ser608)	76	320	387	214	218	37	106	4.568
3	15	4	Rb (Phospho-Ser608)	76	328	381	212	215	33	116	5.03
3	15	5	Rb (Phospho-Ser608)	76	318	386	214	217	36	104	4.694
3	15	6	Rb (Phospho-Ser608)	76	326	376	210	233	607	116	0.236
3	16	1	Rb (Phospho-Ser807)	77	492	570	212	220	48	280	7.292
3	16	2	Rb (Phospho-Ser807)	77	487	591	208	213	38	279	9.947
3	16	3	Rb (Phospho-Ser807)	77	437	481	199	202	33	238	8.455
3	16	4	Rb (Phospho-Ser807)	77	387	443	202	204	41	185	5.829
3	16	5	Rb (Phospho-Ser807)	77	386	437	204	207	42	182	5.476
3	16	6	Rb (Phospho-Ser807)	77	378	438	205	216	557	173	0.399
3	17	1	IRS-1	78	523	621	223	227	60	300	6.567
3	17	2	IRS-1	78	497	532	216	222	47	281	6.596
3	17	3	IRS-1	78	417	457	209	212	79	208	3.101
3	17	4	IRS-1	78	359	449	209	211	33	150	7.212
3	17	5	IRS-1	78	370	428	213	216	45	157	4.711
3	17	6	IRS-1	78	362	412	214	217	48	148	4.063
3	18	1	IRS-1 (Phospho-Ser312)	79	328	369	219	222	93	109	1.581
3	18	2	IRS-1 (Phospho-Ser312)	79	308	322	213	215	30	95	3.567
3	18	3	IRS-1 (Phospho-Ser312)	79	283	304	202	205	41	81	2.415
3	18	4	IRS-1 (Phospho-Ser312)	79	284	294	202	205	34	82	2.618
3	18	5	IRS-1 (Phospho-Ser312)	79	284	295	213	216	36	71	2.194
3	18	6	IRS-1 (Phospho-Ser312)	79	278	309	209	210	31	69	3.194
3	19	1	LCK	80	794	953	187	189	29	607	26.345
3	19	2	LCK	80	478	552	183	185	31	295	11.839
3	19	3	LCK	80	381	420	183	185	29	198	8.103
3	19	4	LCK	80	340	372	183	187	90	157	2.056
3	19	5	LCK	80	312	333	191	195	90	121	1.533
3	19	6	LCK	80	314	346	192	194	41	122	3.707
3	20	1	LCK (Phospho-Tyr393)	81	269	329	192	194	29	77	4.655
3	20	2	LCK (Phospho-Tyr393)	81	258	300	190	192	30	68	3.6
3	20	3	LCK (Phospho-Tyr393)	81	280	314	190	193	49	90	2.469
3	20	4	LCK (Phospho-Tyr393)	81	261	383	188	191	49	73	3.918
3	20	5	LCK (Phospho-Tyr393)	81	239	275	191	193	31	48	2.645
3	20	6	LCK (Phospho-Tyr393)	81	247	287	197	201	66	50	1.303
3	21	1	JAK1	82	306	330	196	202	247	110	0.518
3	21	2	JAK1	82	276	330	194	197	36	82	3.694
3	21	3	JAK1	82	260	304	194	196	31	66	3.484
3	21	4	JAK1	82	264	290	194	195	29	70	3.276
3	21	5	JAK1	82	248	283	197	200	64	51	1.297
3	21	6	JAK1	82	238	274	203	208	115	35	0.574
3	22	1	JAK1 (Phospho-Tyr1022)	83	302	354	169	171	27	133	6.778
3	22	2	JAK1 (Phospho-Tyr1022)	83	266	316	171	174	32	95	4.438
3	22	3	JAK1 (Phospho-Tyr1022)	83	273	298	170	173	35	103	3.571
3	22	4	JAK1 (Phospho-Tyr1022)	83	266	296	171	173	33	95	3.727
3	22	5	JAK1 (Phospho-Tyr1022)	83	264	281	176	178	33	88	3.121
3	22	6	JAK1 (Phospho-Tyr1022)	83	285	300	184	188	74	101	1.514
3	23	1	JAK2	84	1237	1590	163	164	27	1074	52.815
3	23	2	JAK2	84	982	1130	170	173	27	812	35.444
3	23	3	JAK2	84	775	936	168	171	39	607	19.615
3	23	4	JAK2	84	682	818	171	173	27	511	23.889
3	23	5	JAK2	84	674	870	174	175	28	500	24.821
3	23	6	JAK2	84	620	783	179	181	29	441	20.759
3	24	1	JAK2 (Phospho-Tyr221)	85	380	387	175	177	31	205	6.774
3	24	2	JAK2 (Phospho-Tyr221)	85	339	344	176	187	47	163	3.34
3	24	3	JAK2 (Phospho-Tyr221)	85	287	316	170	177	40	117	3.475
3	24	4	JAK2 (Phospho-Tyr221)	85	292	300	172	174	27	120	4.667
3	24	5	JAK2 (Phospho-Tyr221)	85	299	310	180	182	29	119	4.414
3	24	6	JAK2 (Phospho-Tyr221)	85	332	328	180	182	34	152	4.294
3	25	1	JAK2 (Phospho-Tyr1007)	86	367	416	162	165	105	205	2.39
3	25	2	JAK2 (Phospho-Tyr1007)	86	325	370	157	158	26	168	8.154
3	25	3	JAK2 (Phospho-Tyr1007)	86	319	353	154	157	33	165	5.939
3	25	4	JAK2 (Phospho-Tyr1007)	86	308	346	160	161	32	148	5.781
3	25	5	JAK2 (Phospho-Tyr1007)	86	286	347	166	169	32	120	5.563
3	25	6	JAK2 (Phospho-Tyr1007)	86	301	349	170	175	76	131	2.289
3	26	1	IkB-alpha	87	381	535	153	155	26	228	14.615
3	26	2	IkB-alpha	87	380	460	152	153	32	228	9.594
3	26	3	IkB-alpha	87	360	380	152	155	61	208	3.689
3	26	4	IkB-alpha	87	336	372	158	161	31	178	6.806
3	26	5	IkB-alpha	87	331	360	160	163	29	171	6.793
3	26	6	IkB-alpha	87	359	373	164	168	40	195	5.125
3	27	1	IkB-alpha (Phospho-Ser32/36)	88	8757	10349	146	153	109	8611	93.541
3	27	2	IkB-alpha (Phospho-Ser32/36)	88	7730	8872	143	151	158	7587	55.196
3	27	3	IkB-alpha (Phospho-Ser32/36)	88	6148	7932	142	143	27	6006	288.481
3	27	4	IkB-alpha (Phospho-Ser32/36)	88	6243	7737	145	146	25	6098	303.64
3	27	5	IkB-alpha (Phospho-Ser32/36)	88	5510	7113	148	150	28	5362	248.679
3	27	6	IkB-alpha (Phospho-Ser32/36)	88	4838	6746	150	154	30	4688	219.733
3	28	1	FKHRL1/FOXO3A	89	717	1001	135	155	245	582	3.453
3	28	2	FKHRL1/FOXO3A	89	573	745	131	135	64	442	9.531
3	28	3	FKHRL1/FOXO3A	89	456	580	129	136	89	327	4.989
3	28	4	FKHRL1/FOXO3A	89	445	546	132	137	71	313	5.761
3	28	5	FKHRL1/FOXO3A	89	402	507	134	139	68	268	5.412
3	28	6	FKHRL1/FOXO3A	89	394	493	136	151	489	258	0.699
3	29	1	FKHRL1/FOXO3A (Phospho-Ser253)	90	389	414	137	142	32	252	8.5
3	29	2	FKHRL1/FOXO3A (Phospho-Ser253)	90	385	383	128	129	21	257	12.095
3	29	3	FKHRL1/FOXO3A (Phospho-Ser253)	90	397	397	131	136	32	266	8.156
3	29	4	FKHRL1/FOXO3A (Phospho-Ser253)	90	363	367	127	130	32	236	7.406
3	29	5	FKHRL1/FOXO3A (Phospho-Ser253)	90	321	354	131	133	24	190	9.208
3	29	6	FKHRL1/FOXO3A (Phospho-Ser253)	90	320	352	133	135	25	187	8.68
3	30	1	Zap-70	91	1192	1360	120	124	26	1072	47.538
3	30	2	Zap-70	91	1051	1201	118	120	21	933	51.476
3	30	3	Zap-70	91	933	1076	117	120	24	816	39.833
3	30	4	Zap-70	91	877	1002	119	121	25	758	35.24
3	30	5	Zap-70	91	846	937	119	121	22	727	37.091
3	30	6	Zap-70	91	770	838	122	125	41	648	17.39
3	31	1	Zap-70 (Phospho-Tyr319)	92	687	715	113	115	21	574	28.571
3	31	2	Zap-70 (Phospho-Tyr319)	92	647	643	114	117	25	533	21.04
3	31	3	Zap-70 (Phospho-Tyr319)	92	558	568	113	117	26	445	17.346
3	31	4	Zap-70 (Phospho-Tyr319)	92	672	659	114	117	34	558	15.941
3	31	5	Zap-70 (Phospho-Tyr319)	92	970	986	112	115	23	858	37.87
3	31	6	Zap-70 (Phospho-Tyr319)	92	505	482	117	120	25	388	14.48
3	32	1	HDAC2	93	1857	3295	113	127	52	1744	60.923
3	32	2	HDAC2	93	925	1490	106	108	23	819	60.087
3	32	3	HDAC2	93	851	1359	105	107	20	746	62.6
3	32	4	HDAC2	93	553	554	113	115	23	440	19.087
3	32	5	HDAC2	93	522	514	116	118	22	406	18
3	32	6	HDAC2	93	483	500	121	124	24	362	15.667
4	1	1	HDAC2 (Phospho-Ser394)	94	825	902	185	194	90	640	7.867
4	1	2	HDAC2 (Phospho-Ser394)	94	776	807	180	184	39	596	15.974
4	1	3	HDAC2 (Phospho-Ser394)	94	714	782	180	182	28	534	21.429
4	1	4	HDAC2 (Phospho-Ser394)	94	686	740	193	196	32	493	17
4	1	5	HDAC2 (Phospho-Ser394)	94	727	745	193	196	34	534	16.147
4	1	6	HDAC2 (Phospho-Ser394)	94	715	761	193	196	33	522	17.121
4	2	1	MEK1	95	602	836	175	269	809	427	0.701
4	2	2	MEK1	95	604	891	177	229	492	427	1.346
4	2	3	MEK1	95	599	893	180	221	441	419	1.524
4	2	4	MEK1	95	629	903	180	193	187	449	3.797
4	2	5	MEK1	95	605	854	176	178	30	429	22.533
4	2	6	MEK1	95	552	794	178	190	208	374	2.904
4	3	1	MEK1 (Phospho-Ser221)	96	389	433	223	234	280	166	0.711
4	3	2	MEK1 (Phospho-Ser221)	96	357	377	214	215	34	143	4.765
4	3	3	MEK1 (Phospho-Ser221)	96	339	357	217	225	45	122	2.933
4	3	4	MEK1 (Phospho-Ser221)	96	332	352	226	240	57	106	1.965
4	3	5	MEK1 (Phospho-Ser221)	96	334	354	213	217	123	121	1.114
4	3	6	MEK1 (Phospho-Ser221)	96	358	382	214	225	346	144	0.454
4	4	1	MEK1 (Phospho-Ser217)	97	345	371	221	227	51	124	2.824
4	4	2	MEK1 (Phospho-Ser217)	97	274	339	213	215	41	61	3.024
4	4	3	MEK1 (Phospho-Ser217)	97	300	348	209	211	33	91	4.152
4	4	4	MEK1 (Phospho-Ser217)	97	310	343	222	234	53	88	2.057
4	4	5	MEK1 (Phospho-Ser217)	97	287	337	211	215	123	76	0.992
4	4	6	MEK1 (Phospho-Ser217)	97	324	361	213	221	319	111	0.439
4	5	1	MKK4/SEK1	98	593	665	232	236	49	361	8.755
4	5	2	MKK4/SEK1	98	576	589	224	226	33	352	11
4	5	3	MKK4/SEK1	98	547	614	220	221	33	327	11.909
4	5	4	MKK4/SEK1	98	547	580	218	219	29	329	12.448
4	5	5	MKK4/SEK1	98	491	544	214	216	29	277	11.31
4	5	6	MKK4/SEK1	98	505	577	219	222	31	286	11.452
4	6	1	MKK4/SEK1 (Phospho-Thr261)	99	355	383	231	233	36	124	4.167
4	6	2	MKK4/SEK1 (Phospho-Thr261)	99	314	326	226	227	30	88	3.3
4	6	3	MKK4/SEK1 (Phospho-Thr261)	99	320	322	233	238	37	87	2.27
4	6	4	MKK4/SEK1 (Phospho-Thr261)	99	301	318	226	231	41	75	2.122
4	6	5	MKK4/SEK1 (Phospho-Thr261)	99	312	327	213	217	106	99	1.038
4	6	6	MKK4/SEK1 (Phospho-Thr261)	99	341	346	218	221	31	123	4.032
4	7	1	ASK1	100	334	363	240	241	33	94	3.697
4	7	2	ASK1	100	324	347	244	252	57	80	1.667
4	7	3	ASK1	100	318	348	249	262	60	69	1.433
4	7	4	ASK1	100	303	324	238	240	33	65	2.545
4	7	5	ASK1	100	292	318	235	242	43	57	1.767
4	7	6	ASK1	100	296	324	235	237	34	61	2.559
4	8	1	ASK1 (Phospho-Ser966)	101	330	371	272	275	40	58	2.4
4	8	2	ASK1 (Phospho-Ser966)	101	298	333	263	264	35	35	1.971
4	8	3	ASK1 (Phospho-Ser966)	101	287	312	267	273	46	20	0.848
4	8	4	ASK1 (Phospho-Ser966)	101	295	313	264	265	34	31	1.412
4	8	5	ASK1 (Phospho-Ser966)	101	307	319	266	270	44	41	1.114
4	8	6	ASK1 (Phospho-Ser966)	101	342	356	262	265	33	80	2.758
4	9	1	HSP27	102	365	393	261	269	47	104	2.638
4	9	2	HSP27	102	322	336	249	251	35	73	2.429
4	9	3	HSP27	102	303	325	234	237	35	69	2.514
4	9	4	HSP27	102	307	324	248	250	36	59	2.056
4	9	5	HSP27	102	303	313	249	251	43	54	1.442
4	9	6	HSP27	102	321	336	240	242	33	81	2.848
4	10	1	HSP27 (Phospho-Ser15)	103	256	294	231	233	34	25	1.794
4	10	2	HSP27 (Phospho-Ser15)	103	247	275	227	228	33	20	1.424
4	10	3	HSP27 (Phospho-Ser15)	103	234	258	221	222	29	13	1.241
4	10	4	HSP27 (Phospho-Ser15)	103	227	263	224	226	32	3	1.156
4	10	5	HSP27 (Phospho-Ser15)	103	225	272	224	226	31	1	1.484
4	10	6	HSP27 (Phospho-Ser15)	103	238	292	232	234	34	6	1.706
4	11	1	HSP27 (Phospho-Ser82)	104	355	374	222	224	33	133	4.545
4	11	2	HSP27 (Phospho-Ser82)	104	282	318	209	211	29	73	3.69
4	11	3	HSP27 (Phospho-Ser82)	104	298	320	230	232	32	68	2.75
4	11	4	HSP27 (Phospho-Ser82)	104	300	310	232	233	31	68	2.484
4	11	5	HSP27 (Phospho-Ser82)	104	286	315	232	234	61	54	1.328
4	11	6	HSP27 (Phospho-Ser82)	104	311	343	240	242	32	71	3.156
4	12	1	MSK1	105	3170	3376	219	222	36	2951	87.611
4	12	2	MSK1	105	4032	4486	224	231	60	3808	70.917
4	12	3	MSK1	105	3510	4217	231	254	425	3279	9.325
4	12	4	MSK1	105	5260	6176	215	220	97	5045	61.402
4	12	5	MSK1	105	3358	3981	232	237	39	3126	96
4	12	6	MSK1	105	3050	3280	249	257	50	2801	60.46
4	13	1	MSK1 (Phospho-Ser376)	106	352	372	213	216	31	139	5.032
4	13	2	MSK1 (Phospho-Ser376)	106	301	332	218	220	33	83	3.394
4	13	3	MSK1 (Phospho-Ser376)	106	298	321	222	224	51	76	1.902
4	13	4	MSK1 (Phospho-Ser376)	106	288	318	220	222	32	68	3
4	13	5	MSK1 (Phospho-Ser376)	106	297	319	216	220	45	81	2.2
4	13	6	MSK1 (Phospho-Ser376)	106	330	345	228	236	92	102	1.185
4	14	1	p21Cip1	107	340	402	194	197	38	146	5.395
4	14	2	p21Cip1	107	288	345	189	192	73	99	2.096
4	14	3	p21Cip1	107	290	343	187	189	28	103	5.5
4	14	4	p21Cip1	107	302	330	187	191	47	115	2.957
4	14	5	p21Cip1	107	290	338	189	192	32	101	4.563
4	14	6	p21Cip1	107	331	390	200	204	44	131	4.227
4	15	1	p21Cip1 (Phospho-Thr145)	108	255	310	205	210	80	50	1.25
4	15	2	p21Cip1 (Phospho-Thr145)	108	251	283	202	204	73	49	1.082
4	15	3	p21Cip1 (Phospho-Thr145)	108	224	266	199	201	30	25	2.167
4	15	4	p21Cip1 (Phospho-Thr145)	108	219	266	200	204	36	19	1.722
4	15	5	p21Cip1 (Phospho-Thr145)	108	236	274	202	206	42	34	1.619
4	15	6	p21Cip1 (Phospho-Thr145)	108	234	284	201	204	43	33	1.86
4	16	1	VASP	109	695	877	213	215	45	482	14.711
4	16	2	VASP	109	576	788	206	210	85	370	6.8
4	16	3	VASP	109	537	740	201	202	29	336	18.552
4	16	4	VASP	109	558	690	203	205	34	355	14.265
4	16	5	VASP	109	462	634	208	213	39	254	10.795
4	16	6	VASP	109	495	631	207	211	71	288	5.915
4	17	1	VASP (Phospho-Ser157)	110	315	356	207	209	29	108	5.069
4	17	2	VASP (Phospho-Ser157)	110	296	323	197	199	28	99	4.429
4	17	3	VASP (Phospho-Ser157)	110	312	314	211	213	36	101	2.806
4	17	4	VASP (Phospho-Ser157)	110	290	310	216	220	50	74	1.8
4	17	5	VASP (Phospho-Ser157)	110	293	314	209	211	29	84	3.552
4	17	6	VASP (Phospho-Ser157)	110	316	337	212	214	28	104	4.393
4	18	1	NFkB-p65	111	463	564	202	204	28	261	12.857
4	18	2	NFkB-p65	111	405	498	201	205	68	204	4.309
4	18	3	NFkB-p65	111	426	515	202	205	30	224	10.333
4	18	4	NFkB-p65	111	429	498	197	202	53	232	5.585
4	18	5	NFkB-p65	111	432	520	196	201	61	236	5.23
4	18	6	NFkB-p65	111	451	500	203	205	42	248	7.024
4	19	1	NFkB-p65 (Phospho-Ser529)	112	11644	14066	190	193	63	11454	220.206
4	19	2	NFkB-p65 (Phospho-Ser529)	112	13477	16216	194	198	119	13283	134.605
4	19	3	NFkB-p65 (Phospho-Ser529)	112	12543	16056	196	198	38	12347	417.316
4	19	4	NFkB-p65 (Phospho-Ser529)	112	10932	14001	187	189	34	10745	406.235
4	19	5	NFkB-p65 (Phospho-Ser529)	112	10754	14139	187	189	29	10567	481.034
4	19	6	NFkB-p65 (Phospho-Ser529)	112	10124	13426	196	198	32	9928	413.375
4	20	1	NFkB-p65 (Phospho-Ser311)	113	471	480	182	183	27	289	11
4	20	2	NFkB-p65 (Phospho-Ser311)	113	432	430	197	198	30	235	7.733
4	20	3	NFkB-p65 (Phospho-Ser311)	113	381	389	216	220	141	165	1.199
4	20	4	NFkB-p65 (Phospho-Ser311)	113	399	396	198	199	35	201	5.629
4	20	5	NFkB-p65 (Phospho-Ser311)	113	402	395	193	199	168	209	1.167
4	20	6	NFkB-p65 (Phospho-Ser311)	113	401	399	216	218	30	185	6.033
4	21	1	EGFR	114	1061	1129	182	183	29	879	32.621
4	21	2	EGFR	114	1015	1084	186	189	53	829	16.887
4	21	3	EGFR	114	1015	1066	208	210	33	807	25.939
4	21	4	EGFR	114	968	1016	199	203	34	769	23.912
4	21	5	EGFR	114	970	1022	205	207	32	765	25.469
4	21	6	EGFR	114	924	991	213	216	61	711	12.705
4	22	1	EGFR (Phospho-Tyr1172)	115	373	387	176	178	44	197	4.75
4	22	2	EGFR (Phospho-Tyr1172)	115	325	340	174	177	31	151	5.258
4	22	3	EGFR (Phospho-Tyr1172)	115	323	350	181	186	164	142	1
4	22	4	EGFR (Phospho-Tyr1172)	115	319	339	187	197	423	132	0.336
4	22	5	EGFR (Phospho-Tyr1172)	115	311	325	196	199	31	115	4.065
4	22	6	EGFR (Phospho-Tyr1172)	115	354	361	204	211	215	150	0.698
4	23	1	EGFR (Phospho-Tyr869)	116	433	419	187	189	54	246	4.259
4	23	2	EGFR (Phospho-Tyr869)	116	370	378	183	184	27	187	7.185
4	23	3	EGFR (Phospho-Tyr869)	116	409	474	172	176	123	237	2.423
4	23	4	EGFR (Phospho-Tyr869)	116	350	357	190	194	37	160	4.405
4	23	5	EGFR (Phospho-Tyr869)	116	355	351	188	191	31	167	5.161
4	23	6	EGFR (Phospho-Tyr869)	116	439	463	185	187	29	254	9.517
4	24	1	mTOR	117	416	459	167	169	29	249	10
4	24	2	mTOR	117	340	389	164	166	29	176	7.69
4	24	3	mTOR	117	332	365	165	168	31	167	6.355
4	24	4	mTOR	117	292	349	172	178	80	120	2.138
4	24	5	mTOR	117	302	352	167	170	29	135	6.276
4	24	6	mTOR	117	357	380	174	176	28	183	7.286
4	25	1	mTOR (Phospho-Ser2448)	118	316	338	155	157	26	161	6.962
4	25	2	mTOR (Phospho-Ser2448)	118	260	316	152	155	36	108	4.472
4	25	3	mTOR (Phospho-Ser2448)	118	256	298	154	161	277	102	0.495
4	25	4	mTOR (Phospho-Ser2448)	118	242	293	157	159	28	85	4.786
4	25	5	mTOR (Phospho-Ser2448)	118	257	298	157	159	30	100	4.633
4	25	6	mTOR (Phospho-Ser2448)	118	287	314	168	169	30	119	4.833
4	26	1	mTOR (Phospho-Ser2481)	119	394	446	156	161	37	238	7.703
4	26	2	mTOR (Phospho-Ser2481)	119	374	428	157	161	48	217	5.563
4	26	3	mTOR (Phospho-Ser2481)	119	382	413	161	168	277	221	0.884
4	26	4	mTOR (Phospho-Ser2481)	119	432	414	164	167	28	268	8.821
4	26	5	mTOR (Phospho-Ser2481)	119	333	374	159	165	104	174	2.01
4	26	6	mTOR (Phospho-Ser2481)	119	393	438	170	173	41	223	6.463
4	27	1	4E-BP1	120	586	825	146	156	450	440	1.487
4	27	2	4E-BP1	120	551	663	145	152	195	406	2.621
4	27	3	4E-BP1	120	516	582	145	146	29	371	15.034
4	27	4	4E-BP1	120	476	555	144	148	126	332	3.23
4	27	5	4E-BP1	120	452	534	146	150	103	306	3.728
4	27	6	4E-BP1	120	471	534	156	159	31	315	12.097
4	28	1	4E-BP1 (Phospho-Thr45)	121	3864	3837	134	140	169	3730	21.876
4	28	2	4E-BP1 (Phospho-Thr45)	121	4025	4262	129	135	164	3896	25.165
4	28	3	4E-BP1 (Phospho-Thr45)	121	3963	4005	128	130	32	3835	121.094
4	28	4	4E-BP1 (Phospho-Thr45)	121	3842	4026	129	131	26	3713	149.808
4	28	5	4E-BP1 (Phospho-Thr45)	121	3700	3779	131	134	28	3569	130.179
4	28	6	4E-BP1 (Phospho-Thr45)	121	3566	3696	137	140	25	3429	142.24
4	29	1	Met	122	336	346	139	142	28	197	7.286
4	29	2	Met	122	281	290	134	138	57	147	2.667
4	29	3	Met	122	282	297	133	136	40	149	4.025
4	29	4	Met	122	277	303	134	137	25	143	6.64
4	29	5	Met	122	274	288	135	138	29	139	5.172
4	29	6	Met	122	292	309	139	140	24	153	7.042
4	30	1	Met (Phospho-Tyr1234)	123	330	355	131	134	33	199	6.697
4	30	2	Met (Phospho-Tyr1234)	123	284	327	126	129	30	158	6.6
4	30	3	Met (Phospho-Tyr1234)	123	280	315	125	138	667	155	0.265
4	30	4	Met (Phospho-Tyr1234)	123	295	322	127	141	666	168	0.272
4	30	5	Met (Phospho-Tyr1234)	123	291	324	125	128	23	166	8.522
4	30	6	Met (Phospho-Tyr1234)	123	329	450	129	132	34	200	9.353
4	31	1	elF4E	124	347	387	123	127	40	224	6.5
4	31	2	elF4E	124	313	362	120	124	95	193	2.505
4	31	3	elF4E	124	312	349	118	121	95	194	2.4
4	31	4	elF4E	124	307	349	117	119	23	190	10
4	31	5	elF4E	124	307	366	116	119	29	191	8.517
4	31	6	elF4E	124	316	358	120	122	25	196	9.44
4	32	1	elF4E (Phospho-Ser209)	125	314	447	123	127	29	191	11.034
4	32	2	elF4E (Phospho-Ser209)	125	419	435	120	123	25	299	12.48
4	32	3	elF4E (Phospho-Ser209)	125	407	429	117	119	27	290	11.481
4	32	4	elF4E (Phospho-Ser209)	125	288	411	117	122	61	171	4.738
4	32	5	elF4E (Phospho-Ser209)	125	291	417	116	119	29	175	10.276
4	32	6	elF4E (Phospho-Ser209)	125	430	431	119	121	27	311	11.481
5	1	1	BRCA1	126	522	570	188	202	118	334	3.119
5	1	2	BRCA1	126	526	583	168	180	153	358	2.634
5	1	3	BRCA1	126	477	516	166	168	43	311	8.093
5	1	4	BRCA1	126	476	521	163	165	24	313	14.833
5	1	5	BRCA1	126	435	480	162	164	28	273	11.286
5	1	6	BRCA1	126	448	483	167	170	46	281	6.804
5	2	1	BRCA1 (Phospho-Ser1423)	127	535	680	186	189	42	349	11.69
5	2	2	BRCA1 (Phospho-Ser1423)	127	416	424	192	195	33	224	6.939
5	2	3	BRCA1 (Phospho-Ser1423)	127	390	402	195	199	40	195	5.075
5	2	4	BRCA1 (Phospho-Ser1423)	127	388	385	192	195	38	196	5
5	2	5	BRCA1 (Phospho-Ser1423)	127	394	393	181	182	30	213	7.033
5	2	6	BRCA1 (Phospho-Ser1423)	127	404	394	189	191	29	215	7
5	3	1	CDK1/CDC2	128	338	359	210	212	34	128	4.324
5	3	2	CDK1/CDC2	128	284	310	205	206	31	79	3.355
5	3	3	CDK1/CDC2	128	301	325	215	216	33	86	3.303
5	3	4	CDK1/CDC2	128	284	306	218	218	35	66	2.514
5	3	5	CDK1/CDC2	128	303	307	211	213	34	92	2.765
5	3	6	CDK1/CDC2	128	289	322	212	215	37	77	2.892
5	4	1	CDK1/CDC2 (Phospho-Tyr15)	129	376	398	225	228	39	151	4.359
5	4	2	CDK1/CDC2 (Phospho-Tyr15)	129	318	333	208	213	115	110	1.043
5	4	3	CDK1/CDC2 (Phospho-Tyr15)	129	331	344	209	211	29	122	4.586
5	4	4	CDK1/CDC2 (Phospho-Tyr15)	129	296	327	216	218	33	80	3.303
5	4	5	CDK1/CDC2 (Phospho-Tyr15)	129	339	369	222	224	37	117	3.919
5	4	6	CDK1/CDC2 (Phospho-Tyr15)	129	334	344	218	220	32	116	3.875
5	5	1	p44/42 MAP Kinase	130	341	392	244	249	42	97	3.405
5	5	2	p44/42 MAP Kinase	130	281	333	239	243	40	42	2.25
5	5	3	p44/42 MAP Kinase	130	282	332	213	216	32	69	3.625
5	5	4	p44/42 MAP Kinase	130	276	328	206	208	29	70	4.138
5	5	5	p44/42 MAP Kinase	130	301	367	205	210	45	96	3.489
5	5	6	p44/42 MAP Kinase	130	286	332	203	205	30	83	4.233
5	6	1	p44/42 MAP Kinase (Phospho-Tyr204)	131	330	363	242	248	115	88	1
5	6	2	p44/42 MAP Kinase (Phospho-Tyr204)	131	296	333	222	231	115	74	0.887
5	6	3	p44/42 MAP Kinase (Phospho-Tyr204)	131	273	300	209	219	51	64	1.588
5	6	4	p44/42 MAP Kinase (Phospho-Tyr204)	131	294	313	217	225	46	77	1.913
5	6	5	p44/42 MAP Kinase (Phospho-Tyr204)	131	291	310	218	228	60	73	1.367
5	6	6	p44/42 MAP Kinase (Phospho-Tyr204)	131	294	318	223	229	46	71	1.935
5	7	1	SAPK/JNK	132	259	312	233	235	31	26	2.484
5	7	2	SAPK/JNK	132	230	280	226	227	31	4	1.71
5	7	3	SAPK/JNK	132	226	282	227	233	60	-1	0.817
5	7	4	SAPK/JNK	132	222	260	221	225	37	1	0.946
5	7	5	SAPK/JNK	132	229	261	228	232	39	1	0.744
5	7	6	SAPK/JNK	132	221	271	228	235	45	-7	0.8
5	8	1	SAPK/JNK (Phospho-Tyr185)	133	368	387	255	257	35	113	3.714
5	8	2	SAPK/JNK (Phospho-Tyr185)	133	334	340	237	241	41	97	2.415
5	8	3	SAPK/JNK (Phospho-Tyr185)	133	319	332	243	248	43	76	1.953
5	8	4	SAPK/JNK (Phospho-Tyr185)	133	294	309	225	228	36	69	2.25
5	8	5	SAPK/JNK (Phospho-Tyr185)	133	296	310	227	228	32	69	2.563
5	8	6	SAPK/JNK (Phospho-Tyr185)	133	315	327	217	220	33	98	3.242
5	9	1	P38 MAPK	134	1940	2421	221	223	34	1719	64.647
5	9	2	P38 MAPK	134	2031	2408	220	222	33	1811	66.242
5	9	3	P38 MAPK	134	1494	1961	221	227	85	1273	20.4
5	9	4	P38 MAPK	134	1380	1996	223	228	39	1157	45.333
5	9	5	P38 MAPK	134	1390	1910	213	216	35	1177	48.4
5	9	6	P38 MAPK	134	1235	1688	209	210	28	1026	52.786
5	10	1	P38 MAPK (Phospho-Thr180/Tyr182)	135	347	479	197	199	35	150	8
5	10	2	P38 MAPK (Phospho-Thr180/Tyr182)	135	366	448	194	195	31	172	8.161
5	10	3	P38 MAPK (Phospho-Thr180/Tyr182)	135	369	505	192	195	85	177	3.647
5	10	4	P38 MAPK (Phospho-Thr180/Tyr182)	135	345	453	207	230	73	138	3.055
5	10	5	P38 MAPK (Phospho-Thr180/Tyr182)	135	317	374	199	217	66	118	2.379
5	10	6	P38 MAPK (Phospho-Thr180/Tyr182)	135	322	408	193	197	73	129	2.89
5	11	1	RelB	136	275	309	203	205	28	72	3.714
5	11	2	RelB	136	252	274	201	203	28	51	2.536
5	11	3	RelB	136	265	279	205	206	28	60	2.607
5	11	4	RelB	136	256	276	209	211	30	47	2.167
5	11	5	RelB	136	245	263	211	216	166	34	0.283
5	11	6	RelB	136	252	267	207	209	29	45	2
5	12	1	RelB (Phospho-Ser552)	137	670	766	198	200	66	472	8.576
5	12	2	RelB (Phospho-Ser552)	137	638	749	190	200	463	448	1.186
5	12	3	RelB (Phospho-Ser552)	137	580	649	191	201	462	389	0.97
5	12	4	RelB (Phospho-Ser552)	137	557	665	193	196	40	364	11.725
5	12	5	RelB (Phospho-Ser552)	137	536	654	196	198	35	340	13.029
5	12	6	RelB (Phospho-Ser552)	137	503	591	196	197	26	307	15.154
5	13	1	DARPP-32	138	539	581	209	218	167	330	2.174
5	13	2	DARPP-32	138	567	618	206	208	36	361	11.389
5	13	3	DARPP-32	138	537	607	206	209	34	331	11.706
5	13	4	DARPP-32	138	485	705	203	211	75	282	6.587
5	13	5	DARPP-32	138	514	642	204	215	525	310	0.813
5	13	6	DARPP-32	138	488	653	204	205	34	284	13.176
5	14	1	DARPP-32 (Phospho-Thr34)	139	369	392	218	221	50	151	3.42
5	14	2	DARPP-32 (Phospho-Thr34)	139	319	348	222	224	38	97	3.263
5	14	3	DARPP-32 (Phospho-Thr34)	139	298	331	212	220	228	86	0.487
5	14	4	DARPP-32 (Phospho-Thr34)	139	302	329	217	230	62	85	1.597
5	14	5	DARPP-32 (Phospho-Thr34)	139	297	320	212	213	29	85	3.69
5	14	6	DARPP-32 (Phospho-Thr34)	139	301	329	208	210	29	93	4.103
5	15	1	eIF2A	140	452	465	226	236	54	226	4.241
5	15	2	eIF2A	140	487	492	213	217	37	274	7.432
5	15	3	eIF2A	140	473	578	216	218	34	257	10.588
5	15	4	eIF2A	140	451	509	216	219	41	235	7.073
5	15	5	eIF2A	140	435	525	214	217	41	221	7.512
5	15	6	eIF2A	140	388	417	209	211	32	179	6.438
5	16	1	eIF2A (Phospho-Ser51)	141	284	340	213	223	56	71	2.089
5	16	2	eIF2A (Phospho-Ser51)	141	242	292	200	203	31	42	2.871
5	16	3	eIF2A (Phospho-Ser51)	141	235	280	199	201	31	36	2.548
5	16	4	eIF2A (Phospho-Ser51)	141	243	278	196	197	29	47	2.793
5	16	5	eIF2A (Phospho-Ser51)	141	228	991	195	196	28	33	28.393
5	16	6	eIF2A (Phospho-Ser51)	141	268	304	196	197	27	72	3.963
5	17	1	P70S6K	142	827	1106	196	199	75	631	12.093
5	17	2	P70S6K	142	573	601	199	205	173	374	2.289
5	17	3	P70S6K	142	564	603	196	200	128	368	3.148
5	17	4	P70S6K	142	521	563	194	201	257	327	1.409
5	17	5	P70S6K	142	400	427	200	202	29	200	7.759
5	17	6	P70S6K	142	431	437	202	204	31	229	7.516
5	18	1	P70S6K (Phospho-Ser424)	143	331	356	206	209	75	125	1.96
5	18	2	P70S6K (Phospho-Ser424)	143	311	323	199	200	28	112	4.393
5	18	3	P70S6K (Phospho-Ser424)	143	256	283	187	189	28	69	3.357
5	18	4	P70S6K (Phospho-Ser424)	143	279	292	200	203	107	79	0.832
5	18	5	P70S6K (Phospho-Ser424)	143	266	285	200	201	29	66	2.897
5	18	6	P70S6K (Phospho-Ser424)	143	282	300	199	201	29	83	3.414
5	19	1	P70S6K (Phospho-Thr421)	144	353	393	194	207	553	159	0.336
5	19	2	P70S6K (Phospho-Thr421)	144	348	379	198	199	29	150	6.207
5	19	3	P70S6K (Phospho-Thr421)	144	320	350	198	199	29	122	5.207
5	19	4	P70S6K (Phospho-Thr421)	144	325	342	198	199	31	127	4.613
5	19	5	P70S6K (Phospho-Thr421)	144	316	329	196	197	31	120	4.258
5	19	6	P70S6K (Phospho-Thr421)	144	315	345	189	190	28	126	5.536
5	20	1	Synuclein alpha	145	316	331	203	218	551	113	0.205
5	20	2	Synuclein alpha	145	279	311	195	199	57	84	1.965
5	20	3	Synuclein alpha	145	271	290	195	196	27	76	3.481
5	20	4	Synuclein alpha	145	263	282	195	197	28	68	3.036
5	20	5	Synuclein alpha	145	253	270	193	196	57	60	1.298
5	20	6	Synuclein alpha	145	265	275	193	195	41	72	1.951
5	21	1	Synuclein alpha (Phospho-Tyr136)	146	374	377	213	219	38	161	4.158
5	21	2	Synuclein alpha (Phospho-Tyr136)	146	318	334	198	203	43	120	3.047
5	21	3	Synuclein alpha (Phospho-Tyr136)	146	280	296	183	205	607	97	0.15
5	21	4	Synuclein alpha (Phospho-Tyr136)	146	305	301	191	213	621	114	0.142
5	21	5	Synuclein alpha (Phospho-Tyr136)	146	266	283	182	186	146	84	0.664
5	21	6	Synuclein alpha (Phospho-Tyr136)	146	309	319	190	192	29	119	4.379
5	22	1	CaMK2A	147	504	554	192	194	38	312	9.474
5	22	2	CaMK2A	147	489	527	192	194	35	297	9.514
5	22	3	CaMK2A	147	446	468	185	187	27	261	10.407
5	22	4	CaMK2A	147	437	499	191	195	140	246	2.171
5	22	5	CaMK2A	147	384	420	187	189	32	197	7.219
5	22	6	CaMK2A	147	406	468	185	187	28	221	10.036
5	23	1	CaMK2A (Phospho-Thr286)	148	397	434	178	182	79	219	3.19
5	23	2	CaMK2A (Phospho-Thr286)	148	369	372	188	190	32	181	5.688
5	23	3	CaMK2A (Phospho-Thr286)	148	359	362	180	182	28	179	6.429
5	23	4	CaMK2A (Phospho-Thr286)	148	322	376	191	193	35	131	5.229
5	23	5	CaMK2A (Phospho-Thr286)	148	338	331	190	191	35	148	4
5	23	6	CaMK2A (Phospho-Thr286)	148	343	359	180	182	32	163	5.531
5	24	1	CPI17 alpha	149	313	339	178	180	27	135	5.889
5	24	2	CPI17 alpha	149	286	308	178	179	29	108	4.448
5	24	3	CPI17 alpha	149	236	292	177	179	29	59	3.897
5	24	4	CPI17 alpha	149	240	301	178	180	31	62	3.903
5	24	5	CPI17 alpha	149	258	299	175	177	30	83	4.067
5	24	6	CPI17 alpha	149	261	277	179	182	93	82	1.022
5	25	1	CPI17 alpha (Phospho-Thr38)	150	284	331	174	176	36	110	4.306
5	25	2	CPI17 alpha (Phospho-Thr38)	150	263	290	170	172	54	93	2.185
5	25	3	CPI17 alpha (Phospho-Thr38)	150	257	284	171	173	26	86	4.269
5	25	4	CPI17 alpha (Phospho-Thr38)	150	246	280	170	171	31	76	3.516
5	25	5	CPI17 alpha (Phospho-Thr38)	150	234	266	170	172	34	64	2.765
5	25	6	CPI17 alpha (Phospho-Thr38)	150	252	282	171	173	27	81	4.037
5	26	1	Gab1	151	435	478	171	174	32	264	9.5
5	26	2	Gab1	151	429	478	169	171	29	260	10.586
5	26	3	Gab1	151	386	426	168	171	48	218	5.313
5	26	4	Gab1	151	337	386	164	167	35	173	6.257
5	26	5	Gab1	151	316	353	165	166	27	151	6.926
5	26	6	Gab1	151	346	367	167	168	28	179	7.107
5	27	1	Gab1 (Phospho-Tyr627)	152	311	355	161	164	34	150	5.618
5	27	2	Gab1 (Phospho-Tyr627)	152	255	409	156	158	28	99	8.964
5	27	3	Gab1 (Phospho-Tyr627)	152	265	295	155	158	52	110	2.635
5	27	4	Gab1 (Phospho-Tyr627)	152	253	282	154	156	31	99	4.065
5	27	5	Gab1 (Phospho-Tyr627)	152	250	322	154	157	25	96	6.6
5	27	6	Gab1 (Phospho-Tyr627)	152	282	309	156	158	31	126	4.871
5	28	1	NMDAR1 (Phospho-Ser897)	153	317	357	149	151	30	168	6.867
5	28	2	NMDAR1 (Phospho-Ser897)	153	274	307	143	145	24	131	6.75
5	28	3	NMDAR1 (Phospho-Ser897)	153	256	303	144	146	33	112	4.758
5	28	4	NMDAR1 (Phospho-Ser897)	153	256	295	144	146	25	112	5.96
5	28	5	NMDAR1 (Phospho-Ser897)	153	247	285	143	145	33	104	4.242
5	28	6	NMDAR1 (Phospho-Ser897)	153	301	307	145	158	453	156	0.329
5	29	1	NMDAR2A/B (Phospho-Tyr1246/1252)	154	651	747	141	143	28	510	21.571
5	29	2	NMDAR2A/B (Phospho-Tyr1246/1252)	154	569	670	138	140	28	431	18.929
5	29	3	NMDAR2A/B (Phospho-Tyr1246/1252)	154	514	627	136	138	23	378	21.261
5	29	4	NMDAR2A/B (Phospho-Tyr1246/1252)	154	531	596	138	141	40	393	11.375
5	29	5	NMDAR2A/B (Phospho-Tyr1246/1252)	154	482	574	138	140	25	344	17.36
5	29	6	NMDAR2A/B (Phospho-Tyr1246/1252)	154	482	562	138	152	454	344	0.903
5	30	1	PKC delta	155	308	312	138	149	358	170	0.455
5	30	2	PKC delta	155	264	273	133	136	57	131	2.404
5	30	3	PKC delta	155	350	428	124	125	22	226	13.773
5	30	4	PKC delta	155	246	267	134	136	27	112	4.852
5	30	5	PKC delta	155	225	237	136	139	26	89	3.769
5	30	6	PKC delta	155	238	255	136	139	35	102	3.314
5	31	1	PKC delta (Phospho-Ser645)	156	414	468	124	165	1323	290	0.229
5	31	2	PKC delta (Phospho-Ser645)	156	359	384	123	161	1311	236	0.17
5	31	3	PKC delta (Phospho-Ser645)	156	316	359	120	122	22	196	10.773
5	31	4	PKC delta (Phospho-Ser645)	156	303	356	123	125	24	180	9.625
5	31	5	PKC delta (Phospho-Ser645)	156	313	347	124	126	25	189	8.84
5	31	6	PKC delta (Phospho-Ser645)	156	320	366	125	127	23	195	10.391
5	32	1	PKC theta	157	263	366	116	120	44	147	5.591
5	32	2	PKC theta	157	357	528	115	122	233	242	1.742
5	32	3	PKC theta	157	342	361	113	115	39	229	6.308
5	32	4	PKC theta	157	346	346	116	118	22	230	10.364
5	32	5	PKC theta	157	318	322	113	116	27	205	7.63
5	32	6	PKC theta	157	262	349	116	118	23	146	10.043
6	1	1	PKC theta (Phospho-Thr538)	158	433	463	172	175	31	261	9.29
6	1	2	PKC theta (Phospho-Thr538)	158	360	433	165	169	42	195	6.286
6	1	3	PKC theta (Phospho-Thr538)	158	473	504	163	164	28	310	12.143
6	1	4	PKC theta (Phospho-Thr538)	158	424	469	168	173	35	256	8.457
6	1	5	PKC theta (Phospho-Thr538)	158	376	399	172	177	37	204	6
6	1	6	PKC theta (Phospho-Thr538)	158	405	442	171	174	37	234	7.243
6	2	1	HSP90B	159	316	370	186	191	55	130	3.255
6	2	2	HSP90B	159	290	303	182	183	29	108	4.138
6	2	3	HSP90B	159	272	287	184	186	28	88	3.607
6	2	4	HSP90B	159	256	270	190	195	37	66	2.027
6	2	5	HSP90B	159	264	338	202	206	37	62	3.568
6	2	6	HSP90B	159	279	287	210	212	32	69	2.344
6	3	1	HSP90B (Phospho-Ser226)	160	1417	1533	189	192	44	1228	30.477
6	3	2	HSP90B (Phospho-Ser226)	160	1160	1247	185	190	86	975	12.291
6	3	3	HSP90B (Phospho-Ser226)	160	1164	1232	183	183	26	981	40.346
6	3	4	HSP90B (Phospho-Ser226)	160	1110	1155	191	194	36	919	26.694
6	3	5	HSP90B (Phospho-Ser226)	160	936	1145	201	203	34	735	27.706
6	3	6	HSP90B (Phospho-Ser226)	160	637	685	222	225	35	415	13.143
6	4	1	IkB-epsilon	161	1881	2351	203	210	40	1678	53.525
6	4	2	IkB-epsilon	161	1690	2154	214	235	342	1476	5.611
6	4	3	IkB-epsilon	161	1698	2398	204	209	46	1494	47.587
6	4	4	IkB-epsilon	161	1582	2229	202	203	28	1380	72.357
6	4	5	IkB-epsilon	161	1441	1937	205	207	38	1236	45.526
6	4	6	IkB-epsilon	161	1161	1695	210	212	28	951	52.964
6	5	1	IkB-epsilon (Phospho-Ser22)	162	376	506	192	199	92	184	3.337
6	5	2	IkB-epsilon (Phospho-Ser22)	162	343	516	189	191	26	154	12.5
6	5	3	IkB-epsilon (Phospho-Ser22)	162	350	489	187	189	30	163	10
6	5	4	IkB-epsilon (Phospho-Ser22)	162	325	496	194	199	184	131	1.614
6	5	5	IkB-epsilon (Phospho-Ser22)	162	315	446	195	196	27	120	9.259
6	5	6	IkB-epsilon (Phospho-Ser22)	162	329	407	197	199	59	132	3.525
6	6	1	Myc	163	254	272	222	228	45	32	0.978
6	6	2	Myc	163	234	264	210	213	33	24	1.545
6	6	3	Myc	163	222	244	203	205	29	19	1.345
6	6	4	Myc	163	223	242	226	228	35	-3	0.4
6	6	5	Myc	163	224	238	223	225	33	1	0.394
6	6	6	Myc	163	230	251	215	218	50	15	0.66
6	7	1	Myc (Phospho-Ser62)	164	249	260	244	248	41	5	0.293
6	7	2	Myc (Phospho-Ser62)	164	247	254	218	221	34	29	0.971
6	7	3	Myc (Phospho-Ser62)	164	265	271	195	196	29	70	2.586
6	7	4	Myc (Phospho-Ser62)	164	210	216	229	233	42	-19	-0.405
6	7	5	Myc (Phospho-Ser62)	164	204	221	231	235	39	-27	-0.359
6	7	6	Myc (Phospho-Ser62)	164	212	223	231	234	36	-19	-0.306
6	8	1	Shc	165	2187	2947	193	263	822	1994	3.265
6	8	2	Shc	165	1916	2222	192	251	792	1724	2.489
6	8	3	Shc	165	1007	1101	194	197	66	813	13.697
6	8	4	Shc	165	364	461	213	214	29	151	8.517
6	8	5	Shc	165	1333	1856	192	195	31	1141	53.581
6	8	6	Shc	165	318	367	205	208	31	113	5.129
6	9	1	Shc (Phospho-Tyr349)	166	360	463	189	195	67	171	4
6	9	2	Shc (Phospho-Tyr349)	166	250	260	212	215	38	38	1.184
6	9	3	Shc (Phospho-Tyr349)	166	235	247	210	214	70	25	0.471
6	9	4	Shc (Phospho-Tyr349)	166	237	243	217	219	31	20	0.774
6	9	5	Shc (Phospho-Tyr349)	166	305	391	188	190	32	117	6.281
6	9	6	Shc (Phospho-Tyr349)	166	322	409	184	187	39	138	5.692
6	10	1	SHP-2	167	361	399	205	208	37	156	5.162
6	10	2	SHP-2	167	277	342	202	204	32	75	4.313
6	10	3	SHP-2	167	289	323	187	189	29	102	4.621
6	10	4	SHP-2	167	295	322	206	210	42	89	2.667
6	10	5	SHP-2	167	296	332	206	209	34	90	3.618
6	10	6	SHP-2	167	337	360	200	202	31	137	5.097
6	11	1	SHP-2 (Phospho-Tyr542)	168	282	293	228	233	116	54	0.517
6	11	2	SHP-2 (Phospho-Tyr542)	168	254	272	206	208	32	48	2
6	11	3	SHP-2 (Phospho-Tyr542)	168	258	269	198	200	37	60	1.865
6	11	4	SHP-2 (Phospho-Tyr542)	168	238	252	207	210	35	31	1.2
6	11	5	SHP-2 (Phospho-Tyr542)	168	230	238	209	212	34	21	0.765
6	11	6	SHP-2 (Phospho-Tyr542)	168	222	233	207	209	31	15	0.774
6	12	1	Trk B	169	397	415	238	260	550	159	0.282
6	12	2	Trk B	169	1116	1842	191	195	35	925	47.057
6	12	3	Trk B	169	1066	1756	182	195	451	884	3.461
6	12	4	Trk B	169	941	1600	182	186	138	759	10.246
6	12	5	Trk B	169	871	1413	180	182	26	691	47.346
6	12	6	Trk B	169	816	1343	180	182	28	636	41.464
6	13	1	Trk B (Phospho-Tyr515)	170	587	902	214	258	666	373	0.967
6	13	2	Trk B (Phospho-Tyr515)	170	648	810	198	220	109	450	5.413
6	13	3	Trk B (Phospho-Tyr515)	170	580	724	175	177	30	405	18.233
6	13	4	Trk B (Phospho-Tyr515)	170	523	677	177	179	30	346	16.6
6	13	5	Trk B (Phospho-Tyr515)	170	449	618	180	181	26	269	16.808
6	13	6	Trk B (Phospho-Tyr515)	170	444	595	178	179	36	266	11.556
6	14	1	CrkII	171	515	688	204	215	160	311	2.956
6	14	2	CrkII	171	428	593	191	212	230	237	1.657
6	14	3	CrkII	171	439	510	187	189	30	252	10.7
6	14	4	CrkII	171	385	464	198	200	37	187	7.135
6	14	5	CrkII	171	378	469	200	203	56	178	4.75
6	14	6	CrkII	171	361	445	192	195	55	169	4.545
6	15	1	CrkII (Phospho-Tyr221)	172	253	276	207	211	35	46	1.857
6	15	2	CrkII (Phospho-Tyr221)	172	368	568	174	179	76	194	5.118
6	15	3	CrkII (Phospho-Tyr221)	172	349	459	173	175	49	176	5.796
6	15	4	CrkII (Phospho-Tyr221)	172	220	230	199	203	54	21	0.5
6	15	5	CrkII (Phospho-Tyr221)	172	211	222	202	205	37	9	0.459
6	15	6	CrkII (Phospho-Tyr221)	172	276	336	183	184	28	93	5.429
6	16	1	eEF2K	173	531	694	191	193	29	340	17.276
6	16	2	eEF2K	173	476	560	187	190	32	289	11.563
6	16	3	eEF2K	173	426	520	186	187	32	240	10.406
6	16	4	eEF2K	173	380	454	190	192	37	190	7.081
6	16	5	eEF2K	173	374	453	186	188	30	188	8.833
6	16	6	eEF2K	173	384	463	185	190	71	199	3.845
6	17	1	eEF2K (Phospho-Ser366)	174	401	421	203	206	50	198	4.3
6	17	2	eEF2K (Phospho-Ser366)	174	347	366	209	211	38	138	4.079
6	17	3	eEF2K (Phospho-Ser366)	174	338	360	210	211	35	128	4.257
6	17	4	eEF2K (Phospho-Ser366)	174	337	348	209	214	50	128	2.68
6	17	5	eEF2K (Phospho-Ser366)	174	323	328	197	200	30	126	4.267
6	17	6	eEF2K (Phospho-Ser366)	174	329	337	196	197	34	133	4.118
6	18	1	STAT5B	175	346	399	210	213	41	136	4.537
6	18	2	STAT5B	175	318	350	201	204	45	117	3.244
6	18	3	STAT5B	175	301	342	207	208	38	94	3.526
6	18	4	STAT5B	175	302	328	200	202	33	102	3.818
6	18	5	STAT5B	175	303	336	193	194	29	110	4.897
6	18	6	STAT5B	175	314	354	189	191	27	125	6.037
6	19	1	STAT5B (Phospho-Ser731)	176	324	329	208	213	51	116	2.275
6	19	2	STAT5B (Phospho-Ser731)	176	284	299	181	183	48	103	2.417
6	19	3	STAT5B (Phospho-Ser731)	176	282	287	203	204	34	79	2.441
6	19	4	STAT5B (Phospho-Ser731)	176	259	271	213	213	35	46	1.657
6	19	5	STAT5B (Phospho-Ser731)	176	271	277	207	218	230	64	0.257
6	19	6	STAT5B (Phospho-Ser731)	176	271	275	192	194	28	79	2.893
6	20	1	SYK	177	2624	2673	203	222	122	2421	20.09
6	20	2	SYK	177	2245	2505	187	189	29	2058	79.862
6	20	3	SYK	177	2162	2398	197	199	45	1965	48.867
6	20	4	SYK	177	2139	2292	198	201	45	1941	46.467
6	20	5	SYK	177	1895	2050	195	207	154	1700	11.968
6	20	6	SYK	177	1959	2130	177	180	63	1782	30.952
6	21	1	SYK (Phospho-Tyr348)	178	377	404	171	174	44	206	5.227
6	21	2	SYK (Phospho-Tyr348)	178	335	352	186	188	30	149	5.467
6	21	3	SYK (Phospho-Tyr348)	178	322	333	195	197	41	127	3.317
6	21	4	SYK (Phospho-Tyr348)	178	310	324	202	207	223	108	0.525
6	21	5	SYK (Phospho-Tyr348)	178	322	327	189	192	30	133	4.5
6	21	6	SYK (Phospho-Tyr348)	178	306	351	175	177	31	131	5.613
6	22	1	ACC1	179	2059	2445	175	178	70	1884	32.386
6	22	2	ACC1	179	1809	2824	167	182	323	1642	8.18
6	22	3	ACC1	179	1340	1905	170	172	39	1170	44.436
6	22	4	ACC1	179	1465	1618	185	188	38	1280	37.632
6	22	5	ACC1	179	1372	1598	176	178	33	1196	43.03
6	22	6	ACC1	179	1532	2158	173	179	265	1359	7.468
6	23	1	ACC1 (Phospho-Ser80)	180	291	342	169	171	30	122	5.7
6	23	2	ACC1 (Phospho-Ser80)	180	382	406	166	169	33	216	7.182
6	23	3	ACC1 (Phospho-Ser80)	180	318	350	163	165	32	155	5.781
6	23	4	ACC1 (Phospho-Ser80)	180	329	398	167	171	48	162	4.729
6	23	5	ACC1 (Phospho-Ser80)	180	420	442	164	167	38	256	7.237
6	23	6	ACC1 (Phospho-Ser80)	180	373	386	176	179	37	197	5.595
6	24	1	Caspase 8	181	312	363	161	162	24	151	8.375
6	24	2	Caspase 8	181	288	330	160	162	28	128	6
6	24	3	Caspase 8	181	277	317	158	160	26	119	6.038
6	24	4	Caspase 8	181	276	321	159	161	25	117	6.4
6	24	5	Caspase 8	181	280	304	159	164	102	121	1.373
6	24	6	Caspase 8	181	279	307	163	166	38	116	3.711
6	25	1	Caspase 8	182	338	400	168	171	99	170	2.313
6	25	2	Caspase 8	182	308	374	171	172	29	137	6.966
6	25	3	Caspase 8	182	262	327	167	169	29	95	5.448
6	25	4	Caspase 8	182	224	298	173	175	34	51	3.618
6	25	5	Caspase 8	182	265	338	170	173	51	95	3.235
6	25	6	Caspase 8	182	263	305	168	170	27	95	5
6	26	1	Caspase 8 (Phospho-Ser347)	183	359	419	156	160	99	203	2.616
6	26	2	Caspase 8 (Phospho-Ser347)	183	389	442	165	167	39	224	7.051
6	26	3	Caspase 8 (Phospho-Ser347)	183	258	306	156	157	29	102	5.138
6	26	4	Caspase 8 (Phospho-Ser347)	183	378	399	170	172	37	208	6.135
6	26	5	Caspase 8 (Phospho-Ser347)	183	312	470	162	167	125	150	2.424
6	26	6	Caspase 8 (Phospho-Ser347)	183	327	356	157	159	25	170	7.88
6	27	1	EEF2	184	1974	1923	159	161	28	1815	62.929
6	27	2	EEF2	184	1869	1845	158	159	26	1711	64.846
6	27	3	EEF2	184	1872	1824	152	155	40	1720	41.725
6	27	4	EEF2	184	1727	1656	157	158	30	1570	49.933
6	27	5	EEF2	184	1450	1577	155	160	126	1295	11.246
6	27	6	EEF2	184	1723	1712	145	147	25	1578	62.6
6	28	1	EEF2 (Phospho-Thr56)	185	458	573	155	158	28	303	14.821
6	28	2	EEF2 (Phospho-Thr56)	185	511	548	154	157	30	357	13.033
6	28	3	EEF2 (Phospho-Thr56)	185	448	528	151	154	99	297	3.778
6	28	4	EEF2 (Phospho-Thr56)	185	430	461	142	144	25	288	12.68
6	28	5	EEF2 (Phospho-Thr56)	185	440	444	144	146	30	296	9.933
6	28	6	EEF2 (Phospho-Thr56)	185	456	500	133	137	69	323	5.261
6	29	1	SRF	186	1375	1776	133	136	26	1242	63.077
6	29	2	SRF	186	1219	1541	133	135	25	1086	56.24
6	29	3	SRF	186	974	1191	128	135	158	846	6.684
6	29	4	SRF	186	913	1101	127	129	29	786	33.517
6	29	5	SRF	186	813	990	125	137	442	688	1.93
6	29	6	SRF	186	724	872	123	125	24	601	31.125
6	30	1	SRF (Phospho-Ser99)	187	439	498	128	134	180	311	2.022
6	30	2	SRF (Phospho-Ser99)	187	390	452	126	128	25	264	12.96
6	30	3	SRF (Phospho-Ser99)	187	356	401	125	126	22	231	12.5
6	30	4	SRF (Phospho-Ser99)	187	345	380	121	123	22	224	11.682
6	30	5	SRF (Phospho-Ser99)	187	334	374	122	124	32	212	7.813
6	30	6	SRF (Phospho-Ser99)	187	345	378	119	122	28	226	9.143
6	31	1	STAT2	188	730	780	121	124	24	609	27.333
6	31	2	STAT2	188	562	600	117	120	25	445	19.2
6	31	3	STAT2	188	484	546	117	120	29	367	14.69
6	31	4	STAT2	188	418	493	118	139	322	300	1.099
6	31	5	STAT2	188	439	496	116	118	23	323	16.435
6	31	6	STAT2	188	480	558	116	119	86	364	5.105
6	32	1	STAT2 (Phospho-Tyr690)	189	600	718	116	118	38	484	15.789
6	32	2	STAT2 (Phospho-Tyr690)	189	479	578	113	114	21	366	22.095
6	32	3	STAT2 (Phospho-Tyr690)	189	543	601	112	114	22	431	22.136
6	32	4	STAT2 (Phospho-Tyr690)	189	500	623	112	114	22	388	23.136
6	32	5	STAT2 (Phospho-Tyr690)	189	477	577	110	113	24	367	19.333
6	32	6	STAT2 (Phospho-Tyr690)	189	506	552	113	114	25	393	17.52
7	1	1	AMPKbeta1	190	1055	1179	184	186	30	871	33.1
7	1	2	AMPKbeta1	190	913	984	188	189	30	725	26.5
7	1	3	AMPKbeta1	190	932	963	174	178	87	758	9.023
7	1	4	AMPKbeta1	190	1054	1128	158	160	25	896	38.72
7	1	5	AMPKbeta1	190	796	876	174	176	53	622	13.208
7	1	6	AMPKbeta1	190	816	886	186	187	31	630	22.548
7	2	1	AMPKbeta1 (Phospho-Ser182)	191	465	555	177	178	29	288	13
7	2	2	AMPKbeta1 (Phospho-Ser182)	191	391	421	191	193	28	200	8.143
7	2	3	AMPKbeta1 (Phospho-Ser182)	191	427	481	175	177	42	252	7.238
7	2	4	AMPKbeta1 (Phospho-Ser182)	191	433	488	173	175	39	260	8.026
7	2	5	AMPKbeta1 (Phospho-Ser182)	191	377	384	194	196	28	183	6.714
7	2	6	AMPKbeta1 (Phospho-Ser182)	191	427	424	205	206	31	222	7.032
7	3	1	Cyclin D1	192	1327	1465	202	203	32	1125	39.438
7	3	2	Cyclin D1	192	1144	1533	202	204	49	942	27.122
7	3	3	Cyclin D1	192	1300	1339	202	203	28	1098	40.571
7	3	4	Cyclin D1	192	1365	1530	188	191	55	1177	24.345
7	3	5	Cyclin D1	192	1235	1378	191	193	27	1044	43.889
7	3	6	Cyclin D1	192	1073	1114	210	221	385	863	2.319
7	4	1	Cyclin D1 (Phospho-Thr286)	193	2313	2925	199	218	300	2114	9.023
7	4	2	Cyclin D1 (Phospho-Thr286)	193	1109	1246	227	231	55	882	18.455
7	4	3	Cyclin D1 (Phospho-Thr286)	193	1688	1756	203	208	66	1485	23.455
7	4	4	Cyclin D1 (Phospho-Thr286)	193	2373	2969	196	202	104	2177	26.606
7	4	5	Cyclin D1 (Phospho-Thr286)	193	1350	1504	205	209	110	1145	11.773
7	4	6	Cyclin D1 (Phospho-Thr286)	193	767	805	230	231	33	537	17.394
7	5	1	IKK alpha/beta	194	411	451	214	217	32	197	7.313
7	5	2	IKK alpha/beta	194	362	383	230	233	34	132	4.412
7	5	3	IKK alpha/beta	194	350	372	202	204	31	148	5.419
7	5	4	IKK alpha/beta	194	330	352	221	222	31	109	4.194
7	5	5	IKK alpha/beta	194	333	345	218	221	75	115	1.653
7	5	6	IKK alpha/beta	194	353	373	219	221	74	134	2.054
7	6	1	IKK alpha/beta (Phospho-Ser180/181)	195	408	462	252	258	50	156	4.08
7	6	2	IKK alpha/beta (Phospho-Ser180/181)	195	319	400	267	269	43	52	3.047
7	6	3	IKK alpha/beta (Phospho-Ser180/181)	195	316	381	251	255	45	65	2.8
7	6	4	IKK alpha/beta (Phospho-Ser180/181)	195	283	327	231	233	31	52	3.032
7	6	5	IKK alpha/beta (Phospho-Ser180/181)	195	293	327	217	224	295	76	0.349
7	6	6	IKK alpha/beta (Phospho-Ser180/181)	195	356	401	232	235	35	124	4.743
7	7	1	IKK-beta	196	732	914	240	244	89	492	7.528
7	7	2	IKK-beta	196	622	756	237	252	439	385	1.148
7	7	3	IKK-beta	196	591	707	227	228	39	364	12.282
7	7	4	IKK-beta	196	588	723	220	221	30	368	16.733
7	7	5	IKK-beta	196	566	703	206	208	33	360	15
7	7	6	IKK-beta	196	542	681	207	210	33	335	14.273
7	8	1	IKK-beta (Phospho-Tyr188)	197	445	468	237	238	47	208	4.894
7	8	2	IKK-beta (Phospho-Tyr188)	197	373	402	240	240	35	133	4.629
7	8	3	IKK-beta (Phospho-Tyr188)	197	374	408	218	220	36	156	5.222
7	8	4	IKK-beta (Phospho-Tyr188)	197	394	384	191	194	49	203	3.878
7	8	5	IKK-beta (Phospho-Tyr188)	197	320	352	181	184	46	139	3.652
7	8	6	IKK-beta (Phospho-Tyr188)	197	411	413	186	201	581	225	0.365
7	9	1	IKK-beta (Phospho-Tyr199)	198	401	427	217	221	43	184	4.791
7	9	2	IKK-beta (Phospho-Tyr199)	198	369	383	226	227	37	143	4.216
7	9	3	IKK-beta (Phospho-Tyr199)	198	331	351	218	222	238	113	0.542
7	9	4	IKK-beta (Phospho-Tyr199)	198	334	353	198	201	31	136	4.903
7	9	5	IKK-beta (Phospho-Tyr199)	198	298	343	176	178	27	122	6.111
7	9	6	IKK-beta (Phospho-Tyr199)	198	343	359	197	199	32	146	5
7	10	1	IKK-gamma	199	780	1396	187	194	133	593	9.038
7	10	2	IKK-gamma	199	626	819	200	202	35	426	17.629
7	10	3	IKK-gamma	199	616	838	200	205	101	416	6.267
7	10	4	IKK-gamma	199	593	800	202	204	32	391	18.625
7	10	5	IKK-gamma	199	752	1118	184	186	27	568	34.519
7	10	6	IKK-gamma	199	523	719	198	200	30	325	17.3
7	11	1	IKK-gamma (Phospho-Ser31)	200	382	451	206	209	35	176	6.914
7	11	2	IKK-gamma (Phospho-Ser31)	200	358	392	203	206	32	155	5.813
7	11	3	IKK-gamma (Phospho-Ser31)	200	334	372	178	189	540	156	0.339
7	11	4	IKK-gamma (Phospho-Ser31)	200	340	360	205	217	540	135	0.265
7	11	5	IKK-gamma (Phospho-Ser31)	200	318	357	208	211	33	110	4.424
7	11	6	IKK-gamma (Phospho-Ser31)	200	340	370	213	215	34	127	4.559
7	12	1	AKT1S1	201	1844	2904	202	203	30	1642	90.033
7	12	2	AKT1S1	201	1561	2169	197	199	31	1364	63.548
7	12	3	AKT1S1	201	1663	2570	174	181	313	1489	7.633
7	12	4	AKT1S1	201	1343	1807	191	198	314	1152	5.124
7	12	5	AKT1S1	201	1275	1667	196	197	30	1079	49
7	12	6	AKT1S1	201	1118	1584	196	198	38	922	36.474
7	13	1	AKT1S1 (Phospho-Thr246)	202	543	620	200	203	36	343	11.583
7	13	2	AKT1S1 (Phospho-Thr246)	202	429	480	199	201	37	230	7.541
7	13	3	AKT1S1 (Phospho-Thr246)	202	419	462	182	185	29	237	9.552
7	13	4	AKT1S1 (Phospho-Thr246)	202	392	438	187	189	36	205	6.917
7	13	5	AKT1S1 (Phospho-Thr246)	202	408	451	192	194	31	216	8.29
7	13	6	AKT1S1 (Phospho-Thr246)	202	404	448	187	189	38	217	6.816
7	14	1	BID	203	1301	1465	202	208	101	1099	12.446
7	14	2	BID	203	1045	1126	197	202	72	848	12.833
7	14	3	BID	203	1197	1271	167	169	24	1030	45.917
7	14	4	BID	203	1326	1386	167	168	25	1159	48.72
7	14	5	BID	203	934	948	186	189	30	748	25.3
7	14	6	BID	203	819	867	184	187	31	635	21.935
7	15	1	BID (Phospho-Ser78)	204	438	462	217	218	40	221	6.1
7	15	2	BID (Phospho-Ser78)	204	385	404	199	201	36	186	5.639
7	15	3	BID (Phospho-Ser78)	204	328	379	163	164	26	165	8.269
7	15	4	BID (Phospho-Ser78)	204	360	374	181	183	29	179	6.586
7	15	5	BID (Phospho-Ser78)	204	340	380	173	176	46	167	4.435
7	15	6	BID (Phospho-Ser78)	204	338	383	163	164	30	175	7.3
7	16	1	FOXO1/3/4-pan	205	511	548	193	197	41	318	8.561
7	16	2	FOXO1/3/4-pan	205	449	493	200	201	33	249	8.848
7	16	3	FOXO1/3/4-pan	205	451	479	188	192	53	263	5.415
7	16	4	FOXO1/3/4-pan	205	396	455	196	196	35	200	7.4
7	16	5	FOXO1/3/4-pan	205	403	438	184	186	39	219	6.462
7	16	6	FOXO1/3/4-pan	205	430	454	177	179	33	253	8.333
7	17	1	FOXO1/3/4-pan (Phospho-Thr24/32)	206	296	414	169	172	78	127	3.103
7	17	2	FOXO1/3/4-pan (Phospho-Thr24/32)	206	355	414	200	203	42	155	5.024
7	17	3	FOXO1/3/4-pan (Phospho-Thr24/32)	206	359	394	209	210	35	150	5.257
7	17	4	FOXO1/3/4-pan (Phospho-Thr24/32)	206	327	378	210	211	34	117	4.912
7	17	5	FOXO1/3/4-pan (Phospho-Thr24/32)	206	337	382	209	210	36	128	4.778
7	17	6	FOXO1/3/4-pan (Phospho-Thr24/32)	206	381	412	203	205	41	178	5.049
7	18	1	GRK2	207	2169	2629	184	186	30	1985	81.433
7	18	2	GRK2	207	1548	1989	187	195	150	1361	11.96
7	18	3	GRK2	207	1473	1883	196	199	87	1277	19.356
7	18	4	GRK2	207	1420	1627	197	200	87	1223	16.402
7	18	5	GRK2	207	1328	1669	199	200	42	1129	34.976
7	18	6	GRK2	207	1195	1544	187	190	33	1008	41.03
7	19	1	GRK2 (Phospho-Ser29)	208	559	625	179	181	33	380	13.455
7	19	2	GRK2 (Phospho-Ser29)	208	530	678	164	166	25	366	20.48
7	19	3	GRK2 (Phospho-Ser29)	208	462	489	174	176	27	288	11.593
7	19	4	GRK2 (Phospho-Ser29)	208	457	485	177	179	28	280	10.929
7	19	5	GRK2 (Phospho-Ser29)	208	437	541	189	193	55	248	6.327
7	19	6	GRK2 (Phospho-Ser29)	208	449	485	185	187	32	264	9.313
7	20	1	MDM2	209	5515	8742	176	184	250	5339	34.232
7	20	2	MDM2	209	6818	8340	172	174	38	6646	214.895
7	20	3	MDM2	209	5832	7149	170	171	27	5662	258.444
7	20	4	MDM2	209	5522	6542	172	174	28	5350	227.429
7	20	5	MDM2	209	5139	6264	173	175	29	4966	209.966
7	20	6	MDM2	209	5148	6174	170	183	553	4978	10.834
7	21	1	MDM2 (Phospho-Ser166)	210	321	400	192	196	35	129	5.829
7	21	2	MDM2 (Phospho-Ser166)	210	276	343	182	186	47	94	3.34
7	21	3	MDM2 (Phospho-Ser166)	210	255	280	160	176	700	95	0.149
7	21	4	MDM2 (Phospho-Ser166)	210	275	320	176	179	48	99	2.938
7	21	5	MDM2 (Phospho-Ser166)	210	303	320	182	187	122	121	1.09
7	21	6	MDM2 (Phospho-Ser166)	210	249	343	175	177	43	74	3.86
7	22	1	P90RSK	211	4640	6908	183	187	92	4457	73.054
7	22	2	P90RSK	211	4453	6587	184	186	31	4269	206.484
7	22	3	P90RSK	211	3934	5340	178	189	270	3756	19.078
7	22	4	P90RSK	211	3835	5088	182	184	29	3653	169.103
7	22	5	P90RSK	211	3289	4375	192	202	241	3097	17.315
7	22	6	P90RSK	211	2982	4013	201	210	53	2781	71.755
7	23	1	P90RSK (Phospho-Thr359/Ser363)	212	2690	3824	171	174	48	2519	76.042
7	23	2	P90RSK (Phospho-Thr359/Ser363)	212	469	497	187	196	446	282	0.675
7	23	3	P90RSK (Phospho-Thr359/Ser363)	212	482	505	197	199	32	285	9.563
7	23	4	P90RSK (Phospho-Thr359/Ser363)	212	449	466	197	199	33	252	8.091
7	23	5	P90RSK (Phospho-Thr359/Ser363)	212	434	455	190	192	30	244	8.767
7	23	6	P90RSK (Phospho-Thr359/Ser363)	212	452	461	187	193	41	265	6.537
7	24	1	PP2A-alpha	213	1101	2670	166	168	26	935	96.231
7	24	2	PP2A-alpha	213	740	1174	173	180	247	567	4.024
7	24	3	PP2A-alpha	213	593	909	170	175	124	423	5.919
7	24	4	PP2A-alpha	213	493	759	172	181	444	321	1.302
7	24	5	PP2A-alpha	213	430	713	173	179	139	257	3.842
7	24	6	PP2A-alpha	213	433	643	170	172	26	263	18.115
7	25	1	PP2A-alpha (Phospho-Tyr307)	214	429	467	179	181	29	250	9.862
7	25	2	PP2A-alpha (Phospho-Tyr307)	214	383	407	170	173	28	213	8.357
7	25	3	PP2A-alpha (Phospho-Tyr307)	214	378	428	152	155	54	226	5.056
7	25	4	PP2A-alpha (Phospho-Tyr307)	214	326	374	167	177	445	159	0.443
7	25	5	PP2A-alpha (Phospho-Tyr307)	214	352	369	171	174	48	181	4.063
7	25	6	PP2A-alpha (Phospho-Tyr307)	214	376	405	170	173	46	206	5.043
7	26	1	Tuberin/TSC2	215	885	1264	170	173	32	715	34.094
7	26	2	Tuberin/TSC2	215	771	1099	159	169	442	612	2.104
7	26	3	Tuberin/TSC2	215	601	780	151	153	25	450	25.08
7	26	4	Tuberin/TSC2	215	543	730	152	154	25	391	23.04
7	26	5	Tuberin/TSC2	215	488	643	151	152	24	337	20.458
7	26	6	Tuberin/TSC2	215	489	632	150	155	239	339	1.996
7	27	1	Tuberin/TSC2 (Phospho-Thr1462)	216	314	499	160	163	44	154	7.636
7	27	2	Tuberin/TSC2 (Phospho-Thr1462)	216	289	338	157	159	30	132	5.967
7	27	3	Tuberin/TSC2 (Phospho-Thr1462)	216	224	310	156	162	177	68	0.836
7	27	4	Tuberin/TSC2 (Phospho-Thr1462)	216	232	302	154	156	31	78	4.71
7	27	5	Tuberin/TSC2 (Phospho-Thr1462)	216	252	313	150	153	106	102	1.509
7	27	6	Tuberin/TSC2 (Phospho-Thr1462)	216	302	350	144	146	27	158	7.556
7	28	1	Cyclin E1	217	7649	10476	143	147	31	7506	333.194
7	28	2	Cyclin E1	217	6797	8167	136	147	282	6661	28.44
7	28	3	Cyclin E1	217	7129	7448	135	138	28	6994	261.071
7	28	4	Cyclin E1	217	5994	6702	138	141	28	5856	234.321
7	28	5	Cyclin E1	217	5961	6254	133	137	37	5828	165.324
7	28	6	Cyclin E1	217	5730	6072	131	139	318	5599	18.657
7	29	1	Cyclin E1 (Phospho-Thr77)	218	1030	1502	121	134	424	909	3.226
7	29	2	Cyclin E1 (Phospho-Thr77)	218	965	1221	116	118	27	849	40.852
7	29	3	Cyclin E1 (Phospho-Thr77)	218	878	1155	115	116	22	763	47.227
7	29	4	Cyclin E1 (Phospho-Thr77)	218	434	442	127	128	22	307	14.273
7	29	5	Cyclin E1 (Phospho-Thr77)	218	727	861	118	119	23	609	32.261
7	29	6	Cyclin E1 (Phospho-Thr77)	218	741	988	116	119	24	625	36.208
7	30	1	LKB1	219	1742	2072	116	120	45	1626	43.378
7	30	2	LKB1	219	1153	1147	119	122	28	1034	36.607
7	30	3	LKB1	219	883	853	121	122	24	762	30.458
7	30	4	LKB1	219	792	829	125	126	23	667	30.565
7	30	5	LKB1	219	740	769	120	122	27	620	23.963
7	30	6	LKB1	219	725	722	118	120	23	607	26.174
7	31	1	LKB1 (Phospho-Thr189)	220	458	497	117	121	48	341	7.833
7	31	2	LKB1 (Phospho-Thr189)	220	428	458	114	117	25	314	13.64
7	31	3	LKB1 (Phospho-Thr189)	220	282	378	112	115	30	170	8.767
7	31	4	LKB1 (Phospho-Thr189)	220	358	407	115	117	24	243	12.083
7	31	5	LKB1 (Phospho-Thr189)	220	386	411	115	116	22	271	13.409
7	31	6	LKB1 (Phospho-Thr189)	220	410	430	110	130	990	300	0.303
7	32	1	Ras-GRF1	221	756	868	111	113	24	645	31.458
7	32	2	Ras-GRF1	221	629	779	108	111	23	521	29.043
7	32	3	Ras-GRF1	221	585	790	104	108	64	481	10.656
7	32	4	Ras-GRF1	221	575	612	109	112	22	466	22.727
7	32	5	Ras-GRF1	221	505	626	107	110	27	398	19.111
7	32	6	Ras-GRF1	221	585	645	113	115	24	472	22.083
8	1	1	Ras-GRF1 (Phospho-Ser916)	222	300	321	163	171	270	137	0.556
8	1	2	Ras-GRF1 (Phospho-Ser916)	222	329	349	161	162	25	168	7.48
8	1	3	Ras-GRF1 (Phospho-Ser916)	222	335	359	162	164	29	173	6.724
8	1	4	Ras-GRF1 (Phospho-Ser916)	222	352	377	163	165	32	189	6.625
8	1	5	Ras-GRF1 (Phospho-Ser916)	222	301	325	162	164	26	139	6.192
8	1	6	Ras-GRF1 (Phospho-Ser916)	222	326	331	163	165	30	163	5.533
8	2	1	14-3-3 theta/tau (Phospho-Ser232)	223	389	432	184	188	39	205	6.256
8	2	2	14-3-3 theta/tau (Phospho-Ser232)	223	331	358	189	190	33	142	5.091
8	2	3	14-3-3 theta/tau (Phospho-Ser232)	223	302	333	190	192	33	112	4.273
8	2	4	14-3-3 theta/tau (Phospho-Ser232)	223	292	334	189	191	31	103	4.613
8	2	5	14-3-3 theta/tau (Phospho-Ser232)	223	270	335	180	181	27	90	5.704
8	2	6	14-3-3 theta/tau (Phospho-Ser232)	223	309	468	187	300	1093	122	0.154
8	3	1	14-3-3 zeta/delta	224	1443	1817	213	220	297	1230	5.377
8	3	2	14-3-3 zeta/delta	224	1382	1732	219	220	38	1163	39.789
8	3	3	14-3-3 zeta/delta	224	1505	1725	219	220	32	1286	47.031
8	3	4	14-3-3 zeta/delta	224	1350	1649	205	208	49	1145	29.408
8	3	5	14-3-3 zeta/delta	224	1784	2567	182	184	28	1602	85.107
8	3	6	14-3-3 zeta/delta	224	1164	1412	202	281	1147	962	0.986
8	4	1	Actin Pan	225	485	692	194	196	38	291	13.053
8	4	2	Actin Pan	225	383	397	214	216	33	169	5.485
8	4	3	Actin Pan	225	444	684	196	200	33	248	14.667
8	4	4	Actin Pan	225	419	509	198	200	31	221	9.968
8	4	5	Actin Pan	225	388	388	201	210	331	187	0.538
8	4	6	Actin Pan	225	446	503	197	198	29	249	10.517
8	5	1	Actin Pan (a/b/g)(Phospho-Tyr55/53)	226	308	365	207	211	73	101	2.11
8	5	2	Actin Pan (a/b/g)(Phospho-Tyr55/53)	226	313	370	213	214	30	100	5.2
8	5	3	Actin Pan (a/b/g)(Phospho-Tyr55/53)	226	279	302	216	225	47	63	1.638
8	5	4	Actin Pan (a/b/g)(Phospho-Tyr55/53)	226	292	315	236	240	40	56	1.875
8	5	5	Actin Pan (a/b/g)(Phospho-Tyr55/53)	226	276	306	230	232	39	46	1.897
8	5	6	Actin Pan (a/b/g)(Phospho-Tyr55/53)	226	331	343	219	222	34	112	3.559
8	6	1	HDAC1	227	570	637	269	283	124	301	2.855
8	6	2	HDAC1	227	2479	3453	203	227	488	2276	6.611
8	6	3	HDAC1	227	11058	14351	206	210	62	10852	228.081
8	6	4	HDAC1	227	4378	5260	227	229	68	4151	73.985
8	6	5	HDAC1	227	3504	4723	230	232	38	3274	118.184
8	6	6	HDAC1	227	12216	14292	202	204	31	12014	454.452
8	7	1	HDAC1 (Phospho-Ser421)	228	570	582	240	247	47	330	7.128
8	7	2	HDAC1 (Phospho-Ser421)	228	651	673	189	190	27	462	17.889
8	7	3	HDAC1 (Phospho-Ser421)	228	624	663	189	190	28	435	16.893
8	7	4	HDAC1 (Phospho-Ser421)	228	466	473	224	227	36	242	6.833
8	7	5	HDAC1 (Phospho-Ser421)	228	482	495	227	229	35	255	7.6
8	7	6	HDAC1 (Phospho-Ser421)	228	438	454	209	211	32	229	7.594
8	8	1	Calmodulin	229	365	383	225	227	37	140	4.216
8	8	2	Calmodulin	229	304	329	200	203	30	104	4.2
8	8	3	Calmodulin	229	735	1303	183	184	30	552	37.3
8	8	4	Calmodulin	229	296	314	219	223	60	77	1.517
8	8	5	Calmodulin	229	308	311	222	226	37	86	2.297
8	8	6	Calmodulin	229	361	403	194	195	28	167	7.429
8	9	1	Calmodulin (Phospho-Thr79/Ser81)	230	445	487	179	182	48	266	6.354
8	9	2	Calmodulin (Phospho-Thr79/Ser81)	230	409	425	174	176	54	235	4.611
8	9	3	Calmodulin (Phospho-Thr79/Ser81)	230	403	413	175	177	29	228	8.138
8	9	4	Calmodulin (Phospho-Thr79/Ser81)	230	338	359	205	213	48	133	3.042
8	9	5	Calmodulin (Phospho-Thr79/Ser81)	230	412	413	201	217	193	211	1.016
8	9	6	Calmodulin (Phospho-Thr79/Ser81)	230	364	371	207	211	38	157	4.211
8	10	1	Caspase 9	231	2983	3902	174	175	25	2809	149.08
8	10	2	Caspase 9	231	2909	3868	169	173	96	2740	38.49
8	10	3	Caspase 9	231	2742	3467	165	168	53	2577	62.245
8	10	4	Caspase 9	231	2593	3233	171	173	25	2422	122.4
8	10	5	Caspase 9	231	2381	2987	173	175	29	2208	96.966
8	10	6	Caspase 9	231	2456	3306	178	193	610	2278	5.103
8	11	1	Caspase 9 (Phospho-Ser196)	232	996	1411	180	182	31	816	39.645
8	11	2	Caspase 9 (Phospho-Ser196)	232	942	1125	194	201	176	748	5.25
8	11	3	Caspase 9 (Phospho-Ser196)	232	903	1029	187	189	43	716	19.535
8	11	4	Caspase 9 (Phospho-Ser196)	232	930	1092	195	197	31	735	28.871
8	11	5	Caspase 9 (Phospho-Ser196)	232	853	986	200	205	120	653	6.508
8	11	6	Caspase 9 (Phospho-Ser196)	232	750	895	200	208	218	550	3.151
8	12	1	Catalase	233	449	715	193	195	32	256	16.25
8	12	2	Catalase	233	343	572	189	191	29	154	13.138
8	12	3	Catalase	233	328	590	179	180	26	149	15.769
8	12	4	Catalase	233	332	584	182	184	35	150	11.429
8	12	5	Catalase	233	304	479	197	199	30	107	9.333
8	12	6	Catalase	233	327	501	194	197	34	133	8.941
8	13	1	Catalase (Phospho-Tyr385)	234	422	518	179	182	29	243	11.586
8	13	2	Catalase (Phospho-Tyr385)	234	397	445	165	167	30	232	9.267
8	13	3	Catalase (Phospho-Tyr385)	234	411	467	174	175	26	237	11.231
8	13	4	Catalase (Phospho-Tyr385)	234	421	459	181	184	44	240	6.25
8	13	5	Catalase (Phospho-Tyr385)	234	413	447	183	186	30	230	8.7
8	13	6	Catalase (Phospho-Tyr385)	234	443	483	171	173	27	272	11.481
8	14	1	Chk1	235	439	532	154	163	440	285	0.839
8	14	2	Chk1	235	451	491	151	153	42	300	8.048
8	14	3	Chk1	235	416	446	155	158	89	261	3.236
8	14	4	Chk1	235	438	455	158	161	63	280	4.667
8	14	5	Chk1	235	403	434	159	162	76	244	3.579
8	14	6	Chk1	235	394	422	157	160	76	237	3.447
8	15	1	Chk1 (Phospho-Ser286)	236	332	405	148	149	23	184	11.13
8	15	2	Chk1 (Phospho-Ser286)	236	312	378	149	150	31	163	7.355
8	15	3	Chk1 (Phospho-Ser286)	236	303	378	163	165	87	140	2.448
8	15	4	Chk1 (Phospho-Ser286)	236	297	329	156	158	66	141	2.591
8	15	5	Chk1 (Phospho-Ser286)	236	324	372	165	168	54	159	3.778
8	15	6	Chk1 (Phospho-Ser286)	236	347	379	154	159	219	193	1.005
8	16	1	FAK	237	1803	3023	147	149	25	1656	114.96
8	16	2	FAK	237	1792	2669	147	148	23	1645	109.609
8	16	3	FAK	237	1862	2539	151	153	48	1711	49.708
8	16	4	FAK	237	1613	2327	146	148	25	1467	87.16
8	16	5	FAK	237	1590	2048	148	150	24	1442	79.083
8	16	6	FAK	237	1586	1943	148	152	166	1438	10.789
8	17	1	FAK (Phospho-Ser910)	238	994	1253	145	146	24	849	46.125
8	17	2	FAK (Phospho-Ser910)	238	910	1133	144	146	25	766	39.48
8	17	3	FAK (Phospho-Ser910)	238	571	629	159	162	28	412	16.679
8	17	4	FAK (Phospho-Ser910)	238	671	691	141	142	22	530	24.955
8	17	5	FAK (Phospho-Ser910)	238	663	695	140	142	22	523	25.136
8	17	6	FAK (Phospho-Ser910)	238	641	684	143	145	24	498	22.458
8	18	1	Smad1	239	210	338	149	151	35	61	5.343
8	18	2	Smad1	239	179	230	149	151	38	30	2.079
8	18	3	Smad1	239	455	494	168	170	27	287	12
8	18	4	Smad1	239	230	324	141	144	26	89	6.923
8	18	5	Smad1	239	212	329	138	140	38	74	4.974
8	18	6	Smad1	239	283	367	141	142	21	142	10.714
8	19	1	Smad1 (Phospho-Ser187)	240	478	555	173	176	31	305	12.226
8	19	2	Smad1 (Phospho-Ser187)	240	452	528	172	174	30	280	11.8
8	19	3	Smad1 (Phospho-Ser187)	240	455	511	170	173	79	285	4.278
8	19	4	Smad1 (Phospho-Ser187)	240	194	296	144	146	26	50	5.769
8	19	5	Smad1 (Phospho-Ser187)	240	398	435	147	148	24	251	11.958
8	19	6	Smad1 (Phospho-Ser187)	240	436	471	157	159	24	279	13
8	20	1	Smad2	241	621	1276	158	159	24	463	46.542
8	20	2	Smad2	241	573	977	151	153	24	422	34.333
8	20	3	Smad2	241	516	855	147	154	255	369	2.749
8	20	4	Smad2	241	521	896	150	153	29	371	25.621
8	20	5	Smad2	241	495	830	150	158	45	345	14.933
8	20	6	Smad2	241	487	930	142	142	24	345	32.833
8	21	1	Smad2 (Phospho-Ser467)	242	392	435	179	181	41	213	6.195
8	21	2	Smad2 (Phospho-Ser467)	242	368	393	175	179	146	193	1.466
8	21	3	Smad2 (Phospho-Ser467)	242	353	370	165	172	148	188	1.338
8	21	4	Smad2 (Phospho-Ser467)	242	282	317	188	194	47	94	2.617
8	21	5	Smad2 (Phospho-Ser467)	242	350	363	184	193	56	166	3.036
8	21	6	Smad2 (Phospho-Ser467)	242	299	349	142	144	41	157	5
8	22	1	Smad2/3 (Phospho-Thr8)	243	861	898	179	181	32	682	22.406
8	22	2	Smad2/3 (Phospho-Thr8)	243	912	901	181	185	170	731	4.212
8	22	3	Smad2/3 (Phospho-Thr8)	243	879	860	170	173	35	709	19.629
8	22	4	Smad2/3 (Phospho-Thr8)	243	817	826	203	206	53	614	11.698
8	22	5	Smad2/3 (Phospho-Thr8)	243	768	765	187	196	53	581	10.736
8	22	6	Smad2/3 (Phospho-Thr8)	243	761	742	153	156	54	608	10.852
8	23	1	Smad3	244	411	478	179	182	51	232	5.804
8	23	2	Smad3	244	426	480	168	171	31	258	9.968
8	23	3	Smad3	244	401	421	175	177	34	226	7.176
8	23	4	Smad3	244	365	420	189	206	518	176	0.413
8	23	5	Smad3	244	398	425	187	193	59	211	3.932
8	23	6	Smad3	244	424	459	165	169	51	259	5.686
8	24	1	Smad3 (Phospho-Ser213)	245	718	779	165	181	704	553	0.849
8	24	2	Smad3 (Phospho-Ser213)	245	2311	2552	144	146	47	2167	51.191
8	24	3	Smad3 (Phospho-Ser213)	245	721	762	168	170	31	553	19.097
8	24	4	Smad3 (Phospho-Ser213)	245	708	788	180	181	33	528	18.394
8	24	5	Smad3 (Phospho-Ser213)	245	736	747	172	174	30	564	19.1
8	24	6	Smad3 (Phospho-Ser213)	245	660	692	165	168	34	495	15.412
8	25	1	Caspase 1	246	621	677	154	181	928	467	0.534
8	25	2	Caspase 1	246	539	585	148	150	26	391	16.731
8	25	3	Caspase 1	246	506	572	157	160	141	349	2.922
8	25	4	Caspase 1	246	505	536	159	160	26	346	14.462
8	25	5	Caspase 1	246	484	525	150	152	28	334	13.321
8	25	6	Caspase 1	246	462	499	143	145	31	319	11.419
8	26	1	Caspase 1 (Phospho-Ser376)	247	350	387	157	161	47	193	4.809
8	26	2	Caspase 1 (Phospho-Ser376)	247	348	355	158	161	33	190	5.879
8	26	3	Caspase 1 (Phospho-Ser376)	247	302	347	158	160	28	144	6.679
8	26	4	Caspase 1 (Phospho-Ser376)	247	294	317	160	163	41	134	3.756
8	26	5	Caspase 1 (Phospho-Ser376)	247	289	331	153	154	25	136	7.08
8	26	6	Caspase 1 (Phospho-Ser376)	247	274	342	145	147	27	129	7.222
8	27	1	MAP3K7/TAK1	248	418	481	144	146	28	274	11.964
8	27	2	MAP3K7/TAK1	248	382	429	140	141	25	242	11.52
8	27	3	MAP3K7/TAK1	248	383	434	144	148	79	239	3.62
8	27	4	MAP3K7/TAK1	248	381	419	147	149	35	234	7.714
8	27	5	MAP3K7/TAK1	248	352	385	141	143	30	211	8.067
8	27	6	MAP3K7/TAK1	248	348	373	137	143	184	211	1.25
8	28	1	MAP3K7/TAK1 (Phospho-Thr184)	249	397	463	140	152	538	257	0.578
8	28	2	MAP3K7/TAK1 (Phospho-Thr184)	249	331	377	133	135	24	198	10.083
8	28	3	MAP3K7/TAK1 (Phospho-Thr184)	249	332	388	135	137	24	197	10.458
8	28	4	MAP3K7/TAK1 (Phospho-Thr184)	249	313	359	134	135	36	179	6.222
8	28	5	MAP3K7/TAK1 (Phospho-Thr184)	249	325	377	134	136	27	191	8.926
8	28	6	MAP3K7/TAK1 (Phospho-Thr184)	249	330	354	133	134	23	197	9.565
8	29	1	eNOS	250	846	878	119	121	24	727	31.542
8	29	2	eNOS	250	770	706	123	131	239	647	2.406
8	29	3	eNOS	250	839	783	117	119	22	722	30.182
8	29	4	eNOS	250	686	793	120	122	45	566	14.911
8	29	5	eNOS	250	732	681	118	120	24	614	23.375
8	29	6	eNOS	250	704	692	116	117	20	588	28.75
8	30	1	eNOS (Phospho-Ser615)	251	496	631	117	125	334	379	1.515
8	30	2	eNOS (Phospho-Ser615)	251	448	512	120	128	239	328	1.607
8	30	3	eNOS (Phospho-Ser615)	251	459	499	121	123	24	338	15.667
8	30	4	eNOS (Phospho-Ser615)	251	429	465	120	144	894	309	0.359
8	30	5	eNOS (Phospho-Ser615)	251	413	453	116	141	895	297	0.349
8	30	6	eNOS (Phospho-Ser615)	251	421	459	117	121	110	304	3.073
8	31	1	PI3-kinase p85-alpha (Phospho-Tyr607)	252	322	384	114	117	25	208	10.68
8	31	2	PI3-kinase p85-alpha (Phospho-Tyr607)	252	316	340	116	119	71	200	3.113
8	31	3	PI3-kinase p85-alpha (Phospho-Tyr607)	252	301	348	117	129	438	184	0.5
8	31	4	PI3-kinase p85-alpha (Phospho-Tyr607)	252	274	311	114	118	55	160	3.509
8	31	5	PI3-kinase p85-alpha (Phospho-Tyr607)	252	236	311	115	124	347	121	0.539
8	31	6	PI3-kinase p85-alpha (Phospho-Tyr607)	252	306	351	116	126	347	190	0.648
8	32	1	PI3-kinase p85-subunit alpha/gamma	253	313	367	111	114	29	202	8.724
8	32	2	PI3-kinase p85-subunit alpha/gamma	253	284	339	108	111	22	176	10.364
8	32	3	PI3-kinase p85-subunit alpha/gamma	253	271	306	110	125	439	161	0.412
8	32	4	PI3-kinase p85-subunit alpha/gamma	253	322	334	112	114	22	210	10
8	32	5	PI3-kinase p85-subunit alpha/gamma	253	302	314	111	118	257	191	0.763
8	32	6	PI3-kinase p85-subunit alpha/gamma	253	312	358	113	116	72	199	3.361
9	1	1	Abl1	254	450	516	157	160	46	293	7.739
9	1	2	Abl1	254	406	452	153	155	30	253	9.9
9	1	3	Abl1	254	413	470	155	157	26	258	12.038
9	1	4	Abl1	254	501	518	169	171	34	332	10.206
9	1	5	Abl1	254	397	455	159	162	53	238	5.528
9	1	6	Abl1	254	420	460	154	156	30	266	10.133
9	2	1	Abl1 (Phospho-Thr754/735)	255	331	414	176	178	30	155	7.867
9	2	2	Abl1 (Phospho-Thr754/735)	255	283	334	169	170	29	114	5.655
9	2	3	Abl1 (Phospho-Thr754/735)	255	279	334	168	170	29	111	5.655
9	2	4	Abl1 (Phospho-Thr754/735)	255	299	356	170	171	27	129	6.852
9	2	5	Abl1 (Phospho-Thr754/735)	255	293	349	175	181	39	118	4.308
9	2	6	Abl1 (Phospho-Thr754/735)	255	328	426	192	197	49	136	4.673
9	3	1	B-RAF	256	1241	1604	205	228	271	1036	5.077
9	3	2	B-RAF	256	1144	1594	202	218	792	942	1.737
9	3	3	B-RAF	256	1027	1298	200	203	46	827	23.804
9	3	4	B-RAF	256	1832	2548	187	189	31	1645	76.097
9	3	5	B-RAF	256	1049	1364	209	210	38	840	30.368
9	3	6	B-RAF	256	682	970	218	219	45	464	16.689
9	4	1	B-RAF (Phospho-Ser446)	257	501	551	191	202	61	310	5.721
9	4	2	B-RAF (Phospho-Ser446)	257	393	426	182	188	87	211	2.736
9	4	3	B-RAF (Phospho-Ser446)	257	371	401	177	180	43	194	5.14
9	4	4	B-RAF (Phospho-Ser446)	257	382	407	175	182	344	207	0.654
9	4	5	B-RAF (Phospho-Ser446)	257	368	487	208	213	103	160	2.66
9	4	6	B-RAF (Phospho-Ser446)	257	419	494	217	221	67	202	4.075
9	5	1	CaMK2-beta/gamma/delta	258	376	390	199	273	412	177	0.284
9	5	2	CaMK2-beta/gamma/delta	258	363	395	193	234	283	170	0.569
9	5	3	CaMK2-beta/gamma/delta	258	342	379	190	220	254	152	0.626
9	5	4	CaMK2-beta/gamma/delta	258	342	393	182	194	136	160	1.463
9	5	5	CaMK2-beta/gamma/delta	258	334	425	185	196	163	149	1.405
9	5	6	CaMK2-beta/gamma/delta	258	363	462	184	189	94	179	2.904
9	6	1	CaMK2-beta/gamma/delta (Phospho-Thr287)	259	408	461	249	252	43	159	4.86
9	6	2	CaMK2-beta/gamma/delta (Phospho-Thr287)	259	369	426	234	236	37	135	5.135
9	6	3	CaMK2-beta/gamma/delta (Phospho-Thr287)	259	322	363	207	209	32	115	4.813
9	6	4	CaMK2-beta/gamma/delta (Phospho-Thr287)	259	384	412	227	230	37	157	4.919
9	6	5	CaMK2-beta/gamma/delta (Phospho-Thr287)	259	358	393	229	239	365	129	0.422
9	6	6	CaMK2-beta/gamma/delta (Phospho-Thr287)	259	396	696	222	232	365	174	1.271
9	7	1	PAK1	260	261	314	224	227	34	37	2.559
9	7	2	PAK1	260	249	280	218	221	97	31	0.608
9	7	3	PAK1	260	235	271	206	208	29	29	2.172
9	7	4	PAK1	260	234	280	209	210	30	25	2.333
9	7	5	PAK1	260	245	286	204	205	30	41	2.7
9	7	6	PAK1	260	269	322	200	201	30	69	4.033
9	8	1	PAK1 (Phospho-Ser204)	261	386	447	236	240	47	150	4.404
9	8	2	PAK1 (Phospho-Ser204)	261	359	404	240	242	66	119	2.455
9	8	3	PAK1 (Phospho-Ser204)	261	349	404	227	229	63	122	2.778
9	8	4	PAK1 (Phospho-Ser204)	261	355	400	214	216	34	141	5.412
9	8	5	PAK1 (Phospho-Ser204)	261	341	401	209	212	35	132	5.4
9	8	6	PAK1 (Phospho-Ser204)	261	370	424	211	214	65	159	3.231
9	9	1	RSK1/2/3/4	262	372	421	205	216	155	167	1.323
9	9	2	RSK1/2/3/4	262	395	419	222	224	39	173	5
9	9	3	RSK1/2/3/4	262	372	401	210	211	36	162	5.278
9	9	4	RSK1/2/3/4	262	348	391	185	187	28	163	7.286
9	9	5	RSK1/2/3/4	262	345	380	185	187	29	160	6.655
9	9	6	RSK1/2/3/4	262	385	394	212	213	36	173	5.028
9	10	1	RSK1/2/3/4 (Phospho-Ser221/227/218/232)	263	295	341	185	190	148	110	1.02
9	10	2	RSK1/2/3/4 (Phospho-Ser221/227/218/232)	263	270	311	209	218	221	61	0.421
9	10	3	RSK1/2/3/4 (Phospho-Ser221/227/218/232)	263	268	300	222	226	219	46	0.338
9	10	4	RSK1/2/3/4 (Phospho-Ser221/227/218/232)	263	292	329	218	220	37	74	2.946
9	10	5	RSK1/2/3/4 (Phospho-Ser221/227/218/232)	263	270	331	212	216	39	58	2.949
9	10	6	RSK1/2/3/4 (Phospho-Ser221/227/218/232)	263	316	362	223	224	39	93	3.538
9	11	1	Gab2 (Phospho-Tyr643)	264	1676	1917	208	247	409	1468	4.083
9	11	2	Gab2 (Phospho-Tyr643)	264	1493	1637	216	242	246	1277	5.671
9	11	3	Gab2 (Phospho-Tyr643)	264	1358	1559	221	235	165	1137	8.024
9	11	4	Gab2 (Phospho-Tyr643)	264	1215	1406	217	219	38	998	31.237
9	11	5	Gab2 (Phospho-Tyr643)	264	1255	1451	210	213	70	1045	17.686
9	11	6	Gab2 (Phospho-Tyr643)	264	1245	1427	207	210	70	1038	17.386
9	12	1	LYN	265	7422	10546	189	311	1327	7233	7.713
9	12	2	LYN	265	10883	14162	183	203	310	10700	45.029
9	12	3	LYN	265	9378	12377	179	221	1004	9199	12.108
9	12	4	LYN	265	9848	12284	176	180	47	9672	257.532
9	12	5	LYN	265	9546	10346	174	176	27	9372	376.667
9	12	6	LYN	265	9351	11386	174	176	28	9177	400.357
9	13	1	LYN (Phospho-Tyr507)	266	466	492	192	195	34	274	8.735
9	13	2	LYN (Phospho-Tyr507)	266	641	997	170	173	58	471	14.207
9	13	3	LYN (Phospho-Tyr507)	266	556	671	166	167	25	390	20.16
9	13	4	LYN (Phospho-Tyr507)	266	640	823	163	165	34	477	19.353
9	13	5	LYN (Phospho-Tyr507)	266	638	855	165	167	29	473	23.724
9	13	6	LYN (Phospho-Tyr507)	266	583	809	169	171	28	414	22.786
9	14	1	PLCG1	267	196	234	154	167	292	42	0.229
9	14	2	PLCG1	267	176	213	151	156	51	25	1.118
9	14	3	PLCG1	267	276	297	161	162	34	115	3.971
9	14	4	PLCG1	267	181	241	159	162	84	22	0.94
9	14	5	PLCG1	267	269	302	163	164	24	106	5.75
9	14	6	PLCG1	267	287	305	162	163	26	125	5.462
9	15	1	PLCG1 (Phospho-Tyr783)	268	591	723	146	155	120	445	4.733
9	15	2	PLCG1 (Phospho-Tyr783)	268	541	770	143	149	131	398	4.74
9	15	3	PLCG1 (Phospho-Tyr783)	268	468	640	146	147	31	322	15.903
9	15	4	PLCG1 (Phospho-Tyr783)	268	443	674	144	146	83	299	6.361
9	15	5	PLCG1 (Phospho-Tyr783)	268	363	526	149	151	24	214	15.625
9	15	6	PLCG1 (Phospho-Tyr783)	268	342	658	157	160	39	185	12.769
9	16	1	CBL (Phospho-Tyr700)	269	644	902	151	155	45	493	16.6
9	16	2	CBL (Phospho-Tyr700)	269	532	531	154	156	25	378	15
9	16	3	CBL (Phospho-Tyr700)	269	404	437	164	165	33	240	8.242
9	16	4	CBL (Phospho-Tyr700)	269	911	1228	152	154	25	759	42.96
9	16	5	CBL (Phospho-Tyr700)	269	405	410	167	171	54	238	4.426
9	16	6	CBL (Phospho-Tyr700)	269	453	454	173	176	58	280	4.793
9	17	1	FGFR1	270	360	399	160	164	45	200	5.222
9	17	2	FGFR1	270	298	335	170	173	36	128	4.5
9	17	3	FGFR1	270	286	333	176	178	29	110	5.345
9	17	4	FGFR1	270	319	546	168	174	173	151	2.15
9	17	5	FGFR1	270	310	346	174	178	109	136	1.541
9	17	6	FGFR1	270	320	368	167	168	26	153	7.692
9	18	1	FGFR1 (Phospho-Tyr654)	271	544	659	164	190	281	380	1.669
9	18	2	FGFR1 (Phospho-Tyr654)	271	481	572	163	171	245	318	1.637
9	18	3	FGFR1 (Phospho-Tyr654)	271	474	578	161	168	241	313	1.701
9	18	4	FGFR1 (Phospho-Tyr654)	271	517	677	162	169	177	355	2.87
9	18	5	FGFR1 (Phospho-Tyr654)	271	510	626	159	161	29	351	16.034
9	18	6	FGFR1 (Phospho-Tyr654)	271	496	601	156	157	26	340	17.077
9	19	1	Lamin A/C	272	1834	2465	144	152	183	1690	12.639
9	19	2	Lamin A/C	272	1813	2509	139	141	37	1674	64
9	19	3	Lamin A/C	272	1666	2459	136	138	31	1530	74.871
9	19	4	Lamin A/C	272	1593	2306	137	139	26	1456	83.346
9	19	5	Lamin A/C	272	1443	1944	136	139	72	1307	25.069
9	19	6	Lamin A/C	272	1295	1914	140	145	75	1155	23.587
9	20	1	Lamin A/C (Phospho-Ser392)	273	486	501	141	142	31	345	11.581
9	20	2	Lamin A/C (Phospho-Ser392)	273	431	455	143	144	23	288	13.522
9	20	3	Lamin A/C (Phospho-Ser392)	273	412	589	130	133	57	282	8
9	20	4	Lamin A/C (Phospho-Ser392)	273	349	486	129	131	27	220	13.148
9	20	5	Lamin A/C (Phospho-Ser392)	273	441	565	129	135	315	312	1.365
9	20	6	Lamin A/C (Phospho-Ser392)	273	479	542	131	138	316	348	1.278
9	21	1	MITF	274	706	767	139	140	22	567	28.5
9	21	2	MITF	274	709	838	135	136	23	574	30.522
9	21	3	MITF	274	635	854	130	131	23	505	31.435
9	21	4	MITF	274	607	927	128	129	25	479	31.92
9	21	5	MITF	274	596	800	126	127	21	470	32.048
9	21	6	MITF	274	575	814	126	128	39	449	17.59
9	22	1	MITF (Phospho-Ser73)	275	727	889	142	144	30	585	24.833
9	22	2	MITF (Phospho-Ser73)	275	469	495	147	149	24	322	14.417
9	22	3	MITF (Phospho-Ser73)	275	449	457	146	148	25	303	12.36
9	22	4	MITF (Phospho-Ser73)	275	420	440	143	146	41	277	7.171
9	22	5	MITF (Phospho-Ser73)	275	534	655	134	136	24	400	21.625
9	22	6	MITF (Phospho-Ser73)	275	449	465	142	143	23	307	14
9	23	1	PPAR-gamma	276	2333	3327	138	145	133	2195	23.925
9	23	2	PPAR-gamma	276	2040	2880	131	140	227	1909	12.07
9	23	3	PPAR-gamma	276	2209	2815	131	133	30	2078	89.4
9	23	4	PPAR-gamma	276	1909	2500	130	132	37	1779	64
9	23	5	PPAR-gamma	276	1941	2410	127	130	69	1814	33.043
9	23	6	PPAR-gamma	276	1750	2052	132	134	24	1618	79.917
9	24	1	PPAR-gamma (Phospho-Ser112)	277	407	488	137	139	30	270	11.633
9	24	2	PPAR-gamma (Phospho-Ser112)	277	398	484	132	136	75	266	4.64
9	24	3	PPAR-gamma (Phospho-Ser112)	277	329	392	130	131	23	199	11.348
9	24	4	PPAR-gamma (Phospho-Ser112)	277	363	413	127	128	22	236	12.955
9	24	5	PPAR-gamma (Phospho-Ser112)	277	308	421	128	130	70	180	4.157
9	24	6	PPAR-gamma (Phospho-Ser112)	277	434	483	129	131	22	305	16
9	25	1	PP1 alpha	278	420	424	148	154	52	272	5.192
9	25	2	PP1 alpha	278	404	413	140	142	25	264	10.84
9	25	3	PP1 alpha	278	411	443	144	146	32	267	9.281
9	25	4	PP1 alpha	278	411	424	139	141	28	272	10.107
9	25	5	PP1 alpha	278	368	411	141	143	25	227	10.72
9	25	6	PP1 alpha	278	359	376	138	140	25	221	9.44
9	26	1	PP1 alpha (Phospho-Thr320)	279	406	430	146	150	31	260	9.032
9	26	2	PP1 alpha (Phospho-Thr320)	279	335	421	129	131	25	206	11.6
9	26	3	PP1 alpha (Phospho-Thr320)	279	369	398	142	144	27	227	9.407
9	26	4	PP1 alpha (Phospho-Thr320)	279	353	437	146	149	41	207	7.024
9	26	5	PP1 alpha (Phospho-Thr320)	279	364	383	140	144	39	224	6.128
9	26	6	PP1 alpha (Phospho-Thr320)	279	394	474	133	135	26	261	13.038
9	27	1	Interferon-alpha/beta receptor alpha chain	280	808	996	127	130	39	681	22.205
9	27	2	Interferon-alpha/beta receptor alpha chain	280	693	841	121	123	23	572	31.217
9	27	3	Interferon-alpha/beta receptor alpha chain	280	625	806	121	124	22	504	31
9	27	4	Interferon-alpha/beta receptor alpha chain	280	605	709	121	124	50	484	11.7
9	27	5	Interferon-alpha/beta receptor alpha chain	280	606	745	121	126	84	485	7.369
9	27	6	Interferon-alpha/beta receptor alpha chain	280	644	770	123	126	27	521	23.852
9	28	1	Interferon-gamma receptor alpha (Phospho-Tyr457)	281	301	345	119	120	21	182	10.714
9	28	2	Interferon-gamma receptor alpha (Phospho-Tyr457)	281	280	325	112	114	21	168	10.048
9	28	3	Interferon-gamma receptor alpha (Phospho-Tyr457)	281	255	297	110	113	42	145	4.381
9	28	4	Interferon-gamma receptor alpha (Phospho-Tyr457)	281	252	320	111	114	48	141	4.292
9	28	5	Interferon-gamma receptor alpha (Phospho-Tyr457)	281	265	351	113	115	25	152	9.44
9	28	6	Interferon-gamma receptor alpha (Phospho-Tyr457)	281	285	417	114	118	61	171	4.902
9	29	1	PDGFR beta	282	214	241	116	118	34	98	3.618
9	29	2	PDGFR beta	282	187	201	116	122	211	71	0.374
9	29	3	PDGFR beta	282	193	303	118	121	29	75	6.276
9	29	4	PDGFR beta	282	188	203	113	116	34	75	2.559
9	29	5	PDGFR beta	282	203	218	113	115	21	90	4.905
9	29	6	PDGFR beta	282	258	294	113	119	165	145	1.061
9	30	1	PDGFR beta (Phospho-Tyr1021)	283	651	686	120	124	69	531	8.145
9	30	2	PDGFR beta (Phospho-Tyr1021)	283	474	605	117	123	211	357	2.284
9	30	3	PDGFR beta (Phospho-Tyr1021)	283	381	506	116	123	149	265	2.57
9	30	4	PDGFR beta (Phospho-Tyr1021)	283	507	563	117	120	34	390	13.029
9	30	5	PDGFR beta (Phospho-Tyr1021)	283	519	553	115	117	30	404	14.533
9	30	6	PDGFR beta (Phospho-Tyr1021)	283	449	612	113	116	29	336	17.103
9	31	1	FADD (Phospho-Ser194)	284	1183	1225	110	115	46	1073	24.13
9	31	2	FADD (Phospho-Ser194)	284	864	918	106	109	37	758	21.865
9	31	3	FADD (Phospho-Ser194)	284	689	831	110	113	21	579	34.19
9	31	4	FADD (Phospho-Ser194)	284	656	728	112	115	40	544	15.325
9	31	5	FADD (Phospho-Ser194)	284	662	712	109	111	27	553	22.259
9	31	6	FADD (Phospho-Ser194)	284	641	678	108	111	40	533	14.175
9	32	1	BLNK	285	1818	2331	102	249	2774	1716	0.751
9	32	2	BLNK	285	1666	2157	98	104	75	1568	27.373
9	32	3	BLNK	285	1582	2032	100	106	221	1482	8.715
9	32	4	BLNK	285	1424	1803	102	114	375	1322	4.504
9	32	5	BLNK	285	1323	1624	101	103	21	1222	72.429
9	32	6	BLNK	285	647	656	109	115	68	538	7.956
10	1	1	BLNK (Phospho-Tyr96)	286	896	983	150	152	29	746	28.655
10	1	2	BLNK (Phospho-Tyr96)	286	777	842	145	148	41	632	16.927
10	1	3	BLNK (Phospho-Tyr96)	286	637	672	145	148	37	492	14.162
10	1	4	BLNK (Phospho-Tyr96)	286	692	737	143	145	36	549	16.444
10	1	5	BLNK (Phospho-Tyr96)	286	659	668	149	152	31	510	16.645
10	1	6	BLNK (Phospho-Tyr96)	286	666	759	147	150	55	519	11.073
10	2	1	IL-10R-alpha	287	387	441	177	180	31	210	8.419
10	2	2	IL-10R-alpha	287	324	375	166	169	42	158	4.905
10	2	3	IL-10R-alpha	287	311	382	162	163	30	149	7.3
10	2	4	IL-10R-alpha	287	301	385	162	164	26	139	8.5
10	2	5	IL-10R-alpha	287	300	387	164	166	28	136	7.893
10	2	6	IL-10R-alpha	287	340	405	165	167	31	175	7.677
10	3	1	IL-10R-alpha (Phospho-Tyr496)	288	531	551	213	214	32	318	10.531
10	3	2	IL-10R-alpha (Phospho-Tyr496)	288	430	464	199	201	32	231	8.219
10	3	3	IL-10R-alpha (Phospho-Tyr496)	288	516	557	176	178	31	340	12.226
10	3	4	IL-10R-alpha (Phospho-Tyr496)	288	445	448	199	201	34	246	7.265
10	3	5	IL-10R-alpha (Phospho-Tyr496)	288	469	462	203	208	124	266	2.048
10	3	6	IL-10R-alpha (Phospho-Tyr496)	288	571	605	208	217	54	363	7.185
10	4	1	IL-4R/CD124	289	434	457	187	191	114	247	2.333
10	4	2	IL-4R/CD124	289	276	387	182	181	31	94	6.645
10	4	3	IL-4R/CD124	289	346	382	186	188	36	160	5.389
10	4	4	IL-4R/CD124	289	373	382	197	199	29	176	6.31
10	4	5	IL-4R/CD124	289	364	388	198	199	29	166	6.517
10	4	6	IL-4R/CD124	289	451	455	201	205	123	250	2.033
10	5	1	IL-4R/CD124 (Phospho-Tyr497)	290	799	868	193	197	115	606	5.835
10	5	2	IL-4R/CD124 (Phospho-Tyr497)	290	521	524	210	213	79	311	3.937
10	5	3	IL-4R/CD124 (Phospho-Tyr497)	290	736	732	188	190	35	548	15.486
10	5	4	IL-4R/CD124 (Phospho-Tyr497)	290	687	717	189	191	28	498	18.786
10	5	5	IL-4R/CD124 (Phospho-Tyr497)	290	699	691	195	196	29	504	17.069
10	5	6	IL-4R/CD124 (Phospho-Tyr497)	290	731	752	201	202	34	530	16.176
10	6	1	Bax	291	457	615	233	236	35	224	10.829
10	6	2	Bax	291	429	584	237	240	83	192	4.145
10	6	3	Bax	291	422	590	226	227	35	196	10.371
10	6	4	Bax	291	392	531	225	227	35	167	8.686
10	6	5	Bax	291	372	488	215	226	403	157	0.65
10	6	6	Bax	291	389	449	214	217	37	175	6.27
10	7	1	BAX (Phospho-Thr167)	292	267	309	212	214	32	55	2.969
10	7	2	BAX (Phospho-Thr167)	292	255	274	209	211	34	46	1.853
10	7	3	BAX (Phospho-Thr167)	292	259	277	206	211	137	53	0.482
10	7	4	BAX (Phospho-Thr167)	292	244	273	205	210	182	39	0.346
10	7	5	BAX (Phospho-Thr167)	292	256	291	200	202	32	56	2.781
10	7	6	BAX (Phospho-Thr167)	292	311	337	200	202	30	111	4.5
10	8	1	PLK1	293	291	387	182	188	89	109	2.236
10	8	2	PLK1	293	266	282	181	183	33	85	3
10	8	3	PLK1	293	280	310	179	190	482	101	0.249
10	8	4	PLK1	293	272	322	179	189	468	93	0.284
10	8	5	PLK1	293	293	337	183	188	227	110	0.656
10	8	6	PLK1	293	288	325	184	191	328	104	0.409
10	9	1	PLK1 (Phospho-Thr210)	294	245	340	168	169	25	77	6.84
10	9	2	PLK1 (Phospho-Thr210)	294	230	308	166	167	26	64	5.423
10	9	3	PLK1 (Phospho-Thr210)	294	218	678	162	163	28	56	18.393
10	9	4	PLK1 (Phospho-Thr210)	294	211	282	163	165	28	48	4.179
10	9	5	PLK1 (Phospho-Thr210)	294	220	320	167	169	29	53	5.207
10	9	6	PLK1 (Phospho-Thr210)	294	279	336	174	177	40	105	3.975
10	10	1	TGFBR1	295	322	383	204	207	35	118	5.029
10	10	2	TGFBR1	295	309	334	195	199	33	114	4.091
10	10	3	TGFBR1	295	288	324	189	192	32	99	4.125
10	10	4	TGFBR1	295	256	301	180	182	28	76	4.25
10	10	5	TGFBR1	295	282	327	183	186	60	99	2.35
10	10	6	TGFBR1	295	312	359	186	187	26	126	6.615
10	11	1	TGFBR2	296	1803	2438	226	233	225	1577	9.8
10	11	2	TGFBR2	296	1418	1823	220	220	35	1198	45.8
10	11	3	TGFBR2	296	1674	2050	206	208	32	1468	57.563
10	11	4	TGFBR2	296	5935	5819	181	184	46	5754	122.5
10	11	5	TGFBR2	296	1308	1504	199	201	34	1109	38.324
10	11	6	TGFBR2	296	1017	1168	203	205	30	814	32.1
10	12	1	Fos	297	419	469	191	193	30	228	9.2
10	12	2	Fos	297	388	436	191	195	122	197	1.975
10	12	3	Fos	297	369	408	189	190	30	180	7.267
10	12	4	Fos	297	363	391	187	200	352	176	0.543
10	12	5	Fos	297	334	373	194	202	205	140	0.834
10	12	6	Fos	297	380	464	186	188	36	194	7.667
10	13	1	SREBP-1	298	289	342	176	179	78	113	2.09
10	13	2	SREBP-1	298	275	325	174	183	270	101	0.526
10	13	3	SREBP-1	298	257	305	172	173	26	85	5.077
10	13	4	SREBP-1	298	260	316	170	173	88	90	1.625
10	13	5	SREBP-1	298	256	333	168	170	38	88	4.289
10	13	6	SREBP-1	298	293	355	162	163	24	131	8
10	14	1	Caspase 3	299	286	320	153	155	23	133	7.174
10	14	2	Caspase 3	299	256	285	149	152	64	107	2.078
10	14	3	Caspase 3	299	267	291	151	152	27	116	5.148
10	14	4	Caspase 3	299	261	292	142	144	26	119	5.692
10	14	5	Caspase 3	299	267	291	142	143	35	125	4.229
10	14	6	Caspase 3	299	277	312	148	150	27	129	6
10	15	1	Beclin-1	300	929	904	144	149	160	785	4.719
10	15	2	Beclin-1	300	880	892	140	144	132	740	5.667
10	15	3	Beclin-1	300	842	929	139	144	101	703	7.772
10	15	4	Beclin-1	300	853	897	135	137	24	718	31.667
10	15	5	Beclin-1	300	905	943	134	136	25	771	32.28
10	15	6	Beclin-1	300	854	912	138	139	22	716	35.136
10	16	1	WNT1	301	294	344	148	150	26	146	7.462
10	16	2	WNT1	301	269	317	142	147	41	127	4.146
10	16	3	WNT1	301	246	277	145	150	39	101	3.256
10	16	4	WNT1	301	239	267	138	141	29	101	4.345
10	16	5	WNT1	301	251	274	135	137	30	116	4.567
10	16	6	WNT1	301	266	274	137	139	52	129	2.596
10	17	1	VDAC1	302	243	270	155	165	71	88	1.479
10	17	2	VDAC1	302	226	246	158	176	382	68	0.183
10	17	3	VDAC1	302	210	235	138	140	28	72	3.393
10	17	4	VDAC1	302	234	243	136	137	24	98	4.417
10	17	5	VDAC1	302	254	263	138	139	22	116	5.636
10	17	6	VDAC1	302	270	266	136	137	21	134	6.143
10	18	1	COX41	303	207	236	166	176	73	41	0.822
10	18	2	COX41	303	191	210	150	152	25	41	2.32
10	18	3	COX41	303	201	214	148	149	24	53	2.708
10	18	4	COX41	303	199	212	146	148	25	53	2.56
10	18	5	COX41	303	202	217	145	146	22	57	3.227
10	18	6	COX41	303	237	253	143	144	23	94	4.739
10	19	1	Beta actin	304	2752	3164	142	144	29	2610	104.138
10	19	2	Beta actin	304	2580	2868	132	141	442	2448	6.17
10	19	3	Beta actin	304	2215	2541	132	134	24	2083	100.292
10	19	4	Beta actin	304	2233	2476	131	134	57	2102	41.088
10	19	5	Beta actin	304	1871	2033	134	136	58	1737	32.707
10	19	6	Beta actin	304	1757	1871	132	133	22	1625	79
10	20	1	Negative control	N	181	277	125	127	28	56	5.357
10	20	2	Negative control	N	182	226	120	137	587	62	0.152
10	20	3	Negative control	N	197	234	119	120	20	78	5.7
10	20	4	Negative control	N	189	230	122	131	413	67	0.24
10	20	5	Negative control	N	194	211	129	138	413	65	0.177
10	20	6	Negative control	N	205	213	120	121	22	85	4.182
10	21	1	Negative control	N	203	274	122	126	42	81	3.524
10	21	2	Negative control	N	202	287	118	120	35	84	4.771
10	21	3	Negative control	N	180	228	120	125	124	60	0.831
10	21	4	Negative control	N	209	222	127	131	119	82	0.765
10	21	5	Negative control	N	203	215	127	129	27	76	3.185
10	21	6	Negative control	N	214	215	118	119	22	96	4.364
10	22	1	Negative control	N	214	227	123	125	31	91	3.29
10	22	2	Negative control	N	194	273	115	117	22	79	7.091
10	22	3	Negative control	N	191	211	113	115	18	78	5.333
10	22	4	Negative control	N	196	206	153	158	47	43	1.021
10	22	5	Negative control	N	202	214	124	132	41	78	2
10	22	6	Negative control	N	223	227	139	144	37	84	2.243
10	23	1	Negative control	N	230	241	127	128	25	103	4.52
10	23	2	Negative control	N	218	229	114	116	20	104	5.65
10	23	3	Negative control	N	233	234	117	122	49	116	2.286
10	23	4	Negative control	N	211	221	167	173	104	44	0.462
10	23	5	Negative control	N	214	222	135	139	34	79	2.441
10	23	6	Negative control	N	248	253	168	170	50	80	1.66
10	24	1	Empty	E	136	137	133	134	25	3	0.12
10	24	2	Empty	E	118	118	118	120	19	0	-0.105
10	24	3	Empty	E	123	124	124	128	44	-1	-0.091
10	24	4	Empty	E	162	167	157	159	30	5	0.267
10	24	5	Empty	E	153	156	162	163	28	-9	-0.25
10	24	6	Empty	E	163	164	163	164	24	0	0
10	25	1	Empty	E	169	172	157	159	29	12	0.448
10	25	2	Empty	E	130	131	135	137	22	-5	-0.273
10	25	3	Empty	E	179	178	159	178	69	20	0
10	25	4	Empty	E	225	227	207	212	51	18	0.294
10	25	5	Empty	E	187	188	183	185	28	4	0.107
10	25	6	Empty	E	193	197	189	193	85	4	0.047
10	26	1	Empty	E	152	152	164	167	31	-12	-0.484
10	26	2	Empty	E	153	155	158	162	31	-5	-0.226
10	26	3	Empty	E	240	241	232	229	49	8	0.245
10	26	4	Empty	E	264	266	256	258	33	8	0.242
10	26	5	Empty	E	231	240	227	230	33	4	0.303
10	26	6	Empty	E	216	217	222	226	84	-6	-0.107
10	27	1	Empty	E	142	143	148	151	29	-6	-0.276
10	27	2	Empty	E	213	215	199	198	39	14	0.436
10	27	3	Empty	E	247	246	238	241	37	9	0.135
10	27	4	Empty	E	251	251	245	247	34	6	0.118
10	27	5	Empty	E	229	231	226	229	35	3	0.057
10	27	6	Empty	E	216	217	220	222	35	-4	-0.143
10	28	1	Empty	E	179	178	168	168	47	11	0.213
10	28	2	Empty	E	213	216	211	213	32	2	0.094
10	28	3	Empty	E	218	220	223	227	89	-5	-0.079
10	28	4	Empty	E	243	249	230	235	147	13	0.095
10	28	5	Empty	E	216	218	219	223	37	-3	-0.135
10	28	6	Empty	E	205	208	208	214	169	-3	-0.036
10	29	1	Empty	E	193	194	193	196	31	0	-0.065
10	29	2	Empty	E	207	209	205	207	34	2	0.059
10	29	3	Empty	E	212	215	214	217	57	-2	-0.035
10	29	4	Empty	E	220	222	214	225	558	6	-0.005
10	29	5	Empty	E	208	210	212	215	39	-4	-0.128
10	29	6	Empty	E	243	258	209	214	81	34	0.543
10	30	1	Empty	E	180	184	180	183	43	0	0.023
10	30	2	Empty	E	177	179	172	174	32	5	0.156
10	30	3	Empty	E	184	186	177	181	41	7	0.122
10	30	4	Empty	E	181	185	176	180	39	5	0.128
10	30	5	Empty	E	176	177	178	183	42	-2	-0.143
10	30	6	Empty	E	196	198	190	194	46	6	0.087
10	31	1	Empty	E	137	141	135	139	32	2	0.063
10	31	2	Empty	E	127	128	128	131	31	-1	-0.097
10	31	3	Empty	E	135	136	134	137	27	1	-0.037
10	31	4	Empty	E	131	135	135	140	49	-4	-0.102
10	31	5	Empty	E	144	146	146	151	50	-2	-0.1
10	31	6	Empty	E	130	132	134	138	46	-4	-0.13
10	32	1	Position Marker	P	13499	13708	113	116	24	13386	566.333
10	32	2	Position Marker	P	12930	14483	109	114	46	12821	312.37
10	32	3	Position Marker	P	13949	13713	116	122	80	13833	169.888
10	32	4	Position Marker	P	11873	12516	119	128	162	11754	76.469
10	32	5	Position Marker	P	11043	11182	142	153	67	10901	164.612
10	32	6	Position Marker	P	9426	10794	120	125	39	9306	273.564

## Sheet: HCCLM3 CYB5A Con Hypoxia
Block	Column	Row	Name	ID	F532 Median	F532 Mean	B532 Median	B532 Mean	B532 SD	F635 Median - B635 Median	SNR 532
1	1	1	Position Marker	P	9560	9881	246	249	48	9314	200.667
1	1	2	Position Marker	P	9926	10150	238	242	39	9688	254.051
1	1	3	Position Marker	P	9744	10358	224	324	2224	9520	4.512
1	1	4	Position Marker	P	11003	11390	222	238	690	10781	16.162
1	1	5	Position Marker	P	9673	10640	230	238	120	9443	86.683
1	1	6	Position Marker	P	9890	9970	234	237	63	9656	154.492
1	2	1	Empty	E	298	301	302	303	40	-4	-0.05
1	2	2	Empty	E	293	295	296	299	39	-3	-0.103
1	2	3	Empty	E	267	272	278	281	41	-11	-0.22
1	2	4	Empty	E	271	272	275	276	36	-4	-0.111
1	2	5	Empty	E	275	276	279	279	34	-4	-0.088
1	2	6	Empty	E	288	288	285	286	35	3	0.057
1	3	1	Empty	E	329	357	325	327	38	4	0.789
1	3	2	Empty	E	315	318	324	328	40	-9	-0.25
1	3	3	Empty	E	310	312	315	392	1763	-5	-0.045
1	3	4	Empty	E	319	334	307	312	83	12	0.265
1	3	5	Empty	E	308	309	308	310	37	0	-0.027
1	3	6	Empty	E	319	319	310	315	251	9	0.016
1	4	1	Tubulin-b	1	360	423	332	333	36	28	2.5
1	4	2	Tubulin-b	1	360	381	311	314	42	49	1.595
1	4	3	Tubulin-b	1	358	415	310	316	49	48	2.02
1	4	4	Tubulin-b	1	309	363	294	298	47	15	1.383
1	4	5	Tubulin-b	1	351	367	290	296	47	61	1.511
1	4	6	Tubulin-b	1	337	397	288	290	32	49	3.344
1	5	1	GAPDH	2	236	331	324	327	50	-88	0.08
1	5	2	GAPDH	2	465	577	313	319	54	152	4.778
1	5	3	GAPDH	2	415	531	286	289	41	129	5.902
1	5	4	GAPDH	2	426	532	287	291	40	139	6.025
1	5	5	GAPDH	2	440	535	288	300	71	152	3.31
1	5	6	GAPDH	2	449	541	284	294	64	165	3.859
1	6	1	GSK3 alpha/beta (Phospho-Tyr216/279)	3	374	509	354	357	41	20	3.707
1	6	2	GSK3 alpha/beta (Phospho-Tyr216/279)	3	417	503	351	354	42	66	3.548
1	6	3	GSK3 alpha/beta (Phospho-Tyr216/279)	3	364	485	326	330	47	38	3.298
1	6	4	GSK3 alpha/beta (Phospho-Tyr216/279)	3	387	477	322	334	270	65	0.53
1	6	5	GSK3 alpha/beta (Phospho-Tyr216/279)	3	358	478	314	316	60	44	2.7
1	6	6	GSK3 alpha/beta (Phospho-Tyr216/279)	3	484	491	317	322	75	167	2.253
1	7	1	GSK3 beta	4	301	476	362	368	64	-61	1.688
1	7	2	GSK3 beta	4	363	526	349	353	53	14	3.264
1	7	3	GSK3 beta	4	362	492	328	332	50	34	3.2
1	7	4	GSK3 beta	4	371	524	345	361	127	26	1.283
1	7	5	GSK3 beta	4	344	469	323	330	76	21	1.829
1	7	6	GSK3 beta	4	363	504	333	339	58	30	2.845
1	8	1	GSK3 beta (Phospho-Ser9)	5	339	384	380	388	171	-41	-0.023
1	8	2	GSK3 beta (Phospho-Ser9)	5	326	373	369	372	50	-43	0.02
1	8	3	GSK3 beta (Phospho-Ser9)	5	312	352	338	339	37	-26	0.351
1	8	4	GSK3 beta (Phospho-Ser9)	5	290	357	350	359	191	-60	-0.01
1	8	5	GSK3 beta (Phospho-Ser9)	5	311	350	345	352	70	-34	-0.029
1	8	6	GSK3 beta (Phospho-Ser9)	5	324	363	338	344	159	-14	0.119
1	9	1	c-Jun	6	355	420	429	432	62	-74	-0.194
1	9	2	c-Jun	6	328	381	424	426	56	-96	-0.804
1	9	3	c-Jun	6	312	360	399	403	67	-87	-0.642
1	9	4	c-Jun	6	309	350	394	404	387	-85	-0.14
1	9	5	c-Jun	6	294	339	397	402	86	-103	-0.733
1	9	6	c-Jun	6	303	351	389	394	81	-86	-0.531
1	10	1	c-Jun (Phospho-Ser73)	7	500	517	469	475	75	31	0.56
1	10	2	c-Jun (Phospho-Ser73)	7	424	464	443	446	53	-19	0.34
1	10	3	c-Jun (Phospho-Ser73)	7	398	418	435	438	56	-37	-0.357
1	10	4	c-Jun (Phospho-Ser73)	7	381	395	427	437	385	-46	-0.109
1	10	5	c-Jun (Phospho-Ser73)	7	391	396	423	426	64	-32	-0.469
1	10	6	c-Jun (Phospho-Ser73)	7	413	418	425	433	87	-12	-0.172
1	11	1	Elk1	8	432	473	487	497	82	-55	-0.293
1	11	2	Elk1	8	415	452	453	456	69	-38	-0.058
1	11	3	Elk1	8	430	470	441	447	68	-11	0.338
1	11	4	Elk1	8	373	448	422	435	182	-49	0.071
1	11	5	Elk1	8	385	424	414	421	113	-29	0.027
1	11	6	Elk1	8	396	447	414	421	64	-18	0.406
1	12	1	Elk1 (Phospho-Ser383)	9	594	696	495	497	51	99	3.902
1	12	2	Elk1 (Phospho-Ser383)	9	588	673	456	460	73	132	2.918
1	12	3	Elk1 (Phospho-Ser383)	9	543	598	426	429	74	117	2.284
1	12	4	Elk1 (Phospho-Ser383)	9	546	622	424	430	61	122	3.148
1	12	5	Elk1 (Phospho-Ser383)	9	477	529	443	453	122	34	0.623
1	12	6	Elk1 (Phospho-Ser383)	9	468	556	444	449	63	24	1.698
1	13	1	PDK	10	1899	2926	487	536	675	1412	3.541
1	13	2	PDK1	10	1677	2978	470	553	897	1207	2.703
1	13	3	PDK1	10	1810	3236	453	534	963	1357	2.806
1	13	4	PDK1	10	1801	3021	411	431	191	1390	13.56
1	13	5	PDK1	10	1806	3095	416	437	340	1390	7.818
1	13	6	PDK1	10	1950	2764	426	440	99	1524	23.475
1	14	1	PDK1 (Phospho-Ser241)	11	1242	1434	502	509	75	740	12.333
1	14	2	PDK1 (Phospho-Ser241)	11	602	689	492	503	90	110	2.067
1	14	3	PDK1 (Phospho-Ser241)	11	604	646	530	534	82	74	1.366
1	14	4	PDK1 (Phospho-Ser241)	11	563	663	457	463	71	106	2.817
1	14	5	PDK1 (Phospho-Ser241)	11	548	609	452	458	79	96	1.911
1	14	6	PDK1 (Phospho-Ser241)	11	533	588	494	492	77	39	1.247
1	15	1	Raf1	12	422	469	537	545	82	-115	-0.927
1	15	2	Raf1	12	406	444	497	517	127	-91	-0.575
1	15	3	Raf1	12	376	432	477	488	101	-101	-0.554
1	15	4	Raf1	12	361	396	480	489	102	-119	-0.912
1	15	5	Raf1	12	355	374	498	506	90	-143	-1.467
1	15	6	Raf1	12	385	412	528	540	99	-143	-1.293
1	16	1	Raf1 (Phospho-Ser259)	13	539	549	579	585	66	-40	-0.545
1	16	2	Raf1 (Phospho-Ser259)	13	475	493	524	535	160	-49	-0.262
1	16	3	Raf1 (Phospho-Ser259)	13	412	416	525	527	63	-113	-1.762
1	16	4	Raf1 (Phospho-Ser259)	13	401	406	544	548	119	-143	-1.193
1	16	5	Raf1 (Phospho-Ser259)	13	404	421	553	560	126	-149	-1.103
1	16	6	Raf1 (Phospho-Ser259)	13	457	450	552	581	769	-95	-0.17
1	17	1	NFkB-p100/p52	14	1881	2294	509	523	282	1372	6.28
1	17	2	NFkB-p100/p52	14	2024	2699	502	507	63	1522	34.794
1	17	3	NFkB-p100/p52	14	2000	2609	491	517	133	1509	15.729
1	17	4	NFkB-p100/p52	14	1923	2488	598	611	121	1325	15.512
1	17	5	NFkB-p100/p52	14	1872	2450	555	566	98	1317	19.224
1	17	6	NFkB-p100/p52	14	1695	2284	538	545	80	1157	21.738
1	18	1	NFkB-p100/p52 (Phospho-Ser865)	15	892	1018	534	538	97	358	4.948
1	18	2	NFkB-p100/p52 (Phospho-Ser865)	15	547	567	532	535	68	15	0.471
1	18	3	NFkB-p100/p52 (Phospho-Ser865)	15	465	486	513	523	79	-48	-0.468
1	18	4	NFkB-p100/p52 (Phospho-Ser865)	15	662	750	564	579	134	98	1.276
1	18	5	NFkB-p100/p52 (Phospho-Ser865)	15	523	551	585	593	75	-62	-0.56
1	18	6	NFkB-p100/p52 (Phospho-Ser865)	15	468	492	578	585	79	-110	-1.177
1	19	1	NFkB-p105/p50	16	4497	5593	578	588	174	3919	28.764
1	19	2	NFkB-p105/p50	16	4205	5883	560	567	120	3645	44.3
1	19	3	NFkB-p105/p50	16	4852	6060	533	547	185	4319	29.8
1	19	4	NFkB-p105/p50	16	5494	5617	564	580	318	4930	15.84
1	19	5	NFkB-p105/p50	16	5685	5696	598	610	170	5087	29.918
1	19	6	NFkB-p105/p50	16	5835	5816	585	587	54	5250	96.833
1	20	1	NFkB-p105/p50 (Phospho-Ser337)	17	523	524	629	637	166	-106	-0.681
1	20	2	NFkB-p105/p50 (Phospho-Ser337)	17	526	548	568	585	135	-42	-0.274
1	20	3	NFkB-p105/p50 (Phospho-Ser337)	17	402	411	518	526	63	-116	-1.825
1	20	4	NFkB-p105/p50 (Phospho-Ser337)	17	409	421	628	627	76	-219	-2.711
1	20	5	NFkB-p105/p50 (Phospho-Ser337)	17	469	478	616	624	91	-147	-1.604
1	20	6	NFkB-p105/p50 (Phospho-Ser337)	17	486	562	594	603	267	-108	-0.154
1	21	1	JunB	18	328	356	646	661	127	-318	-2.402
1	21	2	JunB	18	317	379	598	606	81	-281	-2.802
1	21	3	JunB	18	288	318	543	549	67	-255	-3.448
1	21	4	JunB	18	313	361	611	617	91	-298	-2.813
1	21	5	JunB	18	300	317	617	622	67	-317	-4.552
1	21	6	JunB	18	289	305	596	599	61	-307	-4.82
1	22	1	JunB (Phospho-Ser259)	19	468	496	668	679	89	-200	-2.056
1	22	2	JunB (Phospho-Ser259)	19	428	458	646	653	94	-218	-2.074
1	22	3	JunB (Phospho-Ser259)	19	395	438	612	616	102	-217	-1.745
1	22	4	JunB (Phospho-Ser259)	19	289	370	602	611	145	-313	-1.662
1	22	5	JunB (Phospho-Ser259)	19	388	437	635	637	70	-247	-2.857
1	22	6	JunB (Phospho-Ser259)	19	375	413	611	618	197	-236	-1.041
1	23	1	ATF2	20	1197	1328	640	647	86	557	7.919
1	23	2	ATF2	20	1095	1258	638	660	290	457	2.062
1	23	3	ATF2	20	1003	1284	606	629	362	397	1.809
1	23	4	ATF2	20	1018	1214	558	574	177	460	3.616
1	23	5	ATF2	20	976	1131	595	609	674	381	0.774
1	23	6	ATF2	20	1042	1246	635	671	845	407	0.68
1	24	1	ATF2 (Phospho-Ser62/44)	21	405	431	649	653	64	-244	-3.469
1	24	2	ATF2 (Phospho-Ser62/44)	21	387	411	652	658	71	-265	-3.479
1	24	3	ATF2 (Phospho-Ser62/44)	21	356	387	642	648	161	-286	-1.621
1	24	4	ATF2 (Phospho-Ser62/44)	21	364	411	551	566	82	-187	-1.89
1	24	5	ATF2 (Phospho-Ser62/44)	21	342	367	519	521	50	-177	-3.08
1	24	6	ATF2 (Phospho-Ser62/44)	21	367	392	604	607	94	-237	-2.287
1	25	1	STAT1	22	389	428	668	672	72	-279	-3.389
1	25	2	STAT1	22	347	378	664	672	80	-317	-3.675
1	25	3	STAT1	22	345	379	627	624	73	-282	-3.356
1	25	4	STAT1	22	316	349	546	550	58	-230	-3.466
1	25	5	STAT1	22	300	350	544	546	52	-244	-3.769
1	25	6	STAT1	22	355	393	629	630	88	-274	-2.693
1	26	1	STAT1 (Phospho-Tyr701)	23	358	422	546	558	82	-188	-1.659
1	26	2	STAT1 (Phospho-Tyr701)	23	338	406	562	567	78	-224	-2.064
1	26	3	STAT1 (Phospho-Tyr701)	23	322	392	517	525	66	-195	-2.015
1	26	4	STAT1 (Phospho-Tyr701)	23	312	378	498	500	74	-186	-1.649
1	26	5	STAT1 (Phospho-Tyr701)	23	327	384	504	506	48	-177	-2.542
1	26	6	STAT1 (Phospho-Tyr701)	23	354	393	535	544	71	-181	-2.127
1	27	1	STAT3	24	533	734	576	572	68	-43	2.382
1	27	2	STAT3	24	569	740	553	559	175	16	1.034
1	27	3	STAT3	24	559	746	522	539	596	37	0.347
1	27	4	STAT3	24	570	742	481	484	75	89	3.44
1	27	5	STAT3	24	560	751	488	494	165	72	1.558
1	27	6	STAT3	24	552	711	512	516	70	40	2.786
1	28	1	STAT3 (Phospho-Tyr705)	25	427	474	592	595	54	-165	-2.241
1	28	2	STAT3 (Phospho-Tyr705)	25	387	423	574	576	69	-187	-2.217
1	28	3	STAT3 (Phospho-Tyr705)	25	397	413	567	572	79	-170	-2.013
1	28	4	STAT3 (Phospho-Tyr705)	25	354	398	511	517	93	-157	-1.28
1	28	5	STAT3 (Phospho-Tyr705)	25	364	389	474	477	49	-110	-1.796
1	28	6	STAT3 (Phospho-Tyr705)	25	355	402	493	496	64	-138	-1.469
1	29	1	STAT4	26	353	380	557	561	110	-204	-1.645
1	29	2	STAT4	26	335	365	545	548	55	-210	-3.327
1	29	3	STAT4	26	279	307	517	524	184	-238	-1.179
1	29	4	STAT4	26	295	328	522	533	379	-227	-0.541
1	29	5	STAT4	26	287	323	467	473	85	-180	-1.765
1	29	6	STAT4	26	292	340	433	432	53	-141	-1.736
1	30	1	STAT4 (Phospho-Tyr693)	27	1422	2417	496	497	49	926	39.184
1	30	2	STAT4 (Phospho-Tyr693)	27	1492	2610	471	474	53	1021	40.302
1	30	3	STAT4 (Phospho-Tyr693)	27	1413	2495	454	459	71	959	28.676
1	30	4	STAT4 (Phospho-Tyr693)	27	1394	2283	439	440	51	955	36.137
1	30	5	STAT4 (Phospho-Tyr693)	27	1421	2226	410	415	101	1011	17.931
1	30	6	STAT4 (Phospho-Tyr693)	27	1354	2138	366	370	112	988	15.786
1	31	1	STAT5A	28	19583	22466	432	432	70	19151	314.771
1	31	2	STAT5A	28	15579	19879	432	431	94	15147	206.894
1	31	3	STAT5A	28	15593	19432	431	437	130	15162	146.115
1	31	4	STAT5A	28	13965	19386	408	408	54	13557	351.444
1	31	5	STAT5A	28	15621	19560	357	372	357	15264	53.748
1	31	6	STAT5A	28	15063	19873	331	332	36	14732	542.806
1	32	1	STAT5A (Phospho-Tyr694)	29	390	418	343	349	273	47	0.253
1	32	2	STAT5A (Phospho-Tyr694)	29	361	376	332	333	45	29	0.956
1	32	3	STAT5A (Phospho-Tyr694)	29	354	371	314	317	48	40	1.125
1	32	4	STAT5A (Phospho-Tyr694)	29	340	356	299	301	46	41	1.196
1	32	5	STAT5A (Phospho-Tyr694)	29	354	363	286	287	41	68	1.854
1	32	6	STAT5A (Phospho-Tyr694)	29	360	385	293	294	47	67	1.936
2	1	1	STAT6	30	2003	2617	243	249	95	1760	24.926
2	1	2	STAT6	30	2006	2435	248	250	35	1758	62.429
2	1	3	STAT6	30	2340	2688	251	252	32	2089	76.125
2	1	4	STAT6	30	1953	2378	246	249	37	1707	57.541
2	1	5	STAT6	30	2006	2327	255	256	31	1751	66.806
2	1	6	STAT6	30	1832	2253	261	266	91	1571	21.835
2	2	1	STAT6 (Phospho-Thr645)	31	366	478	276	280	42	90	4.714
2	2	2	STAT6 (Phospho-Thr645)	31	356	438	275	277	35	81	4.6
2	2	3	STAT6 (Phospho-Thr645)	31	355	435	280	281	32	75	4.813
2	2	4	STAT6 (Phospho-Thr645)	31	356	421	279	281	35	77	4
2	2	5	STAT6 (Phospho-Thr645)	31	345	428	285	291	270	60	0.507
2	2	6	STAT6 (Phospho-Thr645)	31	388	448	288	294	270	100	0.57
2	3	1	CREB	32	362	415	294	296	63	68	1.889
2	3	2	CREB	32	352	378	295	300	120	57	0.65
2	3	3	CREB	32	326	358	293	295	37	33	1.703
2	3	4	CREB	32	343	368	284	285	32	59	2.594
2	3	5	CREB	32	339	364	289	292	33	50	2.182
2	3	6	CREB	32	355	371	282	284	32	73	2.719
2	4	1	CREB (Phospho-Ser133)	33	410	553	284	287	35	126	7.6
2	4	2	CREB (Phospho-Ser133)	33	366	460	273	275	30	93	6.167
2	4	3	CREB (Phospho-Ser133)	33	366	456	267	269	32	99	5.844
2	4	4	CREB (Phospho-Ser133)	33	366	464	268	270	35	98	5.543
2	4	5	CREB (Phospho-Ser133)	33	370	485	277	277	30	93	6.933
2	4	6	CREB (Phospho-Ser133)	33	397	543	280	286	57	117	4.509
2	5	1	AKT	34	373	433	291	296	45	82	3.044
2	5	2	AKT	34	345	404	288	290	40	57	2.85
2	5	3	AKT	34	340	388	290	291	38	50	2.553
2	5	4	AKT	34	349	389	291	294	39	58	2.436
2	5	5	AKT	34	343	382	309	312	42	34	1.667
2	5	6	AKT	34	359	393	298	300	37	61	2.514
2	6	1	AKT1	35	499	572	305	309	42	194	6.262
2	6	2	AKT1	35	460	506	310	318	67	150	2.806
2	6	3	AKT1	35	449	489	310	318	56	139	3.054
2	6	4	AKT1	35	454	491	327	329	60	127	2.7
2	6	5	AKT1	35	458	493	340	343	42	118	3.571
2	6	6	AKT1	35	449	501	330	330	38	119	4.5
2	7	1	AKT1 (Phospho-Ser473)	36	321	322	362	366	56	-41	-0.786
2	7	2	AKT1 (Phospho-Ser473)	36	311	370	393	396	52	-82	-0.5
2	7	3	AKT1 (Phospho-Ser473)	36	290	350	378	381	54	-88	-0.574
2	7	4	AKT1 (Phospho-Ser473)	36	296	310	372	375	62	-76	-1.048
2	7	5	AKT1 (Phospho-Ser473)	36	285	304	377	382	61	-92	-1.279
2	7	6	AKT1 (Phospho-Ser473)	36	282	307	376	379	56	-94	-1.286
2	8	1	AKT1 (Phospho-Thr308)	37	331	351	373	376	76	-42	-0.329
2	8	2	AKT1 (Phospho-Thr308)	37	323	343	402	404	41	-79	-1.488
2	8	3	AKT1 (Phospho-Thr308)	37	310	334	390	392	49	-80	-1.184
2	8	4	AKT1 (Phospho-Thr308)	37	312	328	396	398	42	-84	-1.667
2	8	5	AKT1 (Phospho-Thr308)	37	303	325	394	397	51	-91	-1.412
2	8	6	AKT1 (Phospho-Thr308)	37	324	338	386	390	55	-62	-0.945
2	9	1	PTEN	38	1565	1752	416	413	61	1149	21.951
2	9	2	PTEN	38	1464	1792	433	435	50	1031	27.14
2	9	3	PTEN	38	1784	1840	418	420	74	1366	19.189
2	9	4	PTEN	38	1588	1791	424	429	186	1164	7.323
2	9	5	PTEN	38	1747	1793	430	435	92	1317	14.761
2	9	6	PTEN	38	1689	1741	423	435	115	1266	11.357
2	10	1	PTEN (Phospho-Ser380/Thr392/Thr383)	39	379	392	434	438	137	-55	-0.336
2	10	2	PTEN (Phospho-Ser380/Thr392/Thr383)	39	369	373	409	412	137	-40	-0.285
2	10	3	PTEN (Phospho-Ser380/Thr392/Thr383)	39	361	360	403	403	49	-42	-0.878
2	10	4	PTEN (Phospho-Ser380/Thr392/Thr383)	39	347	361	418	423	183	-71	-0.339
2	10	5	PTEN (Phospho-Ser380/Thr392/Thr383)	39	344	355	427	429	43	-83	-1.721
2	10	6	PTEN (Phospho-Ser380/Thr392/Thr383)	39	391	478	427	447	190	-36	0.163
2	11	1	P73	40	311	332	437	441	68	-126	-1.603
2	11	2	P73	40	266	297	411	414	108	-145	-1.083
2	11	3	P73	40	288	319	420	423	105	-132	-0.99
2	11	4	P73	40	260	286	425	426	96	-165	-1.458
2	11	5	P73	40	263	303	434	436	57	-171	-2.333
2	11	6	P73	40	303	373	445	464	156	-142	-0.583
2	12	1	P73 (Phospho-Tyr99)	41	356	381	478	482	67	-122	-1.507
2	12	2	P73 (Phospho-Tyr99)	41	326	350	459	461	49	-133	-2.265
2	12	3	P73 (Phospho-Tyr99)	41	342	348	460	462	60	-118	-1.9
2	12	4	P73 (Phospho-Tyr99)	41	324	347	442	439	61	-118	-1.508
2	12	5	P73 (Phospho-Tyr99)	41	313	329	441	439	78	-128	-1.41
2	12	6	P73 (Phospho-Tyr99)	41	347	358	467	482	146	-120	-0.849
2	13	1	Integrin beta-3	42	377	412	476	480	55	-99	-1.236
2	13	2	Integrin beta-3	42	358	402	473	474	47	-115	-1.532
2	13	3	Integrin beta-3	42	368	416	472	477	95	-104	-0.642
2	13	4	Integrin beta-3	42	352	391	453	451	59	-101	-1.017
2	13	5	Integrin beta-3	42	381	418	457	455	79	-76	-0.468
2	13	6	Integrin beta-3	42	384	421	476	484	80	-92	-0.787
2	14	1	Integrin beta-3 (Phospho-Tyr773)	43	324	361	479	482	46	-155	-2.63
2	14	2	Integrin beta-3 (Phospho-Tyr773)	43	320	341	479	483	56	-159	-2.536
2	14	3	Integrin beta-3 (Phospho-Tyr773)	43	300	329	463	466	50	-163	-2.74
2	14	4	Integrin beta-3 (Phospho-Tyr773)	43	292	329	467	476	170	-175	-0.865
2	14	5	Integrin beta-3 (Phospho-Tyr773)	43	300	333	475	486	171	-175	-0.895
2	14	6	Integrin beta-3 (Phospho-Tyr773)	43	324	345	474	476	44	-150	-2.977
2	15	1	Chk2	44	2204	3180	482	483	56	1722	48.161
2	15	2	Chk2	44	2151	3155	477	479	53	1674	50.491
2	15	3	Chk2	44	2161	3108	461	463	45	1700	58.778
2	15	4	Chk2	44	2109	3087	446	448	43	1663	61.372
2	15	5	Chk2	44	2147	3134	458	458	41	1689	65.268
2	15	6	Chk2	44	2043	3005	456	457	42	1587	60.667
2	16	1	Chk2 (Phospho-Thr68)	45	375	445	494	496	64	-119	-0.797
2	16	2	Chk2 (Phospho-Thr68)	45	353	422	498	498	47	-145	-1.617
2	16	3	Chk2 (Phospho-Thr68)	45	352	429	492	495	45	-140	-1.467
2	16	4	Chk2 (Phospho-Thr68)	45	350	421	470	472	55	-120	-0.927
2	16	5	Chk2 (Phospho-Thr68)	45	336	403	478	480	64	-142	-1.203
2	16	6	Chk2 (Phospho-Thr68)	45	345	414	480	484	66	-135	-1.061
2	17	1	BCL-2 (Phospho-Ser70)	46	290	366	529	531	46	-239	-3.587
2	17	2	BCL-2 (Phospho-Ser70)	46	294	335	532	536	56	-238	-3.589
2	17	3	BCL-2 (Phospho-Ser70)	46	289	331	521	526	89	-232	-2.191
2	17	4	BCL-2 (Phospho-Ser70)	46	277	328	518	524	86	-241	-2.279
2	17	5	BCL-2 (Phospho-Ser70)	46	283	319	522	522	53	-239	-3.83
2	17	6	BCL-2 (Phospho-Ser70)	46	292	329	525	531	85	-233	-2.376
2	18	1	BCL-XL	47	611	881	527	529	52	84	6.769
2	18	2	BCL-XL	47	599	880	525	529	74	74	4.743
2	18	3	BCL-XL	47	618	962	522	527	116	96	3.75
2	18	4	BCL-XL	47	587	974	515	517	46	72	9.935
2	18	5	BCL-XL	47	663	1001	516	519	54	147	8.926
2	18	6	BCL-XL	47	561	762	538	542	61	23	3.607
2	19	1	BCL-XL (Phospho-Ser62)	48	1447	1701	557	563	81	890	14.049
2	19	2	BCL-XL (Phospho-Ser62)	48	1540	1697	561	563	56	979	20.25
2	19	3	BCL-XL (Phospho-Ser62)	48	672	805	570	572	60	102	3.883
2	19	4	BCL-XL (Phospho-Ser62)	48	1301	1676	549	552	62	752	18.129
2	19	5	BCL-XL (Phospho-Ser62)	48	1390	1562	542	545	66	848	15.409
2	19	6	BCL-XL (Phospho-Ser62)	48	689	815	567	571	71	122	3.437
2	20	1	BAD (Phospho-Ser136)	49	318	355	582	592	447	-264	-0.53
2	20	2	BAD (Phospho-Ser136)	49	303	347	580	587	113	-277	-2.124
2	20	3	BAD (Phospho-Ser136)	49	276	339	575	580	104	-299	-2.317
2	20	4	BAD (Phospho-Ser136)	49	280	333	570	575	106	-290	-2.283
2	20	5	BAD (Phospho-Ser136)	49	281	334	568	573	56	-287	-4.268
2	20	6	BAD (Phospho-Ser136)	49	298	343	573	576	52	-275	-4.481
2	21	1	HER2	50	769	970	587	596	447	182	0.837
2	21	2	HER2	50	720	973	569	573	66	151	6.061
2	21	3	HER2	50	719	915	573	576	53	146	6.396
2	21	4	HER2	50	714	911	575	583	273	139	1.201
2	21	5	HER2	50	704	899	580	584	65	124	4.846
2	21	6	HER2	50	711	906	573	576	74	138	4.459
2	22	1	HER2 (Phospho-Tyr1221/Tyr1222)	51	379	395	597	599	50	-218	-4.08
2	22	2	HER2 (Phospho-Tyr1221/Tyr1222)	51	352	381	572	578	450	-220	-0.438
2	22	3	HER2 (Phospho-Tyr1221/Tyr1222)	51	339	386	581	572	76	-242	-2.447
2	22	4	HER2 (Phospho-Tyr1221/Tyr1222)	51	337	371	600	603	66	-263	-3.515
2	22	5	HER2 (Phospho-Tyr1221/Tyr1222)	51	351	383	605	607	58	-254	-3.862
2	22	6	HER2 (Phospho-Tyr1221/Tyr1222)	51	359	385	605	618	80	-246	-2.912
2	23	1	HER2 (Phospho-Tyr1248)	52	290	344	601	619	205	-311	-1.341
2	23	2	HER2 (Phospho-Tyr1248)	52	282	339	600	605	101	-318	-2.634
2	23	3	HER2 (Phospho-Tyr1248)	52	285	401	604	606	53	-319	-3.868
2	23	4	HER2 (Phospho-Tyr1248)	52	284	340	599	602	49	-315	-5.347
2	23	5	HER2 (Phospho-Tyr1248)	52	288	338	599	601	49	-311	-5.367
2	23	6	HER2 (Phospho-Tyr1248)	52	329	398	647	659	81	-318	-3.222
2	24	1	VEGFR2	53	3820	5434	649	663	144	3171	33.132
2	24	2	VEGFR2	53	3850	5450	648	657	96	3202	49.927
2	24	3	VEGFR2	53	4114	5542	633	637	63	3481	77.857
2	24	4	VEGFR2	53	3737	4956	622	628	81	3115	53.432
2	24	5	VEGFR2	53	3408	4600	623	628	67	2785	59.284
2	24	6	VEGFR2	53	3720	5197	623	625	51	3097	89.647
2	25	1	VEGFR2 (Phospho-Tyr1175)	54	378	413	593	611	152	-215	-1.303
2	25	2	VEGFR2 (Phospho-Tyr1175)	54	402	434	675	681	99	-273	-2.495
2	25	3	VEGFR2 (Phospho-Tyr1175)	54	368	398	706	720	352	-338	-0.915
2	25	4	VEGFR2 (Phospho-Tyr1175)	54	362	396	648	653	66	-286	-3.894
2	25	5	VEGFR2 (Phospho-Tyr1175)	54	367	399	645	649	61	-278	-4.098
2	25	6	VEGFR2 (Phospho-Tyr1175)	54	393	431	630	644	672	-237	-0.317
2	26	1	VEGFR2 (Phospho-Tyr1214)	55	385	415	536	539	119	-151	-1.042
2	26	2	VEGFR2 (Phospho-Tyr1214)	55	367	389	529	538	65	-162	-2.292
2	26	3	VEGFR2 (Phospho-Tyr1214)	55	361	390	576	596	338	-215	-0.609
2	26	4	VEGFR2 (Phospho-Tyr1214)	55	378	406	602	598	83	-224	-2.313
2	26	5	VEGFR2 (Phospho-Tyr1214)	55	396	422	620	617	75	-224	-2.6
2	26	6	VEGFR2 (Phospho-Tyr1214)	55	396	423	579	581	77	-183	-2.052
2	27	1	IGF1R	56	290	335	505	506	48	-215	-3.562
2	27	2	IGF1R	56	283	323	494	497	86	-211	-2.023
2	27	3	IGF1R	56	282	317	491	493	90	-209	-1.956
2	27	4	IGF1R	56	269	316	490	492	51	-221	-3.451
2	27	5	IGF1R	56	289	325	492	493	52	-203	-3.231
2	27	6	IGF1R	56	269	314	468	469	48	-199	-3.229
2	28	1	IGF1R (Phospho-Tyr1165/1166)	57	338	401	466	469	46	-128	-1.478
2	28	2	IGF1R (Phospho-Tyr1165/1166)	57	338	372	474	479	204	-136	-0.525
2	28	3	IGF1R (Phospho-Tyr1165/1166)	57	315	363	466	478	461	-151	-0.249
2	28	4	IGF1R (Phospho-Tyr1165/1166)	57	331	360	466	469	53	-135	-2.057
2	28	5	IGF1R (Phospho-Tyr1165/1166)	57	352	371	443	444	135	-91	-0.541
2	28	6	IGF1R (Phospho-Tyr1165/1166)	57	331	370	436	448	517	-105	-0.151
2	29	1	Src	58	2740	4048	430	432	45	2310	80.356
2	29	2	Src	58	2850	4195	423	424	47	2427	80.234
2	29	3	Src	58	2800	4011	423	432	428	2377	8.362
2	29	4	Src	58	2473	3702	424	425	52	2049	63.019
2	29	5	Src	58	2470	3939	423	424	46	2047	76.413
2	29	6	Src	58	2332	3495	438	440	45	1894	67.889
2	30	1	Src (Phospho-Tyr418)	59	421	488	365	366	42	56	2.905
2	30	2	Src (Phospho-Tyr418)	59	365	440	354	355	41	11	2.073
2	30	3	Src (Phospho-Tyr418)	59	360	455	348	350	117	12	0.897
2	30	4	Src (Phospho-Tyr418)	59	383	466	346	349	52	37	2.25
2	30	5	Src (Phospho-Tyr418)	59	368	500	329	332	55	39	3.055
2	30	6	Src (Phospho-Tyr418)	59	389	476	357	362	175	32	0.651
2	31	1	p53	60	3917	6758	306	308	119	3611	54.202
2	31	2	p53	60	522	545	301	305	121	221	1.983
2	31	3	p53	60	862	2981	303	323	1066	559	2.493
2	31	4	p53	60	477	492	295	296	37	182	5.297
2	31	5	p53	60	882	2569	291	294	62	591	36.694
2	31	6	p53	60	503	511	317	327	585	186	0.315
2	32	1	p53 (Phospho-Ser9)	61	464	553	268	270	42	196	6.738
2	32	2	p53 (Phospho-Ser9)	61	448	645	289	293	74	159	4.757
2	32	3	p53 (Phospho-Ser9)	61	450	940	299	318	1067	151	0.583
2	32	4	p53 (Phospho-Ser9)	61	410	487	261	265	38	149	5.842
2	32	5	p53 (Phospho-Ser9)	61	394	471	259	262	53	135	3.943
2	32	6	p53 (Phospho-Ser9)	61	453	511	288	292	152	165	1.441
3	1	1	p53 (Phospho-Ser15)	62	351	362	264	265	33	87	2.939
3	1	2	p53 (Phospho-Ser15)	62	305	324	264	266	34	41	1.706
3	1	3	p53 (Phospho-Ser15)	62	306	320	258	259	30	48	2.033
3	1	4	p53 (Phospho-Ser15)	62	296	318	262	264	31	34	1.742
3	1	5	p53 (Phospho-Ser15)	62	331	347	269	269	36	62	2.167
3	1	6	p53 (Phospho-Ser15)	62	325	349	267	268	34	58	2.382
3	2	1	p53 (Phospho-Ser315)	63	479	485	294	295	34	185	5.588
3	2	2	p53 (Phospho-Ser315)	63	405	429	294	297	37	111	3.568
3	2	3	p53 (Phospho-Ser315)	63	353	387	280	282	37	73	2.838
3	2	4	p53 (Phospho-Ser315)	63	417	591	286	288	36	131	8.417
3	2	5	p53 (Phospho-Ser315)	63	359	404	289	291	33	70	3.424
3	2	6	p53 (Phospho-Ser315)	63	448	498	291	293	72	157	2.847
3	3	1	Tau	64	3573	4840	284	286	32	3289	142.313
3	3	2	Tau	64	3463	4535	285	286	57	3178	74.544
3	3	3	Tau	64	3274	4441	278	278	33	2996	126.152
3	3	4	Tau	64	3186	5036	280	281	29	2906	163.966
3	3	5	Tau	64	3303	4896	285	288	53	3018	86.943
3	3	6	Tau	64	2816	4176	283	338	1268	2533	3.027
3	4	1	Tau (Phospho-Ser396)	65	371	375	316	319	43	55	1.302
3	4	2	Tau (Phospho-Ser396)	65	320	338	313	317	163	7	0.129
3	4	3	Tau (Phospho-Ser396)	65	311	326	303	305	35	8	0.6
3	4	4	Tau (Phospho-Ser396)	65	311	322	296	298	41	15	0.585
3	4	5	Tau (Phospho-Ser396)	65	307	324	318	336	239	-11	-0.05
3	4	6	Tau (Phospho-Ser396)	65	344	374	313	316	82	31	0.707
3	5	1	Tau (Phospho-Ser235)	66	341	364	314	316	45	27	1.067
3	5	2	Tau (Phospho-Ser235)	66	315	333	310	312	42	5	0.5
3	5	3	Tau (Phospho-Ser235)	66	310	319	298	300	35	12	0.543
3	5	4	Tau (Phospho-Ser235)	66	334	342	296	297	33	38	1.364
3	5	5	Tau (Phospho-Ser235)	66	310	319	318	321	37	-8	-0.054
3	5	6	Tau (Phospho-Ser235)	66	325	339	328	328	36	-3	0.306
3	6	1	Catenin beta	67	356	420	295	302	44	61	2.682
3	6	2	Catenin beta	67	351	407	280	280	36	71	3.528
3	6	3	Catenin beta	67	344	413	292	292	38	52	3.184
3	6	4	Catenin beta	67	332	405	308	312	167	24	0.557
3	6	5	Catenin beta	67	358	402	326	327	33	32	2.273
3	6	6	Catenin beta	67	363	417	324	325	37	39	2.486
3	7	1	Catenin beta (Phospho-Thr41/Ser45)	68	386	375	397	398	45	-11	-0.511
3	7	2	Catenin beta (Phospho-Thr41/Ser45)	68	423	429	350	351	52	73	1.5
3	7	3	Catenin beta (Phospho-Thr41/Ser45)	68	337	327	343	346	45	-6	-0.422
3	7	4	Catenin beta (Phospho-Thr41/Ser45)	68	331	324	344	347	56	-13	-0.411
3	7	5	Catenin beta (Phospho-Thr41/Ser45)	68	338	333	361	364	42	-23	-0.738
3	7	6	Catenin beta (Phospho-Thr41/Ser45)	68	360	348	363	364	40	-3	-0.4
3	8	1	CDC25C	69	977	1348	405	405	42	572	22.452
3	8	2	CDC25C	69	894	1297	380	384	121	514	7.545
3	8	3	CDC25C	69	858	1159	388	390	42	470	18.31
3	8	4	CDC25C	69	830	1144	389	392	64	441	11.75
3	8	5	CDC25C	69	815	1074	365	369	42	450	16.786
3	8	6	CDC25C	69	838	1089	359	361	40	479	18.2
3	9	1	CDC25C (Phospho-Ser216)	70	306	321	413	416	88	-107	-1.08
3	9	2	CDC25C (Phospho-Ser216)	70	289	303	393	397	113	-104	-0.832
3	9	3	CDC25C (Phospho-Ser216)	70	283	294	399	401	41	-116	-2.61
3	9	4	CDC25C (Phospho-Ser216)	70	284	292	421	422	40	-137	-3.25
3	9	5	CDC25C (Phospho-Ser216)	70	266	277	423	424	42	-157	-3.5
3	9	6	CDC25C (Phospho-Ser216)	70	295	307	424	426	42	-129	-2.833
3	10	1	AKT2	71	268	288	413	416	62	-145	-2.065
3	10	2	AKT2	71	252	265	392	391	51	-140	-2.471
3	10	3	AKT2	71	254	274	403	403	42	-149	-3.071
3	10	4	AKT2	71	256	268	404	405	40	-148	-3.425
3	10	5	AKT2	71	247	258	405	409	125	-158	-1.208
3	10	6	AKT2	71	269	283	406	407	44	-137	-2.818
3	11	1	AKT2 (Phospho-Ser474)	72	262	273	407	404	65	-145	-2.015
3	11	2	AKT2 (Phospho-Ser474)	72	240	266	371	376	75	-131	-1.467
3	11	3	AKT2 (Phospho-Ser474)	72	223	245	422	442	251	-199	-0.785
3	11	4	AKT2 (Phospho-Ser474)	72	236	251	415	417	38	-179	-4.368
3	11	5	AKT2 (Phospho-Ser474)	72	232	244	415	417	41	-183	-4.22
3	11	6	AKT2 (Phospho-Ser474)	72	242	252	422	426	193	-180	-0.902
3	12	1	c-Abl	73	329	352	395	398	62	-66	-0.742
3	12	2	c-Abl	73	320	338	387	390	140	-67	-0.371
3	12	3	c-Abl	73	325	372	440	462	266	-115	-0.338
3	12	4	c-Abl	73	331	338	432	433	40	-101	-2.375
3	12	5	c-Abl	73	325	334	438	440	56	-113	-1.893
3	12	6	c-Abl	73	330	347	433	437	62	-103	-1.452
3	13	1	c-Abl (Phospho-Tyr412)	74	271	288	436	431	59	-165	-2.424
3	13	2	c-Abl (Phospho-Tyr412)	74	246	268	413	415	126	-167	-1.167
3	13	3	c-Abl (Phospho-Tyr412)	74	235	257	439	442	41	-204	-4.512
3	13	4	c-Abl (Phospho-Tyr412)	74	239	259	440	443	51	-201	-3.608
3	13	5	c-Abl (Phospho-Tyr412)	74	237	255	432	433	43	-195	-4.14
3	13	6	c-Abl (Phospho-Tyr412)	74	246	272	432	436	68	-186	-2.412
3	14	1	Rb	75	683	786	430	428	54	253	6.63
3	14	2	Rb	75	680	786	410	413	57	270	6.544
3	14	3	Rb	75	645	744	447	449	46	198	6.413
3	14	4	Rb	75	622	709	447	449	41	175	6.341
3	14	5	Rb	75	630	709	436	438	43	194	6.302
3	14	6	Rb	75	637	722	435	438	51	202	5.569
3	15	1	Rb (Phospho-Ser608)	76	327	353	446	448	48	-119	-1.979
3	15	2	Rb (Phospho-Ser608)	76	314	349	424	427	59	-110	-1.322
3	15	3	Rb (Phospho-Ser608)	76	321	347	462	463	43	-141	-2.698
3	15	4	Rb (Phospho-Ser608)	76	291	329	462	471	382	-171	-0.372
3	15	5	Rb (Phospho-Ser608)	76	296	322	458	458	42	-162	-3.238
3	15	6	Rb (Phospho-Ser608)	76	305	326	463	485	213	-158	-0.746
3	16	1	Rb (Phospho-Ser807)	77	407	471	460	465	107	-53	0.056
3	16	2	Rb (Phospho-Ser807)	77	397	456	418	427	239	-21	0.121
3	16	3	Rb (Phospho-Ser807)	77	400	467	458	465	220	-58	0.009
3	16	4	Rb (Phospho-Ser807)	77	376	428	463	465	58	-87	-0.638
3	16	5	Rb (Phospho-Ser807)	77	373	427	452	453	39	-79	-0.667
3	16	6	Rb (Phospho-Ser807)	77	362	423	471	473	54	-109	-0.926
3	17	1	IRS-1	78	329	358	505	507	64	-176	-2.328
3	17	2	IRS-1	78	324	360	471	471	54	-147	-2.056
3	17	3	IRS-1	78	302	336	509	511	50	-207	-3.5
3	17	4	IRS-1	78	304	351	509	511	52	-205	-3.077
3	17	5	IRS-1	78	308	336	490	492	46	-182	-3.391
3	17	6	IRS-1	78	321	368	518	519	50	-197	-3.02
3	18	1	IRS-1 (Phospho-Ser312)	79	317	336	519	520	51	-202	-3.608
3	18	2	IRS-1 (Phospho-Ser312)	79	283	302	499	502	53	-216	-3.774
3	18	3	IRS-1 (Phospho-Ser312)	79	286	314	543	546	51	-257	-4.549
3	18	4	IRS-1 (Phospho-Ser312)	79	275	304	540	543	50	-265	-4.78
3	18	5	IRS-1 (Phospho-Ser312)	79	283	300	528	530	48	-245	-4.792
3	18	6	IRS-1 (Phospho-Ser312)	79	292	316	541	542	115	-249	-1.965
3	19	1	LCK	80	327	359	509	511	50	-182	-3.04
3	19	2	LCK	80	341	372	494	494	50	-153	-2.44
3	19	3	LCK	80	339	366	534	537	50	-195	-3.42
3	19	4	LCK	80	325	349	535	537	49	-210	-3.837
3	19	5	LCK	80	323	356	525	527	59	-202	-2.898
3	19	6	LCK	80	323	348	490	490	52	-167	-2.731
3	20	1	LCK (Phospho-Tyr393)	81	270	290	549	550	51	-279	-5.098
3	20	2	LCK (Phospho-Tyr393)	81	266	287	534	535	51	-268	-4.863
3	20	3	LCK (Phospho-Tyr393)	81	257	324	570	574	57	-313	-4.386
3	20	4	LCK (Phospho-Tyr393)	81	260	287	575	582	95	-315	-3.105
3	20	5	LCK (Phospho-Tyr393)	81	239	287	535	538	52	-296	-4.827
3	20	6	LCK (Phospho-Tyr393)	81	249	267	500	501	45	-251	-5.2
3	21	1	JAK1	82	253	294	564	575	679	-311	-0.414
3	21	2	JAK1	82	284	402	555	559	108	-271	-1.454
3	21	3	JAK1	82	262	320	601	604	65	-339	-4.369
3	21	4	JAK1	82	265	307	579	582	81	-314	-3.395
3	21	5	JAK1	82	253	292	539	541	53	-286	-4.698
3	21	6	JAK1	82	241	286	533	534	50	-292	-4.96
3	22	1	JAK1 (Phospho-Tyr1022)	83	304	350	564	570	211	-260	-1.043
3	22	2	JAK1 (Phospho-Tyr1022)	83	281	325	541	539	64	-260	-3.344
3	22	3	JAK1 (Phospho-Tyr1022)	83	284	336	578	579	57	-294	-4.263
3	22	4	JAK1 (Phospho-Tyr1022)	83	273	315	564	567	54	-291	-4.667
3	22	5	JAK1 (Phospho-Tyr1022)	83	276	313	531	532	46	-255	-4.761
3	22	6	JAK1 (Phospho-Tyr1022)	83	278	310	522	523	48	-244	-4.437
3	23	1	JAK2	84	614	792	592	593	57	22	3.491
3	23	2	JAK2	84	634	782	576	579	55	58	3.691
3	23	3	JAK2	84	621	759	592	595	110	29	1.491
3	23	4	JAK2	84	576	715	588	591	66	-12	1.879
3	23	5	JAK2	84	568	720	582	588	316	-14	0.418
3	23	6	JAK2	84	585	742	554	554	49	31	3.837
3	24	1	JAK2 (Phospho-Tyr221)	85	328	357	610	613	58	-282	-4.414
3	24	2	JAK2 (Phospho-Tyr221)	85	300	338	622	626	59	-322	-4.881
3	24	3	JAK2 (Phospho-Tyr221)	85	286	325	622	624	54	-336	-5.537
3	24	4	JAK2 (Phospho-Tyr221)	85	288	322	614	617	53	-326	-5.566
3	24	5	JAK2 (Phospho-Tyr221)	85	290	320	622	624	56	-332	-5.429
3	24	6	JAK2 (Phospho-Tyr221)	85	293	320	621	624	56	-328	-5.429
3	25	1	JAK2 (Phospho-Tyr1007)	86	294	321	594	596	61	-300	-4.508
3	25	2	JAK2 (Phospho-Tyr1007)	86	280	323	623	625	52	-343	-5.808
3	25	3	JAK2 (Phospho-Tyr1007)	86	262	298	617	618	55	-355	-5.818
3	25	4	JAK2 (Phospho-Tyr1007)	86	265	291	616	617	51	-351	-6.392
3	25	5	JAK2 (Phospho-Tyr1007)	86	278	305	615	617	54	-337	-5.778
3	25	6	JAK2 (Phospho-Tyr1007)	86	287	315	624	630	66	-337	-4.773
3	26	1	IkB-alpha	87	326	364	579	573	93	-253	-2.247
3	26	2	IkB-alpha	87	339	388	646	649	66	-307	-3.955
3	26	3	IkB-alpha	87	346	1601	636	639	62	-290	15.516
3	26	4	IkB-alpha	87	329	363	634	638	70	-305	-3.929
3	26	5	IkB-alpha	87	346	376	626	633	179	-280	-1.436
3	26	6	IkB-alpha	87	335	364	616	617	77	-281	-3.286
3	27	1	IkB-alpha (Phospho-Ser32/36)	88	4395	5077	461	476	98	3934	46.949
3	27	2	IkB-alpha (Phospho-Ser32/36)	88	2114	2260	553	561	90	1561	18.878
3	27	3	IkB-alpha (Phospho-Ser32/36)	88	2176	2323	529	534	76	1647	23.539
3	27	4	IkB-alpha (Phospho-Ser32/36)	88	3917	4850	523	534	90	3394	47.956
3	27	5	IkB-alpha (Phospho-Ser32/36)	88	3861	5035	507	511	55	3354	82.255
3	27	6	IkB-alpha (Phospho-Ser32/36)	88	1894	2084	526	527	48	1368	32.438
3	28	1	FKHRL1/FOXO3A	89	419	524	414	416	61	5	1.77
3	28	2	FKHRL1/FOXO3A	89	412	502	476	478	71	-64	0.338
3	28	3	FKHRL1/FOXO3A	89	395	484	464	467	62	-69	0.274
3	28	4	FKHRL1/FOXO3A	89	402	524	474	476	51	-72	0.941
3	28	5	FKHRL1/FOXO3A	89	384	451	480	481	42	-96	-0.714
3	28	6	FKHRL1/FOXO3A	89	391	476	485	489	130	-94	-0.1
3	29	1	FKHRL1/FOXO3A (Phospho-Ser253)	90	361	363	377	375	47	-16	-0.255
3	29	2	FKHRL1/FOXO3A (Phospho-Ser253)	90	338	349	414	414	47	-76	-1.383
3	29	3	FKHRL1/FOXO3A (Phospho-Ser253)	90	305	330	434	435	45	-129	-2.333
3	29	4	FKHRL1/FOXO3A (Phospho-Ser253)	90	308	328	459	462	48	-151	-2.792
3	29	5	FKHRL1/FOXO3A (Phospho-Ser253)	90	318	339	480	481	55	-162	-2.582
3	29	6	FKHRL1/FOXO3A (Phospho-Ser253)	90	294	340	480	550	1623	-186	-0.129
3	30	1	Zap-70	91	728	836	357	357	42	371	11.405
3	30	2	Zap-70	91	733	826	362	364	45	371	10.267
3	30	3	Zap-70	91	704	782	383	383	38	321	10.5
3	30	4	Zap-70	91	668	759	399	400	41	269	8.756
3	30	5	Zap-70	91	691	768	407	413	241	284	1.473
3	30	6	Zap-70	91	703	792	418	421	101	285	3.673
3	31	1	Zap-70 (Phospho-Tyr319)	92	500	507	324	332	548	176	0.319
3	31	2	Zap-70 (Phospho-Tyr319)	92	458	472	354	356	45	104	2.578
3	31	3	Zap-70 (Phospho-Tyr319)	92	455	458	360	362	63	95	1.524
3	31	4	Zap-70 (Phospho-Tyr319)	92	447	457	368	368	38	79	2.342
3	31	5	Zap-70 (Phospho-Tyr319)	92	447	455	375	376	38	72	2.079
3	31	6	Zap-70 (Phospho-Tyr319)	92	495	507	386	386	37	109	3.27
3	32	1	HDAC2	93	438	452	281	291	547	157	0.294
3	32	2	HDAC2	93	418	430	316	318	38	102	2.947
3	32	3	HDAC2	93	387	414	315	323	438	72	0.208
3	32	4	HDAC2	93	907	1009	316	329	642	591	1.059
3	32	5	HDAC2	93	1200	1347	332	334	62	868	16.339
3	32	6	HDAC2	93	388	405	355	356	45	33	1.089
4	1	1	HDAC2 (Phospho-Ser394)	94	686	808	268	269	32	418	16.844
4	1	2	HDAC2 (Phospho-Ser394)	94	678	769	246	247	35	432	14.914
4	1	3	HDAC2 (Phospho-Ser394)	94	637	711	257	258	37	380	12.243
4	1	4	HDAC2 (Phospho-Ser394)	94	637	730	242	244	33	395	14.727
4	1	5	HDAC2 (Phospho-Ser394)	94	672	734	232	234	32	440	15.625
4	1	6	HDAC2 (Phospho-Ser394)	94	687	750	234	235	30	453	17.167
4	2	1	MEK1	95	683	1071	275	278	129	408	6.147
4	2	2	MEK1	95	694	1152	271	272	33	423	26.667
4	2	3	MEK1	95	666	1132	269	270	31	397	27.806
4	2	4	MEK1	95	622	1033	251	252	30	371	26.033
4	2	5	MEK1	95	582	1032	244	245	31	338	25.387
4	2	6	MEK1	95	590	959	245	247	39	345	18.256
4	3	1	MEK1 (Phospho-Ser221)	96	363	406	273	275	59	90	2.22
4	3	2	MEK1 (Phospho-Ser221)	96	358	389	291	293	37	67	2.595
4	3	3	MEK1 (Phospho-Ser221)	96	328	361	265	267	32	63	2.938
4	3	4	MEK1 (Phospho-Ser221)	96	319	359	268	270	36	51	2.472
4	3	5	MEK1 (Phospho-Ser221)	96	322	360	270	272	33	52	2.667
4	3	6	MEK1 (Phospho-Ser221)	96	359	387	273	273	31	86	3.677
4	4	1	MEK1 (Phospho-Ser217)	97	323	345	277	278	29	46	2.31
4	4	2	MEK1 (Phospho-Ser217)	97	321	356	286	288	36	35	1.889
4	4	3	MEK1 (Phospho-Ser217)	97	293	319	267	268	30	26	1.7
4	4	4	MEK1 (Phospho-Ser217)	97	291	310	264	270	276	27	0.145
4	4	5	MEK1 (Phospho-Ser217)	97	294	313	276	281	276	18	0.116
4	4	6	MEK1 (Phospho-Ser217)	97	311	330	283	285	32	28	1.406
4	5	1	MKK4/SEK1	98	483	528	300	301	32	183	7.094
4	5	2	MKK4/SEK1	98	583	588	300	305	42	283	6.738
4	5	3	MKK4/SEK1	98	496	490	291	293	31	205	6.355
4	5	4	MKK4/SEK1	98	462	466	289	290	33	173	5.333
4	5	5	MKK4/SEK1	98	422	439	307	310	72	115	1.792
4	5	6	MKK4/SEK1	98	437	451	324	325	38	113	3.316
4	6	1	MKK4/SEK1 (Phospho-Thr261)	99	352	357	345	347	42	7	0.238
4	6	2	MKK4/SEK1 (Phospho-Thr261)	99	328	341	319	320	37	9	0.568
4	6	3	MKK4/SEK1 (Phospho-Thr261)	99	324	341	319	321	37	5	0.541
4	6	4	MKK4/SEK1 (Phospho-Thr261)	99	326	325	337	338	38	-11	-0.342
4	6	5	MKK4/SEK1 (Phospho-Thr261)	99	341	352	353	356	68	-12	-0.059
4	6	6	MKK4/SEK1 (Phospho-Thr261)	99	357	367	353	355	38	4	0.316
4	7	1	ASK1	100	317	351	362	362	37	-45	-0.297
4	7	2	ASK1	100	321	369	345	346	38	-24	0.605
4	7	3	ASK1	100	327	363	356	357	38	-29	0.158
4	7	4	ASK1	100	309	359	356	359	57	-47	0
4	7	5	ASK1	100	307	350	382	389	159	-75	-0.245
4	7	6	ASK1	100	308	356	380	382	47	-72	-0.553
4	8	1	ASK1 (Phospho-Ser966)	101	326	349	371	374	42	-45	-0.595
4	8	2	ASK1 (Phospho-Ser966)	101	304	318	363	365	45	-59	-1.044
4	8	3	ASK1 (Phospho-Ser966)	101	311	317	377	381	53	-66	-1.208
4	8	4	ASK1 (Phospho-Ser966)	101	296	310	373	374	46	-77	-1.391
4	8	5	ASK1 (Phospho-Ser966)	101	306	330	409	419	161	-103	-0.553
4	8	6	ASK1 (Phospho-Ser966)	101	337	350	399	403	52	-62	-1.019
4	9	1	HSP27	102	365	383	406	407	37	-41	-0.649
4	9	2	HSP27	102	341	346	394	393	44	-53	-1.068
4	9	3	HSP27	102	318	329	397	398	45	-79	-1.533
4	9	4	HSP27	102	296	311	378	380	47	-82	-1.468
4	9	5	HSP27	102	323	331	417	421	67	-94	-1.343
4	9	6	HSP27	102	319	326	380	381	55	-61	-1
4	10	1	HSP27 (Phospho-Ser15)	103	243	280	410	412	38	-167	-3.474
4	10	2	HSP27 (Phospho-Ser15)	103	248	280	403	406	83	-155	-1.518
4	10	3	HSP27 (Phospho-Ser15)	103	244	267	368	369	43	-124	-2.372
4	10	4	HSP27 (Phospho-Ser15)	103	248	272	376	378	42	-128	-2.524
4	10	5	HSP27 (Phospho-Ser15)	103	232	253	358	365	116	-126	-0.966
4	10	6	HSP27 (Phospho-Ser15)	103	254	279	368	371	42	-114	-2.19
4	11	1	HSP27 (Phospho-Ser82)	104	341	367	430	432	41	-89	-1.585
4	11	2	HSP27 (Phospho-Ser82)	104	304	334	427	431	73	-123	-1.329
4	11	3	HSP27 (Phospho-Ser82)	104	304	313	415	414	62	-111	-1.629
4	11	4	HSP27 (Phospho-Ser82)	104	311	325	404	409	81	-93	-1.037
4	11	5	HSP27 (Phospho-Ser82)	104	298	316	391	393	86	-93	-0.895
4	11	6	HSP27 (Phospho-Ser82)	104	313	334	411	409	47	-98	-1.596
4	12	1	MSK1	105	2793	3269	439	442	71	2354	39.817
4	12	2	MSK1	105	3154	3598	445	449	82	2709	38.402
4	12	3	MSK1	105	3534	3966	446	449	85	3088	41.376
4	12	4	MSK1	105	5616	6519	420	422	50	5196	121.94
4	12	5	MSK1	105	5020	5823	396	399	88	4624	61.636
4	12	6	MSK1	105	3125	3692	434	435	41	2691	79.439
4	13	1	MSK1 (Phospho-Ser376)	106	339	359	455	458	48	-116	-2.062
4	13	2	MSK1 (Phospho-Ser376)	106	307	335	470	472	45	-163	-3.044
4	13	3	MSK1 (Phospho-Ser376)	106	314	340	468	470	52	-154	-2.5
4	13	4	MSK1 (Phospho-Ser376)	106	302	318	452	453	78	-150	-1.731
4	13	5	MSK1 (Phospho-Ser376)	106	290	318	411	413	41	-121	-2.317
4	13	6	MSK1 (Phospho-Ser376)	106	330	348	446	449	72	-116	-1.403
4	14	1	p21Cip1	107	346	373	441	443	40	-95	-1.75
4	14	2	p21Cip1	107	330	364	439	441	63	-109	-1.222
4	14	3	p21Cip1	107	305	351	434	436	50	-129	-1.7
4	14	4	p21Cip1	107	309	360	415	417	51	-106	-1.118
4	14	5	p21Cip1	107	311	337	390	391	37	-79	-1.459
4	14	6	p21Cip1	107	306	373	401	404	72	-95	-0.431
4	15	1	p21Cip1 (Phospho-Thr145)	108	259	287	476	478	47	-217	-4.064
4	15	2	p21Cip1 (Phospho-Thr145)	108	248	267	453	457	57	-205	-3.333
4	15	3	p21Cip1 (Phospho-Thr145)	108	240	265	453	455	50	-213	-3.8
4	15	4	p21Cip1 (Phospho-Thr145)	108	239	260	435	436	46	-196	-3.826
4	15	5	p21Cip1 (Phospho-Thr145)	108	235	253	421	422	41	-186	-4.122
4	15	6	p21Cip1 (Phospho-Thr145)	108	254	281	428	430	41	-174	-3.634
4	16	1	VASP	109	470	558	467	468	53	3	1.698
4	16	2	VASP	109	481	555	453	456	50	28	1.98
4	16	3	VASP	109	464	549	477	478	45	-13	1.578
4	16	4	VASP	109	508	556	459	460	49	49	1.959
4	16	5	VASP	109	423	497	445	447	51	-22	0.98
4	16	6	VASP	109	433	487	437	440	45	-4	1.044
4	17	1	VASP (Phospho-Ser157)	110	331	345	464	468	46	-133	-2.674
4	17	2	VASP (Phospho-Ser157)	110	283	314	497	499	57	-214	-3.246
4	17	3	VASP (Phospho-Ser157)	110	272	307	503	507	90	-231	-2.222
4	17	4	VASP (Phospho-Ser157)	110	285	300	490	493	49	-205	-3.939
4	17	5	VASP (Phospho-Ser157)	110	266	298	464	466	48	-198	-3.5
4	17	6	VASP (Phospho-Ser157)	110	299	316	448	497	478	-149	-0.379
4	18	1	NFkB-p65	111	458	538	459	461	43	-1	1.791
4	18	2	NFkB-p65	111	422	493	489	489	47	-67	0.085
4	18	3	NFkB-p65	111	429	519	498	502	58	-69	0.293
4	18	4	NFkB-p65	111	426	506	469	471	49	-43	0.714
4	18	5	NFkB-p65	111	427	517	458	459	43	-31	1.349
4	18	6	NFkB-p65	111	418	533	462	463	42	-44	1.667
4	19	1	NFkB-p65 (Phospho-Ser529)	112	11312	13405	461	464	136	10851	95.154
4	19	2	NFkB-p65 (Phospho-Ser529)	112	11821	14703	474	475	41	11347	347.024
4	19	3	NFkB-p65 (Phospho-Ser529)	112	10340	13967	465	470	111	9875	121.595
4	19	4	NFkB-p65 (Phospho-Ser529)	112	10467	12921	449	451	43	10018	290
4	19	5	NFkB-p65 (Phospho-Ser529)	112	10515	13020	447	448	40	10068	314.3
4	19	6	NFkB-p65 (Phospho-Ser529)	112	11148	13770	450	451	39	10698	341.513
4	20	1	NFkB-p65 (Phospho-Ser311)	113	500	497	495	497	45	5	0
4	20	2	NFkB-p65 (Phospho-Ser311)	113	369	367	523	524	46	-154	-3.413
4	20	3	NFkB-p65 (Phospho-Ser311)	113	455	456	496	497	43	-41	-0.953
4	20	4	NFkB-p65 (Phospho-Ser311)	113	450	448	487	490	51	-37	-0.824
4	20	5	NFkB-p65 (Phospho-Ser311)	113	456	455	483	485	50	-27	-0.6
4	20	6	NFkB-p65 (Phospho-Ser311)	113	490	480	474	474	43	16	0.14
4	21	1	EGFR	114	944	974	523	525	48	421	9.354
4	21	2	EGFR	114	934	992	526	528	67	408	6.925
4	21	3	EGFR	114	915	961	512	513	43	403	10.419
4	21	4	EGFR	114	899	976	514	516	74	385	6.216
4	21	5	EGFR	114	895	953	508	509	46	387	9.652
4	21	6	EGFR	114	809	930	493	495	44	316	9.886
4	22	1	EGFR (Phospho-Tyr1172)	115	364	379	554	555	48	-190	-3.667
4	22	2	EGFR (Phospho-Tyr1172)	115	341	352	561	561	56	-220	-3.732
4	22	3	EGFR (Phospho-Tyr1172)	115	323	350	557	565	83	-234	-2.59
4	22	4	EGFR (Phospho-Tyr1172)	115	340	359	545	569	149	-205	-1.409
4	22	5	EGFR (Phospho-Tyr1172)	115	323	345	517	519	49	-194	-3.551
4	22	6	EGFR (Phospho-Tyr1172)	115	338	360	504	506	45	-166	-3.244
4	23	1	EGFR (Phospho-Tyr869)	116	355	377	551	552	48	-196	-3.646
4	23	2	EGFR (Phospho-Tyr869)	116	330	344	551	555	134	-221	-1.575
4	23	3	EGFR (Phospho-Tyr869)	116	344	351	536	540	55	-192	-3.436
4	23	4	EGFR (Phospho-Tyr869)	116	407	412	503	506	44	-96	-2.136
4	23	5	EGFR (Phospho-Tyr869)	116	401	422	487	488	46	-86	-1.435
4	23	6	EGFR (Phospho-Tyr869)	116	432	474	496	498	98	-64	-0.245
4	24	1	mTOR	117	326	367	516	519	76	-190	-2
4	24	2	mTOR	117	278	388	500	504	131	-222	-0.885
4	24	3	mTOR	117	318	360	500	501	43	-182	-3.279
4	24	4	mTOR	117	310	350	492	497	86	-182	-1.709
4	24	5	mTOR	117	295	338	477	478	50	-182	-2.8
4	24	6	mTOR	117	304	348	493	495	49	-189	-3
4	25	1	mTOR (Phospho-Ser2448)	118	343	372	494	498	88	-151	-1.432
4	25	2	mTOR (Phospho-Ser2448)	118	296	349	486	487	41	-190	-3.366
4	25	3	mTOR (Phospho-Ser2448)	118	292	349	486	488	47	-194	-2.957
4	25	4	mTOR (Phospho-Ser2448)	118	294	344	490	491	46	-196	-3.196
4	25	5	mTOR (Phospho-Ser2448)	118	302	355	496	498	80	-194	-1.787
4	25	6	mTOR (Phospho-Ser2448)	118	297	349	486	489	56	-189	-2.5
4	26	1	mTOR (Phospho-Ser2481)	119	398	441	504	521	545	-106	-0.147
4	26	2	mTOR (Phospho-Ser2481)	119	349	396	529	531	62	-180	-2.177
4	26	3	mTOR (Phospho-Ser2481)	119	348	408	535	536	49	-187	-2.612
4	26	4	mTOR (Phospho-Ser2481)	119	369	394	536	539	60	-167	-2.417
4	26	5	mTOR (Phospho-Ser2481)	119	383	1247	534	534	47	-151	15.17
4	26	6	mTOR (Phospho-Ser2481)	119	395	434	541	544	54	-146	-2.037
4	27	1	4E-BP1	120	378	442	499	511	498	-121	-0.139
4	27	2	4E-BP1	120	374	417	513	515	53	-139	-1.849
4	27	3	4E-BP1	120	350	409	510	511	61	-160	-1.672
4	27	4	4E-BP1	120	364	403	502	510	390	-138	-0.274
4	27	5	4E-BP1	120	363	401	517	519	56	-154	-2.107
4	27	6	4E-BP1	120	369	428	531	533	52	-162	-2.019
4	28	1	4E-BP1 (Phospho-Thr45)	121	2946	3272	455	457	40	2491	70.375
4	28	2	4E-BP1 (Phospho-Thr45)	121	3016	3638	452	454	40	2564	79.6
4	28	3	4E-BP1 (Phospho-Thr45)	121	3042	3410	451	453	41	2591	72.122
4	28	4	4E-BP1 (Phospho-Thr45)	121	3186	3535	454	457	45	2732	68.4
4	28	5	4E-BP1 (Phospho-Thr45)	121	3046	3502	477	479	42	2569	71.976
4	28	6	4E-BP1 (Phospho-Thr45)	121	3017	3405	487	488	41	2530	71.146
4	29	1	Met	122	289	320	469	473	50	-180	-3.06
4	29	2	Met	122	269	290	479	479	45	-210	-4.2
4	29	3	Met	122	262	284	476	477	44	-214	-4.386
4	29	4	Met	122	269	289	480	492	583	-211	-0.348
4	29	5	Met	122	270	291	498	527	652	-228	-0.362
4	29	6	Met	122	282	452	516	519	52	-234	-1.288
4	30	1	Met (Phospho-Tyr1234)	123	319	360	449	453	52	-130	-1.788
4	30	2	Met (Phospho-Tyr1234)	123	292	325	454	458	115	-162	-1.157
4	30	3	Met (Phospho-Tyr1234)	123	277	318	462	471	418	-185	-0.366
4	30	4	Met (Phospho-Tyr1234)	123	302	348	501	503	48	-199	-3.229
4	30	5	Met (Phospho-Tyr1234)	123	304	333	497	498	50	-193	-3.3
4	30	6	Met (Phospho-Tyr1234)	123	340	365	496	498	73	-156	-1.822
4	31	1	elF4E	124	323	384	413	415	39	-90	-0.795
4	31	2	elF4E	124	314	342	421	423	45	-107	-1.8
4	31	3	elF4E	124	296	331	432	434	49	-136	-2.102
4	31	4	elF4E	124	296	323	459	462	53	-163	-2.623
4	31	5	elF4E	124	307	341	445	446	53	-138	-1.981
4	31	6	elF4E	124	293	327	445	457	626	-152	-0.208
4	32	1	elF4E (Phospho-Ser209)	125	355	373	383	384	41	-28	-0.268
4	32	2	elF4E (Phospho-Ser209)	125	387	420	383	390	298	4	0.101
4	32	3	elF4E (Phospho-Ser209)	125	361	389	392	394	54	-31	-0.093
4	32	4	elF4E (Phospho-Ser209)	125	382	408	402	405	45	-20	0.067
4	32	5	elF4E (Phospho-Ser209)	125	358	368	403	404	71	-45	-0.507
4	32	6	elF4E (Phospho-Ser209)	125	371	385	394	399	207	-23	-0.068
5	1	1	BRCA1	126	474	543	235	237	37	239	8.27
5	1	2	BRCA1	126	442	489	234	236	40	208	6.325
5	1	3	BRCA1	126	468	518	237	239	67	231	4.164
5	1	4	BRCA1	126	435	494	239	240	31	196	8.194
5	1	5	BRCA1	126	383	444	239	240	32	144	6.375
5	1	6	BRCA1	126	413	445	242	241	39	171	5.231
5	2	1	BRCA1 (Phospho-Ser1423)	127	432	450	249	251	31	183	6.419
5	2	2	BRCA1 (Phospho-Ser1423)	127	449	533	250	252	33	199	8.515
5	2	3	BRCA1 (Phospho-Ser1423)	127	391	405	248	249	49	143	3.184
5	2	4	BRCA1 (Phospho-Ser1423)	127	369	374	253	254	38	116	3.158
5	2	5	BRCA1 (Phospho-Ser1423)	127	359	372	270	272	45	89	2.222
5	2	6	BRCA1 (Phospho-Ser1423)	127	414	483	250	261	541	164	0.41
5	3	1	CDK1/CDC2	128	327	354	288	289	35	39	1.857
5	3	2	CDK1/CDC2	128	291	313	275	278	39	16	0.897
5	3	3	CDK1/CDC2	128	310	319	291	293	38	19	0.684
5	3	4	CDK1/CDC2	128	303	313	300	301	40	3	0.3
5	3	5	CDK1/CDC2	128	287	312	306	304	44	-19	0.182
5	3	6	CDK1/CDC2	128	289	314	283	284	44	6	0.682
5	4	1	CDK1/CDC2 (Phospho-Tyr15)	129	347	360	297	303	45	50	1.267
5	4	2	CDK1/CDC2 (Phospho-Tyr15)	129	337	344	314	318	64	23	0.406
5	4	3	CDK1/CDC2 (Phospho-Tyr15)	129	299	324	308	310	50	-9	0.28
5	4	4	CDK1/CDC2 (Phospho-Tyr15)	129	319	331	324	327	41	-5	0.098
5	4	5	CDK1/CDC2 (Phospho-Tyr15)	129	312	327	335	338	46	-23	-0.239
5	4	6	CDK1/CDC2 (Phospho-Tyr15)	129	329	339	334	336	43	-5	0.07
5	5	1	p44/42 MAP Kinase	130	293	302	338	344	96	-45	-0.437
5	5	2	p44/42 MAP Kinase	130	292	308	347	351	53	-55	-0.811
5	5	3	p44/42 MAP Kinase	130	273	302	359	361	46	-86	-1.283
5	5	4	p44/42 MAP Kinase	130	285	299	352	354	45	-67	-1.222
5	5	5	p44/42 MAP Kinase	130	265	285	349	350	48	-84	-1.354
5	5	6	p44/42 MAP Kinase	130	278	293	370	375	74	-92	-1.108
5	6	1	p44/42 MAP Kinase (Phospho-Tyr204)	131	318	337	366	375	64	-48	-0.594
5	6	2	p44/42 MAP Kinase (Phospho-Tyr204)	131	302	307	353	358	50	-51	-1.02
5	6	3	p44/42 MAP Kinase (Phospho-Tyr204)	131	321	326	385	385	79	-64	-0.747
5	6	4	p44/42 MAP Kinase (Phospho-Tyr204)	131	300	312	367	370	70	-67	-0.829
5	6	5	p44/42 MAP Kinase (Phospho-Tyr204)	131	283	288	341	349	95	-58	-0.642
5	6	6	p44/42 MAP Kinase (Phospho-Tyr204)	131	323	333	385	393	81	-62	-0.741
5	7	1	SAPK/JNK	132	250	279	350	355	47	-100	-1.617
5	7	2	SAPK/JNK	132	237	252	336	340	49	-99	-1.796
5	7	3	SAPK/JNK	132	226	252	362	362	50	-136	-2.2
5	7	4	SAPK/JNK	132	217	250	363	365	39	-146	-2.949
5	7	5	SAPK/JNK	132	223	251	334	336	57	-111	-1.491
5	7	6	SAPK/JNK	132	219	233	363	364	45	-144	-2.911
5	8	1	SAPK/JNK (Phospho-Tyr185)	133	358	359	364	366	42	-6	-0.167
5	8	2	SAPK/JNK (Phospho-Tyr185)	133	313	315	366	372	95	-53	-0.6
5	8	3	SAPK/JNK (Phospho-Tyr185)	133	313	316	395	399	79	-82	-1.051
5	8	4	SAPK/JNK (Phospho-Tyr185)	133	291	303	385	386	38	-94	-2.184
5	8	5	SAPK/JNK (Phospho-Tyr185)	133	304	300	362	364	55	-58	-1.164
5	8	6	SAPK/JNK (Phospho-Tyr185)	133	319	339	375	376	41	-56	-0.902
5	9	1	P38 MAPK	134	1295	1989	368	372	64	927	25.266
5	9	2	P38 MAPK	134	1165	1753	374	391	415	791	3.282
5	9	3	P38 MAPK	134	1143	1591	386	388	43	757	27.977
5	9	4	P38 MAPK	134	1205	1709	378	381	78	827	17.026
5	9	5	P38 MAPK	134	1105	1583	354	355	41	751	29.951
5	9	6	P38 MAPK	134	1081	1683	375	376	42	706	31.119
5	10	1	P38 MAPK (Phospho-Thr180/Tyr182)	135	334	409	343	346	63	-9	1
5	10	2	P38 MAPK (Phospho-Thr180/Tyr182)	135	319	397	357	359	41	-38	0.927
5	10	3	P38 MAPK (Phospho-Thr180/Tyr182)	135	323	390	344	346	39	-21	1.128
5	10	4	P38 MAPK (Phospho-Thr180/Tyr182)	135	320	395	339	344	95	-19	0.537
5	10	5	P38 MAPK (Phospho-Thr180/Tyr182)	135	305	382	318	320	35	-13	1.771
5	10	6	P38 MAPK (Phospho-Thr180/Tyr182)	135	290	366	335	337	43	-45	0.674
5	11	1	RelB	136	278	296	374	376	62	-96	-1.29
5	11	2	RelB	136	253	274	372	373	41	-119	-2.415
5	11	3	RelB	136	240	260	362	364	52	-122	-2
5	11	4	RelB	136	249	278	368	369	37	-119	-2.459
5	11	5	RelB	136	248	261	359	361	46	-111	-2.174
5	11	6	RelB	136	251	264	361	367	94	-110	-1.096
5	12	1	RelB (Phospho-Ser552)	137	451	525	387	395	208	64	0.625
5	12	2	RelB (Phospho-Ser552)	137	432	574	376	382	66	56	2.909
5	12	3	RelB (Phospho-Ser552)	137	439	514	389	392	49	50	2.49
5	12	4	RelB (Phospho-Ser552)	137	437	506	373	380	164	64	0.768
5	12	5	RelB (Phospho-Ser552)	137	427	490	344	348	55	83	2.582
5	12	6	RelB (Phospho-Ser552)	137	424	496	358	363	93	66	1.43
5	13	1	DARPP-32	138	532	750	419	423	104	113	3.144
5	13	2	DARPP-32	138	398	411	436	440	54	-38	-0.537
5	13	3	DARPP-32	138	389	400	434	437	52	-45	-0.712
5	13	4	DARPP-32	138	383	420	404	407	48	-21	0.271
5	13	5	DARPP-32	138	445	612	367	369	41	78	5.927
5	13	6	DARPP-32	138	388	392	401	404	50	-13	-0.24
5	14	1	DARPP-32 (Phospho-Thr34)	139	337	366	454	455	43	-117	-2.07
5	14	2	DARPP-32 (Phospho-Thr34)	139	303	335	455	456	52	-152	-2.327
5	14	3	DARPP-32 (Phospho-Thr34)	139	298	315	448	450	66	-150	-2.045
5	14	4	DARPP-32 (Phospho-Thr34)	139	290	314	434	438	80	-144	-1.55
5	14	5	DARPP-32 (Phospho-Thr34)	139	289	308	406	412	55	-117	-1.891
5	14	6	DARPP-32 (Phospho-Thr34)	139	295	324	410	414	51	-115	-1.765
5	15	1	eIF2A	140	444	524	460	462	49	-16	1.265
5	15	2	eIF2A	140	441	521	453	458	74	-12	0.851
5	15	3	eIF2A	140	440	546	451	458	111	-11	0.793
5	15	4	eIF2A	140	421	540	442	447	91	-21	1.022
5	15	5	eIF2A	140	409	501	462	467	80	-53	0.425
5	15	6	eIF2A	140	399	473	462	464	66	-63	0.136
5	16	1	eIF2A (Phospho-Ser51)	141	287	315	422	425	62	-135	-1.774
5	16	2	eIF2A (Phospho-Ser51)	141	277	307	419	421	44	-142	-2.591
5	16	3	eIF2A (Phospho-Ser51)	141	262	280	399	404	287	-137	-0.432
5	16	4	eIF2A (Phospho-Ser51)	141	251	275	397	399	41	-146	-3.024
5	16	5	eIF2A (Phospho-Ser51)	141	253	287	432	434	47	-179	-3.128
5	16	6	eIF2A (Phospho-Ser51)	141	262	293	443	448	159	-181	-0.975
5	17	1	P70S6K	142	443	454	459	461	44	-16	-0.159
5	17	2	P70S6K	142	396	423	472	475	50	-76	-1.04
5	17	3	P70S6K	142	394	421	429	435	62	-35	-0.226
5	17	4	P70S6K	142	371	390	442	444	43	-71	-1.256
5	17	5	P70S6K	142	391	398	465	465	82	-74	-0.817
5	17	6	P70S6K	142	405	410	476	480	159	-71	-0.44
5	18	1	P70S6K (Phospho-Ser424)	143	318	333	468	468	44	-150	-3.068
5	18	2	P70S6K (Phospho-Ser424)	143	294	316	464	468	51	-170	-2.98
5	18	3	P70S6K (Phospho-Ser424)	143	284	306	422	427	57	-138	-2.123
5	18	4	P70S6K (Phospho-Ser424)	143	273	295	435	437	50	-162	-2.84
5	18	5	P70S6K (Phospho-Ser424)	143	264	285	460	463	51	-196	-3.49
5	18	6	P70S6K (Phospho-Ser424)	143	299	319	487	488	48	-188	-3.521
5	19	1	P70S6K (Phospho-Thr421)	144	358	387	496	517	1071	-138	-0.121
5	19	2	P70S6K (Phospho-Thr421)	144	306	344	482	485	49	-176	-2.878
5	19	3	P70S6K (Phospho-Thr421)	144	307	336	457	459	54	-150	-2.278
5	19	4	P70S6K (Phospho-Thr421)	144	296	330	457	460	54	-161	-2.407
5	19	5	P70S6K (Phospho-Thr421)	144	290	323	466	468	49	-176	-2.959
5	19	6	P70S6K (Phospho-Thr421)	144	311	345	480	499	343	-169	-0.449
5	20	1	Synuclein alpha	145	279	296	505	506	43	-226	-4.884
5	20	2	Synuclein alpha	145	283	293	474	477	58	-191	-3.172
5	20	3	Synuclein alpha	145	256	267	461	475	302	-205	-0.689
5	20	4	Synuclein alpha	145	248	267	470	471	44	-222	-4.636
5	20	5	Synuclein alpha	145	247	264	468	469	41	-221	-5
5	20	6	Synuclein alpha	145	265	277	465	467	54	-200	-3.519
5	21	1	Synuclein alpha (Phospho-Tyr136)	146	328	348	517	519	48	-189	-3.562
5	21	2	Synuclein alpha (Phospho-Tyr136)	146	326	329	463	466	57	-137	-2.404
5	21	3	Synuclein alpha (Phospho-Tyr136)	146	319	320	443	455	300	-124	-0.45
5	21	4	Synuclein alpha (Phospho-Tyr136)	146	303	305	494	497	49	-191	-3.918
5	21	5	Synuclein alpha (Phospho-Tyr136)	146	285	293	474	478	55	-189	-3.364
5	21	6	Synuclein alpha (Phospho-Tyr136)	146	323	321	465	467	49	-142	-2.98
5	22	1	CaMK2A	147	381	430	527	529	48	-146	-2.062
5	22	2	CaMK2A	147	367	409	502	503	49	-135	-1.918
5	22	3	CaMK2A	147	373	428	476	480	53	-103	-0.981
5	22	4	CaMK2A	147	363	412	505	506	46	-142	-2.043
5	22	5	CaMK2A	147	357	408	476	477	52	-119	-1.327
5	22	6	CaMK2A	147	380	405	498	501	66	-118	-1.455
5	23	1	CaMK2A (Phospho-Thr286)	148	441	420	504	510	210	-63	-0.429
5	23	2	CaMK2A (Phospho-Thr286)	148	324	333	497	502	211	-173	-0.801
5	23	3	CaMK2A (Phospho-Thr286)	148	365	353	462	466	49	-97	-2.306
5	23	4	CaMK2A (Phospho-Thr286)	148	305	317	495	497	44	-190	-4.091
5	23	5	CaMK2A (Phospho-Thr286)	148	369	362	467	471	113	-98	-0.965
5	23	6	CaMK2A (Phospho-Thr286)	148	331	333	525	528	112	-194	-1.741
5	24	1	CPI17 alpha	149	239	274	510	511	47	-271	-5.043
5	24	2	CPI17 alpha	149	232	262	483	486	50	-251	-4.48
5	24	3	CPI17 alpha	149	224	270	464	466	45	-240	-4.356
5	24	4	CPI17 alpha	149	225	256	476	478	45	-251	-4.933
5	24	5	CPI17 alpha	149	214	255	475	478	50	-261	-4.46
5	24	6	CPI17 alpha	149	229	261	521	522	46	-292	-5.674
5	25	1	CPI17 alpha (Phospho-Thr38)	150	268	308	504	506	72	-236	-2.75
5	25	2	CPI17 alpha (Phospho-Thr38)	150	252	281	475	484	290	-223	-0.7
5	25	3	CPI17 alpha (Phospho-Thr38)	150	249	277	461	465	167	-212	-1.126
5	25	4	CPI17 alpha (Phospho-Thr38)	150	240	269	467	468	46	-227	-4.326
5	25	5	CPI17 alpha (Phospho-Thr38)	150	253	281	494	498	98	-241	-2.214
5	25	6	CPI17 alpha (Phospho-Thr38)	150	259	298	523	528	98	-264	-2.347
5	26	1	Gab1	151	327	366	546	547	60	-219	-3.017
5	26	2	Gab1	151	284	330	520	523	61	-236	-3.164
5	26	3	Gab1	151	283	322	495	496	51	-212	-3.412
5	26	4	Gab1	151	289	329	512	513	55	-223	-3.345
5	26	5	Gab1	151	286	330	529	530	57	-243	-3.509
5	26	6	Gab1	151	311	354	536	538	58	-225	-3.172
5	27	1	Gab1 (Phospho-Tyr627)	152	293	341	538	541	150	-245	-1.333
5	27	2	Gab1 (Phospho-Tyr627)	152	269	303	512	514	49	-243	-4.306
5	27	3	Gab1 (Phospho-Tyr627)	152	270	309	507	509	47	-237	-4.255
5	27	4	Gab1 (Phospho-Tyr627)	152	256	288	515	517	48	-259	-4.771
5	27	5	Gab1 (Phospho-Tyr627)	152	263	338	519	519	52	-256	-3.481
5	27	6	Gab1 (Phospho-Tyr627)	152	272	309	528	530	47	-256	-4.702
5	28	1	NMDAR1 (Phospho-Ser897)	153	291	335	518	522	150	-227	-1.247
5	28	2	NMDAR1 (Phospho-Ser897)	153	258	293	498	526	773	-240	-0.301
5	28	3	NMDAR1 (Phospho-Ser897)	153	254	292	485	486	46	-231	-4.217
5	28	4	NMDAR1 (Phospho-Ser897)	153	260	300	492	493	45	-232	-4.289
5	28	5	NMDAR1 (Phospho-Ser897)	153	256	289	499	501	47	-243	-4.511
5	28	6	NMDAR1 (Phospho-Ser897)	153	273	307	516	520	54	-243	-3.944
5	29	1	NMDAR2A/B (Phospho-Tyr1246/1252)	154	543	676	503	505	52	40	3.288
5	29	2	NMDAR2A/B (Phospho-Tyr1246/1252)	154	546	607	494	496	52	52	2.135
5	29	3	NMDAR2A/B (Phospho-Tyr1246/1252)	154	520	593	478	484	256	42	0.426
5	29	4	NMDAR2A/B (Phospho-Tyr1246/1252)	154	461	568	480	481	44	-19	1.977
5	29	5	NMDAR2A/B (Phospho-Tyr1246/1252)	154	503	553	484	487	48	19	1.375
5	29	6	NMDAR2A/B (Phospho-Tyr1246/1252)	154	545	597	495	500	99	50	0.98
5	30	1	PKC delta	155	248	268	515	536	820	-267	-0.327
5	30	2	PKC delta	155	229	246	498	502	55	-269	-4.655
5	30	3	PKC delta	155	234	244	492	500	256	-258	-1
5	30	4	PKC delta	155	226	244	488	490	51	-262	-4.824
5	30	5	PKC delta	155	251	271	483	485	86	-232	-2.488
5	30	6	PKC delta	155	224	249	489	489	48	-265	-5
5	31	1	PKC delta (Phospho-Ser645)	156	364	395	460	471	540	-96	-0.141
5	31	2	PKC delta (Phospho-Ser645)	156	319	344	447	450	59	-128	-1.797
5	31	3	PKC delta (Phospho-Ser645)	156	318	354	447	449	56	-129	-1.696
5	31	4	PKC delta (Phospho-Ser645)	156	316	342	441	443	51	-125	-1.98
5	31	5	PKC delta (Phospho-Ser645)	156	328	345	443	444	50	-115	-1.98
5	31	6	PKC delta (Phospho-Ser645)	156	331	346	447	448	45	-116	-2.267
5	32	1	PKC theta	157	323	343	369	375	60	-46	-0.533
5	32	2	PKC theta	157	294	305	363	367	52	-69	-1.192
5	32	3	PKC theta	157	312	332	398	401	54	-86	-1.278
5	32	4	PKC theta	157	305	318	376	379	70	-71	-0.871
5	32	5	PKC theta	157	303	323	373	374	43	-70	-1.186
5	32	6	PKC theta	157	330	341	390	394	166	-60	-0.319
6	1	1	PKC theta (Phospho-Thr538)	158	498	542	266	266	41	232	6.732
6	1	2	PKC theta (Phospho-Thr538)	158	436	464	244	243	43	192	5.14
6	1	3	PKC theta (Phospho-Thr538)	158	414	438	223	225	42	191	5.071
6	1	4	PKC theta (Phospho-Thr538)	158	387	402	214	219	73	173	2.507
6	1	5	PKC theta (Phospho-Thr538)	158	384	408	215	219	38	169	4.974
6	1	6	PKC theta (Phospho-Thr538)	158	426	471	215	217	31	211	8.194
6	2	1	HSP90B	159	303	321	270	271	32	33	1.563
6	2	2	HSP90B	159	284	294	275	276	33	9	0.545
6	2	3	HSP90B	159	299	303	273	274	46	26	0.63
6	2	4	HSP90B	159	278	289	281	292	630	-3	-0.005
6	2	5	HSP90B	159	279	282	282	283	36	-3	-0.028
6	2	6	HSP90B	159	293	296	277	273	41	16	0.561
6	3	1	HSP90B (Phospho-Ser226)	160	1122	1133	282	284	34	840	24.971
6	3	2	HSP90B (Phospho-Ser226)	160	1079	1044	295	298	49	784	15.224
6	3	3	HSP90B (Phospho-Ser226)	160	1034	1046	307	312	105	727	6.99
6	3	4	HSP90B (Phospho-Ser226)	160	990	1021	309	312	46	681	15.413
6	3	5	HSP90B (Phospho-Ser226)	160	708	759	309	311	37	399	12.108
6	3	6	HSP90B (Phospho-Ser226)	160	1008	1006	307	309	41	701	17
6	4	1	IkB-epsilon	161	1201	1788	302	305	53	899	27.981
6	4	2	IkB-epsilon	161	1237	1879	307	309	49	930	32.041
6	4	3	IkB-epsilon	161	1184	1689	320	323	48	864	28.458
6	4	4	IkB-epsilon	161	1125	1621	321	325	56	804	23.143
6	4	5	IkB-epsilon	161	1216	1758	318	320	40	898	35.95
6	4	6	IkB-epsilon	161	1096	1670	330	333	48	766	27.854
6	5	1	IkB-epsilon (Phospho-Ser22)	162	342	410	307	309	45	35	2.244
6	5	2	IkB-epsilon (Phospho-Ser22)	162	331	439	300	302	34	31	4.029
6	5	3	IkB-epsilon (Phospho-Ser22)	162	337	439	309	315	246	28	0.504
6	5	4	IkB-epsilon (Phospho-Ser22)	162	329	422	309	313	51	20	2.137
6	5	5	IkB-epsilon (Phospho-Ser22)	162	313	381	283	285	43	30	2.233
6	5	6	IkB-epsilon (Phospho-Ser22)	162	251	262	352	350	52	-101	-1.692
6	6	1	Myc	163	241	263	336	338	40	-95	-1.875
6	6	2	Myc	163	237	258	345	351	324	-108	-0.287
6	6	3	Myc	163	225	251	344	345	48	-119	-1.958
6	6	4	Myc	163	219	242	331	334	42	-112	-2.19
6	6	5	Myc	163	208	231	305	310	46	-97	-1.717
6	6	6	Myc	163	234	272	366	369	47	-132	-2.064
6	7	1	Myc (Phospho-Ser62)	164	292	299	344	347	37	-52	-1.297
6	7	2	Myc (Phospho-Ser62)	164	221	233	373	378	47	-152	-3.085
6	7	3	Myc (Phospho-Ser62)	164	220	228	386	396	101	-166	-1.663
6	7	4	Myc (Phospho-Ser62)	164	255	261	333	338	47	-78	-1.638
6	7	5	Myc (Phospho-Ser62)	164	212	218	325	332	53	-113	-2.151
6	7	6	Myc (Phospho-Ser62)	164	243	252	383	385	67	-140	-1.985
6	8	1	Shc	165	1254	1963	348	357	364	906	4.412
6	8	2	Shc	165	307	394	376	378	44	-69	0.364
6	8	3	Shc	165	314	379	390	395	268	-76	-0.06
6	8	4	Shc	165	357	435	352	356	46	5	1.717
6	8	5	Shc	165	703	1108	323	326	44	380	17.773
6	8	6	Shc	165	292	370	381	385	51	-89	-0.294
6	9	1	Shc (Phospho-Tyr349)	166	246	255	388	399	483	-142	-0.298
6	9	2	Shc (Phospho-Tyr349)	166	342	408	367	371	50	-25	0.74
6	9	3	Shc (Phospho-Tyr349)	166	357	419	362	368	268	-5	0.19
6	9	4	Shc (Phospho-Tyr349)	166	216	227	381	387	138	-165	-1.159
6	9	5	Shc (Phospho-Tyr349)	166	215	223	374	378	52	-159	-2.981
6	9	6	Shc (Phospho-Tyr349)	166	222	233	384	386	47	-162	-3.255
6	10	1	SHP-2	167	349	383	366	370	88	-17	0.148
6	10	2	SHP-2	167	334	361	390	394	54	-56	-0.611
6	10	3	SHP-2	167	304	345	372	376	56	-68	-0.554
6	10	4	SHP-2	167	304	343	385	389	58	-81	-0.793
6	10	5	SHP-2	167	307	342	375	379	60	-68	-0.617
6	10	6	SHP-2	167	317	358	352	355	44	-35	0.068
6	11	1	SHP-2 (Phospho-Tyr542)	168	217	228	366	375	213	-149	-0.69
6	11	2	SHP-2 (Phospho-Tyr542)	168	216	225	382	386	93	-166	-1.731
6	11	3	SHP-2 (Phospho-Tyr542)	168	214	221	369	372	89	-155	-1.697
6	11	4	SHP-2 (Phospho-Tyr542)	168	211	218	380	383	54	-169	-3.056
6	11	5	SHP-2 (Phospho-Tyr542)	168	215	227	386	389	45	-171	-3.6
6	11	6	SHP-2 (Phospho-Tyr542)	168	207	217	370	374	46	-163	-3.413
6	12	1	Trk B	169	810	1210	353	356	68	457	12.559
6	12	2	Trk B	169	825	1207	360	362	44	465	19.205
6	12	3	Trk B	169	537	591	360	362	39	177	5.872
6	12	4	Trk B	169	786	1118	352	353	39	434	19.615
6	12	5	Trk B	169	305	308	391	394	47	-86	-1.83
6	12	6	Trk B	169	725	978	353	356	40	372	15.55
6	13	1	Trk B (Phospho-Tyr515)	170	523	599	358	361	42	165	5.667
6	13	2	Trk B (Phospho-Tyr515)	170	496	606	353	355	37	143	6.784
6	13	3	Trk B (Phospho-Tyr515)	170	512	618	355	357	43	157	6.07
6	13	4	Trk B (Phospho-Tyr515)	170	448	561	345	348	129	103	1.651
6	13	5	Trk B (Phospho-Tyr515)	170	411	550	381	388	72	30	2.25
6	13	6	Trk B (Phospho-Tyr515)	170	395	501	356	365	56	39	2.429
6	14	1	CrkII	171	378	432	409	411	45	-31	0.467
6	14	2	CrkII	171	346	399	410	411	43	-64	-0.279
6	14	3	CrkII	171	346	425	404	406	45	-58	0.422
6	14	4	CrkII	171	333	393	389	391	44	-56	0.045
6	14	5	CrkII	171	333	386	389	390	42	-56	-0.095
6	14	6	CrkII	171	321	364	375	381	169	-54	-0.101
6	15	1	CrkII (Phospho-Tyr221)	172	340	438	407	410	48	-67	0.583
6	15	2	CrkII (Phospho-Tyr221)	172	204	219	430	432	51	-226	-4.176
6	15	3	CrkII (Phospho-Tyr221)	172	195	211	432	445	516	-237	-0.453
6	15	4	CrkII (Phospho-Tyr221)	172	194	210	417	418	44	-223	-4.727
6	15	5	CrkII (Phospho-Tyr221)	172	199	213	413	417	100	-214	-2.04
6	15	6	CrkII (Phospho-Tyr221)	172	200	214	402	404	41	-202	-4.634
6	16	1	eEF2K	173	390	465	405	405	43	-15	1.395
6	16	2	eEF2K	173	353	494	407	409	44	-54	1.932
6	16	3	eEF2K	173	369	441	407	421	516	-38	0.039
6	16	4	eEF2K	173	349	442	401	403	43	-52	0.907
6	16	5	eEF2K	173	339	414	391	394	144	-52	0.139
6	16	6	eEF2K	173	350	428	390	392	47	-40	0.766
6	17	1	eEF2K (Phospho-Ser366)	174	332	339	433	435	43	-101	-2.233
6	17	2	eEF2K (Phospho-Ser366)	174	452	573	401	404	46	51	3.674
6	17	3	eEF2K (Phospho-Ser366)	174	293	309	420	423	48	-127	-2.375
6	17	4	eEF2K (Phospho-Ser366)	174	282	304	421	421	52	-139	-2.25
6	17	5	eEF2K (Phospho-Ser366)	174	294	303	417	420	61	-123	-1.918
6	17	6	eEF2K (Phospho-Ser366)	174	301	311	405	406	43	-104	-2.209
6	18	1	STAT5B	175	384	409	451	452	47	-67	-0.915
6	18	2	STAT5B	175	353	371	433	433	45	-80	-1.378
6	18	3	STAT5B	175	351	376	431	434	45	-80	-1.289
6	18	4	STAT5B	175	330	355	422	423	46	-92	-1.478
6	18	5	STAT5B	175	339	353	410	411	41	-71	-1.415
6	18	6	STAT5B	175	347	371	399	402	47	-52	-0.66
6	19	1	STAT5B (Phospho-Ser731)	176	284	295	478	479	51	-194	-3.608
6	19	2	STAT5B (Phospho-Ser731)	176	266	283	473	474	69	-207	-2.768
6	19	3	STAT5B (Phospho-Ser731)	176	272	284	464	467	68	-192	-2.691
6	19	4	STAT5B (Phospho-Ser731)	176	254	273	443	445	46	-189	-3.739
6	19	5	STAT5B (Phospho-Ser731)	176	278	301	414	418	97	-136	-1.206
6	19	6	STAT5B (Phospho-Ser731)	176	269	278	420	422	49	-151	-2.939
6	20	1	SYK	177	1980	2200	481	483	47	1499	36.532
6	20	2	SYK	177	1959	2113	487	490	112	1472	14.491
6	20	3	SYK	177	1784	1938	481	484	47	1303	30.936
6	20	4	SYK	177	1946	1993	454	457	57	1492	26.947
6	20	5	SYK	177	1695	1800	422	425	45	1273	30.556
6	20	6	SYK	177	1779	1906	429	431	44	1350	33.523
6	21	1	SYK (Phospho-Tyr348)	178	370	384	512	514	68	-142	-1.912
6	21	2	SYK (Phospho-Tyr348)	178	340	351	528	530	114	-188	-1.57
6	21	3	SYK (Phospho-Tyr348)	178	331	338	525	527	64	-194	-2.953
6	21	4	SYK (Phospho-Tyr348)	178	319	330	501	507	171	-182	-1.035
6	21	5	SYK (Phospho-Tyr348)	178	324	330	481	484	66	-157	-2.333
6	21	6	SYK (Phospho-Tyr348)	178	327	343	472	474	67	-145	-1.955
6	22	1	ACC1	179	1490	1512	498	502	84	992	12.024
6	22	2	ACC1	179	1208	1315	524	528	54	684	14.574
6	22	3	ACC1	179	1231	1245	531	537	67	700	10.567
6	22	4	ACC1	179	1236	1266	507	513	67	729	11.239
6	22	5	ACC1	179	1207	1185	496	502	86	711	7.942
6	22	6	ACC1	179	1104	1148	465	469	54	639	12.574
6	23	1	ACC1 (Phospho-Ser80)	180	534	537	493	498	62	41	0.629
6	23	2	ACC1 (Phospho-Ser80)	180	512	508	495	499	55	17	0.164
6	23	3	ACC1 (Phospho-Ser80)	180	482	480	487	490	50	-5	-0.2
6	23	4	ACC1 (Phospho-Ser80)	180	402	409	476	481	129	-74	-0.558
6	23	5	ACC1 (Phospho-Ser80)	180	438	453	461	466	120	-23	-0.108
6	23	6	ACC1 (Phospho-Ser80)	180	461	458	455	457	45	6	0.022
6	24	1	Caspase 8	181	351	402	492	500	66	-141	-1.485
6	24	2	Caspase 8	181	333	376	501	514	91	-168	-1.516
6	24	3	Caspase 8	181	335	397	473	479	230	-138	-0.357
6	24	4	Caspase 8	181	321	367	452	454	42	-131	-2.071
6	24	5	Caspase 8	181	312	351	448	453	144	-136	-0.708
6	24	6	Caspase 8	181	314	359	446	455	270	-132	-0.356
6	25	1	Caspase 8	182	292	365	525	542	166	-233	-1.066
6	25	2	Caspase 8	182	273	330	509	516	142	-236	-1.31
6	25	3	Caspase 8	182	284	341	505	507	50	-221	-3.32
6	25	4	Caspase 8	182	281	336	485	488	71	-204	-2.141
6	25	5	Caspase 8	182	265	320	470	474	47	-205	-3.277
6	25	6	Caspase 8	182	273	318	466	471	54	-193	-2.833
6	26	1	Caspase 8 (Phospho-Ser347)	183	407	428	539	541	65	-132	-1.738
6	26	2	Caspase 8 (Phospho-Ser347)	183	361	385	546	548	57	-185	-2.86
6	26	3	Caspase 8 (Phospho-Ser347)	183	348	370	540	542	53	-192	-3.245
6	26	4	Caspase 8 (Phospho-Ser347)	183	349	371	531	534	57	-182	-2.86
6	26	5	Caspase 8 (Phospho-Ser347)	183	357	367	501	513	495	-144	-0.295
6	26	6	Caspase 8 (Phospho-Ser347)	183	379	406	480	488	67	-101	-1.224
6	27	1	EEF2	184	1746	1698	520	530	179	1226	6.525
6	27	2	EEF2	184	1718	1703	521	525	59	1197	19.966
6	27	3	EEF2	184	1639	1712	512	522	79	1127	15.063
6	27	4	EEF2	184	1604	1694	490	493	65	1114	18.477
6	27	5	EEF2	184	1661	1635	494	496	52	1167	21.904
6	27	6	EEF2	184	1532	1568	494	495	46	1038	23.326
6	28	1	EEF2 (Phospho-Thr56)	185	512	550	501	507	80	11	0.538
6	28	2	EEF2 (Phospho-Thr56)	185	406	452	516	519	60	-110	-1.117
6	28	3	EEF2 (Phospho-Thr56)	185	438	492	518	522	70	-80	-0.429
6	28	4	EEF2 (Phospho-Thr56)	185	408	446	483	488	64	-75	-0.656
6	28	5	EEF2 (Phospho-Thr56)	185	459	482	474	481	287	-15	0.003
6	28	6	EEF2 (Phospho-Thr56)	185	415	450	496	498	52	-81	-0.923
6	29	1	SRF	186	718	852	465	468	56	253	6.857
6	29	2	SRF	186	650	787	458	461	46	192	7.087
6	29	3	SRF	186	631	767	462	470	61	169	4.869
6	29	4	SRF	186	639	770	454	463	64	185	4.797
6	29	5	SRF	186	649	789	469	479	75	180	4.133
6	29	6	SRF	186	636	770	463	472	374	173	0.797
6	30	1	SRF (Phospho-Ser99)	187	371	428	449	451	48	-78	-0.479
6	30	2	SRF (Phospho-Ser99)	187	323	379	447	449	45	-124	-1.556
6	30	3	SRF (Phospho-Ser99)	187	317	382	439	441	46	-122	-1.283
6	30	4	SRF (Phospho-Ser99)	187	310	366	433	450	734	-123	-0.114
6	30	5	SRF (Phospho-Ser99)	187	330	378	444	445	43	-114	-1.558
6	30	6	SRF (Phospho-Ser99)	187	348	396	443	445	48	-95	-1.021
6	31	1	STAT2	188	447	486	432	498	1437	15	-0.008
6	31	2	STAT2	188	419	458	436	439	70	-17	0.271
6	31	3	STAT2	188	421	574	428	430	46	-7	3.13
6	31	4	STAT2	188	418	452	426	433	193	-8	0.098
6	31	5	STAT2	188	398	444	436	440	60	-38	0.067
6	31	6	STAT2	188	443	500	426	429	57	17	1.246
6	32	1	STAT2 (Phospho-Tyr690)	189	411	528	394	394	40	17	3.35
6	32	2	STAT2 (Phospho-Tyr690)	189	437	492	391	391	46	46	2.196
6	32	3	STAT2 (Phospho-Tyr690)	189	402	482	394	395	42	8	2.071
6	32	4	STAT2 (Phospho-Tyr690)	189	435	477	395	401	153	40	0.497
6	32	5	STAT2 (Phospho-Tyr690)	189	406	489	391	393	44	15	2.182
6	32	6	STAT2 (Phospho-Tyr690)	189	465	504	402	405	50	63	1.98
7	1	1	AMPKbeta1	190	832	864	221	224	33	611	19.394
7	1	2	AMPKbeta1	190	946	996	211	214	37	735	21.135
7	1	3	AMPKbeta1	190	801	843	225	230	178	576	3.444
7	1	4	AMPKbeta1	190	738	809	234	237	111	504	5.153
7	1	5	AMPKbeta1	190	736	789	224	225	29	512	19.448
7	1	6	AMPKbeta1	190	796	795	218	219	31	578	18.581
7	2	1	AMPKbeta1 (Phospho-Ser182)	191	438	449	257	264	44	181	4.205
7	2	2	AMPKbeta1 (Phospho-Ser182)	191	385	391	248	250	34	137	4.147
7	2	3	AMPKbeta1 (Phospho-Ser182)	191	371	381	271	274	67	100	1.597
7	2	4	AMPKbeta1 (Phospho-Ser182)	191	371	374	269	273	108	102	0.935
7	2	5	AMPKbeta1 (Phospho-Ser182)	191	376	387	250	252	37	126	3.649
7	2	6	AMPKbeta1 (Phospho-Ser182)	191	461	448	243	246	33	218	6.121
7	3	1	Cyclin D1	192	1184	1249	308	307	58	876	16.241
7	3	2	Cyclin D1	192	1073	1109	274	276	57	799	14.614
7	3	3	Cyclin D1	192	1032	1083	283	285	57	749	14
7	3	4	Cyclin D1	192	1046	1046	277	279	46	769	16.674
7	3	5	Cyclin D1	192	948	977	283	284	37	665	18.73
7	3	6	Cyclin D1	192	912	960	279	281	45	633	15.089
7	4	1	Cyclin D1 (Phospho-Thr286)	193	2094	2450	327	329	79	1767	26.848
7	4	2	Cyclin D1 (Phospho-Thr286)	193	797	837	290	292	38	507	14.342
7	4	3	Cyclin D1 (Phospho-Thr286)	193	1921	2228	270	273	102	1651	19.167
7	4	4	Cyclin D1 (Phospho-Thr286)	193	1685	2118	262	263	35	1423	53
7	4	5	Cyclin D1 (Phospho-Thr286)	193	668	709	301	304	47	367	8.617
7	4	6	Cyclin D1 (Phospho-Thr286)	193	588	620	311	314	48	277	6.375
7	5	1	IKK alpha/beta	194	376	385	332	336	47	44	1.043
7	5	2	IKK alpha/beta	194	330	363	294	296	38	36	1.763
7	5	3	IKK alpha/beta	194	329	354	271	273	50	58	1.62
7	5	4	IKK alpha/beta	194	319	347	267	269	36	52	2.167
7	5	5	IKK alpha/beta	194	332	349	288	290	40	44	1.475
7	5	6	IKK alpha/beta	194	350	355	306	308	39	44	1.205
7	6	1	IKK alpha/beta (Phospho-Ser180/181)	195	367	421	354	357	48	13	1.333
7	6	2	IKK alpha/beta (Phospho-Ser180/181)	195	343	375	330	333	47	13	0.894
7	6	3	IKK alpha/beta (Phospho-Ser180/181)	195	264	335	294	297	48	-30	0.792
7	6	4	IKK alpha/beta (Phospho-Ser180/181)	195	305	362	290	292	38	15	1.842
7	6	5	IKK alpha/beta (Phospho-Ser180/181)	195	333	360	313	317	50	20	0.86
7	6	6	IKK alpha/beta (Phospho-Ser180/181)	195	346	387	333	337	47	13	1.064
7	7	1	IKK-beta	196	574	712	329	331	39	245	9.769
7	7	2	IKK-beta	196	511	627	321	322	41	190	7.439
7	7	3	IKK-beta	196	481	573	313	316	36	168	7.139
7	7	4	IKK-beta	196	461	558	305	308	38	156	6.579
7	7	5	IKK-beta	196	456	561	305	308	42	151	6.024
7	7	6	IKK-beta	196	449	551	307	310	38	142	6.342
7	8	1	IKK-beta (Phospho-Tyr188)	197	392	414	315	316	33	77	2.97
7	8	2	IKK-beta (Phospho-Tyr188)	197	351	405	298	304	152	53	0.664
7	8	3	IKK-beta (Phospho-Tyr188)	197	342	361	303	305	43	39	1.302
7	8	4	IKK-beta (Phospho-Tyr188)	197	353	373	302	305	45	51	1.511
7	8	5	IKK-beta (Phospho-Tyr188)	197	342	360	296	304	319	46	0.176
7	8	6	IKK-beta (Phospho-Tyr188)	197	382	398	322	332	319	60	0.207
7	9	1	IKK-beta (Phospho-Tyr199)	198	371	383	335	338	46	36	0.978
7	9	2	IKK-beta (Phospho-Tyr199)	198	331	345	338	340	55	-7	0.091
7	9	3	IKK-beta (Phospho-Tyr199)	198	317	334	346	348	52	-29	-0.269
7	9	4	IKK-beta (Phospho-Tyr199)	198	306	330	335	338	44	-29	-0.182
7	9	5	IKK-beta (Phospho-Tyr199)	198	314	328	324	327	45	-10	0.022
7	9	6	IKK-beta (Phospho-Tyr199)	198	334	350	330	333	43	4	0.395
7	10	1	IKK-gamma	199	549	836	340	343	61	209	8.082
7	10	2	IKK-gamma	199	547	791	348	350	41	199	10.756
7	10	3	IKK-gamma	199	562	818	347	349	46	215	10.196
7	10	4	IKK-gamma	199	528	771	333	336	48	195	9.063
7	10	5	IKK-gamma	199	531	781	328	330	41	203	11
7	10	6	IKK-gamma	199	517	730	313	314	37	204	11.243
7	11	1	IKK-gamma (Phospho-Ser31)	200	373	394	338	342	45	35	1.156
7	11	2	IKK-gamma (Phospho-Ser31)	200	351	367	355	359	49	-4	0.163
7	11	3	IKK-gamma (Phospho-Ser31)	200	329	350	367	371	49	-38	-0.429
7	11	4	IKK-gamma (Phospho-Ser31)	200	329	346	362	366	59	-33	-0.339
7	11	5	IKK-gamma (Phospho-Ser31)	200	322	343	347	353	170	-25	-0.059
7	11	6	IKK-gamma (Phospho-Ser31)	200	344	366	329	334	169	15	0.189
7	12	1	AKT1S1	201	1263	1704	348	350	43	915	31.488
7	12	2	AKT1S1	201	1425	2055	330	332	45	1095	38.289
7	12	3	AKT1S1	201	1101	1478	340	342	37	761	30.703
7	12	4	AKT1S1	201	1136	1544	344	345	38	792	31.553
7	12	5	AKT1S1	201	1026	1430	327	329	46	699	23.935
7	12	6	AKT1S1	201	1064	1345	316	318	44	748	23.341
7	13	1	AKT1S1 (Phospho-Thr246)	202	407	453	356	359	45	51	2.089
7	13	2	AKT1S1 (Phospho-Thr246)	202	390	433	348	351	45	42	1.822
7	13	3	AKT1S1 (Phospho-Thr246)	202	372	412	349	351	42	23	1.452
7	13	4	AKT1S1 (Phospho-Thr246)	202	351	398	342	345	46	9	1.152
7	13	5	AKT1S1 (Phospho-Thr246)	202	372	419	327	335	56	45	1.5
7	13	6	AKT1S1 (Phospho-Thr246)	202	362	402	319	326	47	43	1.617
7	14	1	BID	203	1246	1344	343	345	40	903	24.975
7	14	2	BID	203	817	836	376	380	48	441	9.5
7	14	3	BID	203	809	842	390	391	54	419	8.352
7	14	4	BID	203	768	844	372	374	52	396	9.038
7	14	5	BID	203	759	780	357	362	67	402	6.239
7	14	6	BID	203	718	740	341	347	51	377	7.706
7	15	1	BID (Phospho-Ser78)	204	410	442	354	357	44	56	1.932
7	15	2	BID (Phospho-Ser78)	204	343	411	395	401	56	-52	0.179
7	15	3	BID (Phospho-Ser78)	204	356	360	412	412	54	-56	-0.963
7	15	4	BID (Phospho-Ser78)	204	353	363	362	363	49	-9	0
7	15	5	BID (Phospho-Ser78)	204	336	360	352	355	49	-16	0.102
7	15	6	BID (Phospho-Ser78)	204	352	367	360	362	46	-8	0.109
7	16	1	FOXO1/3/4-pan	205	442	480	370	371	39	72	2.795
7	16	2	FOXO1/3/4-pan	205	388	433	382	384	45	6	1.089
7	16	3	FOXO1/3/4-pan	205	379	410	371	375	47	8	0.745
7	16	4	FOXO1/3/4-pan	205	393	422	369	372	46	24	1.087
7	16	5	FOXO1/3/4-pan	205	390	424	356	358	44	34	1.5
7	16	6	FOXO1/3/4-pan	205	395	423	341	343	40	54	2
7	17	1	FOXO1/3/4-pan (Phospho-Thr24/32)	206	448	460	365	367	40	83	2.325
7	17	2	FOXO1/3/4-pan (Phospho-Thr24/32)	206	365	383	396	398	42	-31	-0.357
7	17	3	FOXO1/3/4-pan (Phospho-Thr24/32)	206	357	398	359	361	44	-2	0.841
7	17	4	FOXO1/3/4-pan (Phospho-Thr24/32)	206	347	372	403	408	54	-56	-0.667
7	17	5	FOXO1/3/4-pan (Phospho-Thr24/32)	206	345	371	393	399	55	-48	-0.509
7	17	6	FOXO1/3/4-pan (Phospho-Thr24/32)	206	421	420	338	341	52	83	1.519
7	18	1	GRK2	207	1205	1376	386	389	47	819	21
7	18	2	GRK2	207	1236	1356	399	402	45	837	21.2
7	18	3	GRK2	207	1166	1292	376	380	51	790	17.882
7	18	4	GRK2	207	1096	1206	375	377	46	721	18.022
7	18	5	GRK2	207	1089	1161	369	371	45	720	17.556
7	18	6	GRK2	207	907	1087	356	358	38	551	19.184
7	19	1	GRK2 (Phospho-Ser29)	208	457	502	401	403	42	56	2.357
7	19	2	GRK2 (Phospho-Ser29)	208	429	459	417	419	46	12	0.87
7	19	3	GRK2 (Phospho-Ser29)	208	421	440	400	404	53	21	0.679
7	19	4	GRK2 (Phospho-Ser29)	208	485	514	365	367	40	120	3.675
7	19	5	GRK2 (Phospho-Ser29)	208	457	505	359	361	42	98	3.429
7	19	6	GRK2 (Phospho-Ser29)	208	413	444	372	374	75	41	0.933
7	20	1	MDM2	209	5115	5974	405	407	60	4710	92.783
7	20	2	MDM2	209	4308	4955	387	392	100	3921	45.63
7	20	3	MDM2	209	4091	4792	375	386	248	3716	17.766
7	20	4	MDM2	209	3764	4551	365	367	61	3399	68.59
7	20	5	MDM2	209	3622	4647	358	359	47	3264	91.234
7	20	6	MDM2	209	3799	4499	357	349	60	3442	69.167
7	21	1	MDM2 (Phospho-Ser166)	210	303	351	426	427	43	-123	-1.767
7	21	2	MDM2 (Phospho-Ser166)	210	307	364	412	416	109	-105	-0.477
7	21	3	MDM2 (Phospho-Ser166)	210	282	336	402	405	109	-120	-0.633
7	21	4	MDM2 (Phospho-Ser166)	210	276	328	399	404	132	-123	-0.576
7	21	5	MDM2 (Phospho-Ser166)	210	285	327	386	388	46	-101	-1.326
7	21	6	MDM2 (Phospho-Ser166)	210	275	334	376	374	52	-101	-0.769
7	22	1	P90RSK	211	3521	4649	440	442	42	3081	100.167
7	22	2	P90RSK	211	3460	4541	427	430	51	3033	80.608
7	22	3	P90RSK	211	3161	4130	416	420	60	2745	61.833
7	22	4	P90RSK	211	3069	4023	408	411	47	2661	76.851
7	22	5	P90RSK	211	3045	3799	401	408	270	2644	12.559
7	22	6	P90RSK	211	2639	3454	393	394	42	2246	72.857
7	23	1	P90RSK (Phospho-Thr359/Ser363)	212	1187	1286	452	457	56	735	14.804
7	23	2	P90RSK (Phospho-Thr359/Ser363)	212	1046	1169	437	442	64	609	11.359
7	23	3	P90RSK (Phospho-Thr359/Ser363)	212	1112	1215	419	428	143	693	5.503
7	23	4	P90RSK (Phospho-Thr359/Ser363)	212	1087	1196	408	412	63	679	12.444
7	23	5	P90RSK (Phospho-Thr359/Ser363)	212	1486	1756	400	404	123	1086	10.992
7	23	6	P90RSK (Phospho-Thr359/Ser363)	212	615	620	399	401	41	216	5.341
7	24	1	PP2A-alpha	213	455	729	471	478	94	-16	2.67
7	24	2	PP2A-alpha	213	427	663	443	446	45	-16	4.822
7	24	3	PP2A-alpha	213	404	645	436	446	380	-32	0.524
7	24	4	PP2A-alpha	213	380	599	427	429	45	-47	3.778
7	24	5	PP2A-alpha	213	383	613	423	425	45	-40	4.178
7	24	6	PP2A-alpha	213	385	631	419	421	45	-34	4.667
7	25	1	PP2A-alpha (Phospho-Tyr307)	214	412	432	470	473	56	-58	-0.732
7	25	2	PP2A-alpha (Phospho-Tyr307)	214	345	369	464	468	52	-119	-1.904
7	25	3	PP2A-alpha (Phospho-Tyr307)	214	340	363	458	468	360	-118	-0.292
7	25	4	PP2A-alpha (Phospho-Tyr307)	214	339	361	460	461	52	-121	-1.923
7	25	5	PP2A-alpha (Phospho-Tyr307)	214	353	372	452	454	48	-99	-1.708
7	25	6	PP2A-alpha (Phospho-Tyr307)	214	387	389	445	456	423	-58	-0.158
7	26	1	Tuberin/TSC2	215	528	767	448	456	249	80	1.249
7	26	2	Tuberin/TSC2	215	448	633	432	439	319	16	0.608
7	26	3	Tuberin/TSC2	215	455	635	420	438	433	35	0.455
7	26	4	Tuberin/TSC2	215	442	617	428	429	45	14	4.178
7	26	5	Tuberin/TSC2	215	437	591	424	425	45	13	3.689
7	26	6	Tuberin/TSC2	215	447	604	416	418	44	31	4.227
7	27	1	Tuberin/TSC2 (Phospho-Thr1462)	216	333	365	456	458	46	-123	-2.022
7	27	2	Tuberin/TSC2 (Phospho-Thr1462)	216	254	295	453	460	319	-199	-0.517
7	27	3	Tuberin/TSC2 (Phospho-Thr1462)	216	298	330	459	467	205	-161	-0.668
7	27	4	Tuberin/TSC2 (Phospho-Thr1462)	216	288	323	461	466	59	-173	-2.424
7	27	5	Tuberin/TSC2 (Phospho-Thr1462)	216	252	318	455	456	51	-203	-2.706
7	27	6	Tuberin/TSC2 (Phospho-Thr1462)	216	326	347	443	445	48	-117	-2.042
7	28	1	Cyclin E1	217	5961	6516	459	461	50	5502	121.1
7	28	2	Cyclin E1	217	5532	5933	457	458	46	5075	119.022
7	28	3	Cyclin E1	217	5332	5650	452	454	47	4880	110.553
7	28	4	Cyclin E1	217	5195	5381	450	452	49	4745	100.592
7	28	5	Cyclin E1	217	5382	5430	447	451	123	4935	40.48
7	28	6	Cyclin E1	217	5260	5110	433	435	43	4827	108.721
7	29	1	Cyclin E1 (Phospho-Thr77)	218	695	774	439	440	42	256	7.952
7	29	2	Cyclin E1 (Phospho-Thr77)	218	531	542	441	443	47	90	2.106
7	29	3	Cyclin E1 (Phospho-Thr77)	218	672	784	424	426	45	248	7.956
7	29	4	Cyclin E1 (Phospho-Thr77)	218	578	607	427	428	42	151	4.262
7	29	5	Cyclin E1 (Phospho-Thr77)	218	609	682	421	426	149	188	1.718
7	29	6	Cyclin E1 (Phospho-Thr77)	218	434	434	448	453	76	-14	-0.25
7	30	1	LKB1	219	784	820	449	450	46	335	8.043
7	30	2	LKB1	219	791	826	443	445	51	348	7.471
7	30	3	LKB1	219	803	817	444	450	58	359	6.328
7	30	4	LKB1	219	762	782	432	433	46	330	7.587
7	30	5	LKB1	219	711	741	423	426	51	288	6.176
7	30	6	LKB1	219	690	730	434	437	92	256	3.185
7	31	1	LKB1 (Phospho-Thr189)	220	401	449	404	408	81	-3	0.506
7	31	2	LKB1 (Phospho-Thr189)	220	326	397	393	395	45	-67	0.044
7	31	3	LKB1 (Phospho-Thr189)	220	396	421	429	437	66	-33	-0.242
7	31	4	LKB1 (Phospho-Thr189)	220	355	397	392	396	65	-37	0.015
7	31	5	LKB1 (Phospho-Thr189)	220	347	375	371	374	63	-24	0.016
7	31	6	LKB1 (Phospho-Thr189)	220	388	423	397	406	71	-9	0.239
7	32	1	Ras-GRF1	221	597	683	384	385	41	213	7.268
7	32	2	Ras-GRF1	221	567	595	375	376	58	192	3.776
7	32	3	Ras-GRF1	221	799	914	373	376	64	426	8.406
7	32	4	Ras-GRF1	221	599	643	358	364	193	241	1.446
7	32	5	Ras-GRF1	221	476	751	344	345	43	132	9.442
7	32	6	Ras-GRF1	221	540	608	365	370	50	175	4.76
8	1	1	Ras-GRF1 (Phospho-Ser916)	222	281	327	225	226	32	56	3.156
8	1	2	Ras-GRF1 (Phospho-Ser916)	222	292	323	225	228	38	67	2.5
8	1	3	Ras-GRF1 (Phospho-Ser916)	222	269	302	229	231	39	40	1.821
8	1	4	Ras-GRF1 (Phospho-Ser916)	222	318	347	233	236	61	85	1.82
8	1	5	Ras-GRF1 (Phospho-Ser916)	222	308	354	226	227	48	82	2.646
8	1	6	Ras-GRF1 (Phospho-Ser916)	222	302	328	230	232	39	72	2.462
8	2	1	14-3-3 theta/tau (Phospho-Ser232)	223	305	374	274	275	42	31	2.357
8	2	2	14-3-3 theta/tau (Phospho-Ser232)	223	298	345	282	283	39	16	1.59
8	2	3	14-3-3 theta/tau (Phospho-Ser232)	223	271	322	286	288	58	-15	0.586
8	2	4	14-3-3 theta/tau (Phospho-Ser232)	223	283	329	289	291	49	-6	0.776
8	2	5	14-3-3 theta/tau (Phospho-Ser232)	223	292	322	278	280	37	14	1.135
8	2	6	14-3-3 theta/tau (Phospho-Ser232)	223	311	350	276	277	31	35	2.355
8	3	1	14-3-3 zeta/delta	224	1186	1496	285	286	34	901	35.588
8	3	2	14-3-3 zeta/delta	224	1061	1370	300	302	38	761	28.105
8	3	3	14-3-3 zeta/delta	224	1020	1327	324	325	40	696	25.05
8	3	4	14-3-3 zeta/delta	224	1026	1309	326	328	44	700	22.295
8	3	5	14-3-3 zeta/delta	224	953	1111	309	312	40	644	19.975
8	3	6	14-3-3 zeta/delta	224	1122	1668	297	298	61	825	22.459
8	4	1	Actin Pan	225	406	472	296	299	42	110	4.119
8	4	2	Actin Pan	225	398	440	304	305	41	94	3.293
8	4	3	Actin Pan	225	336	343	330	331	42	6	0.286
8	4	4	Actin Pan	225	349	365	331	333	49	18	0.653
8	4	5	Actin Pan	225	349	387	324	328	43	25	1.372
8	4	6	Actin Pan	225	348	358	320	328	313	28	0.096
8	5	1	Actin Pan (a/b/g)(Phospho-Tyr55/53)	226	347	366	317	319	41	30	1.146
8	5	2	Actin Pan (a/b/g)(Phospho-Tyr55/53)	226	301	321	333	335	50	-32	-0.28
8	5	3	Actin Pan (a/b/g)(Phospho-Tyr55/53)	226	296	324	357	358	53	-61	-0.642
8	5	4	Actin Pan (a/b/g)(Phospho-Tyr55/53)	226	301	319	352	353	46	-51	-0.739
8	5	5	Actin Pan (a/b/g)(Phospho-Tyr55/53)	226	314	325	356	360	59	-42	-0.593
8	5	6	Actin Pan (a/b/g)(Phospho-Tyr55/53)	226	321	346	353	357	53	-32	-0.208
8	6	1	HDAC1	227	10492	13902	296	332	949	10196	14.299
8	6	2	HDAC1	227	423	635	362	368	52	61	5.135
8	6	3	HDAC1	227	413	667	392	393	58	21	4.724
8	6	4	HDAC1	227	434	857	368	369	47	66	10.383
8	6	5	HDAC1	227	402	657	390	392	56	12	4.732
8	6	6	HDAC1	227	356	548	387	389	58	-31	2.741
8	7	1	HDAC1 (Phospho-Ser421)	228	532	553	296	299	45	236	5.644
8	7	2	HDAC1 (Phospho-Ser421)	228	421	437	332	335	49	89	2.082
8	7	3	HDAC1 (Phospho-Ser421)	228	381	416	334	339	57	47	1.351
8	7	4	HDAC1 (Phospho-Ser421)	228	478	484	320	326	81	158	1.951
8	7	5	HDAC1 (Phospho-Ser421)	228	389	405	352	358	52	37	0.904
8	7	6	HDAC1 (Phospho-Ser421)	228	379	408	346	348	53	33	1.132
8	8	1	Calmodulin	229	364	389	297	299	46	67	1.957
8	8	2	Calmodulin	229	631	920	297	300	81	334	7.654
8	8	3	Calmodulin	229	528	792	302	305	68	226	7.162
8	8	4	Calmodulin	229	308	317	328	332	48	-20	-0.312
8	8	5	Calmodulin	229	310	319	350	354	65	-40	-0.538
8	8	6	Calmodulin	229	332	348	359	363	56	-27	-0.268
8	9	1	Calmodulin (Phospho-Thr79/Ser81)	230	447	450	288	291	44	159	3.614
8	9	2	Calmodulin (Phospho-Thr79/Ser81)	230	331	352	308	310	78	23	0.538
8	9	3	Calmodulin (Phospho-Thr79/Ser81)	230	373	385	293	294	46	80	1.978
8	9	4	Calmodulin (Phospho-Thr79/Ser81)	230	396	496	297	299	42	99	4.69
8	9	5	Calmodulin (Phospho-Thr79/Ser81)	230	387	395	304	307	59	83	1.492
8	9	6	Calmodulin (Phospho-Thr79/Ser81)	230	344	360	328	331	59	16	0.492
8	10	1	Caspase 9	231	2264	2866	277	279	41	1987	63.098
8	10	2	Caspase 9	231	1989	2529	280	282	42	1709	53.5
8	10	3	Caspase 9	231	1977	2599	273	275	42	1704	55.333
8	10	4	Caspase 9	231	2003	2795	277	278	33	1726	76.273
8	10	5	Caspase 9	231	1911	2600	283	286	60	1628	38.567
8	10	6	Caspase 9	231	1768	2373	288	291	46	1480	45.261
8	11	1	Caspase 9 (Phospho-Ser196)	232	1020	1383	281	283	31	739	35.484
8	11	2	Caspase 9 (Phospho-Ser196)	232	744	885	308	317	62	436	9.161
8	11	3	Caspase 9 (Phospho-Ser196)	232	747	879	305	312	62	442	9.145
8	11	4	Caspase 9 (Phospho-Ser196)	232	699	822	307	311	59	392	8.661
8	11	5	Caspase 9 (Phospho-Ser196)	232	687	834	305	306	44	382	12
8	11	6	Caspase 9 (Phospho-Ser196)	232	688	792	305	306	36	383	13.5
8	12	1	Catalase	233	308	394	293	299	169	15	0.562
8	12	2	Catalase	233	291	437	286	290	40	5	3.675
8	12	3	Catalase	233	260	359	295	301	142	-35	0.408
8	12	4	Catalase	233	270	381	304	306	45	-34	1.667
8	12	5	Catalase	233	277	377	301	303	44	-24	1.682
8	12	6	Catalase	233	272	353	302	302	38	-30	1.342
8	13	1	Catalase (Phospho-Tyr385)	234	444	475	292	294	34	152	5.324
8	13	2	Catalase (Phospho-Tyr385)	234	390	435	287	289	61	103	2.393
8	13	3	Catalase (Phospho-Tyr385)	234	381	435	278	281	34	103	4.529
8	13	4	Catalase (Phospho-Tyr385)	234	395	433	274	275	35	121	4.514
8	13	5	Catalase (Phospho-Tyr385)	234	375	420	276	278	52	99	2.731
8	13	6	Catalase (Phospho-Tyr385)	234	414	431	275	277	33	139	4.667
8	14	1	Chk1	235	397	424	285	288	70	112	1.943
8	14	2	Chk1	235	374	386	275	277	42	99	2.595
8	14	3	Chk1	235	369	384	265	266	33	104	3.576
8	14	4	Chk1	235	364	379	256	259	39	108	3.077
8	14	5	Chk1	235	357	379	252	254	32	105	3.906
8	14	6	Chk1	235	364	385	253	262	419	111	0.294
8	15	1	Chk1 (Phospho-Ser286)	236	392	404	322	324	39	70	2.051
8	15	2	Chk1 (Phospho-Ser286)	236	356	375	306	309	40	50	1.65
8	15	3	Chk1 (Phospho-Ser286)	236	341	364	295	302	226	46	0.274
8	15	4	Chk1 (Phospho-Ser286)	236	350	370	302	304	39	48	1.692
8	15	5	Chk1 (Phospho-Ser286)	236	334	361	291	293	38	43	1.789
8	15	6	Chk1 (Phospho-Ser286)	236	335	369	265	269	85	70	1.176
8	16	1	FAK	237	1323	1650	303	303	35	1020	38.486
8	16	2	FAK	237	1313	1574	300	301	38	1013	33.5
8	16	3	FAK	237	1206	1459	275	281	226	931	5.212
8	16	4	FAK	237	1279	1476	280	282	36	999	33.167
8	16	5	FAK	237	1260	1465	281	282	35	979	33.8
8	16	6	FAK	237	1203	1415	274	276	38	929	29.974
8	17	1	FAK (Phospho-Ser910)	238	476	535	342	344	42	134	4.548
8	17	2	FAK (Phospho-Ser910)	238	431	449	341	346	82	90	1.256
8	17	3	FAK (Phospho-Ser910)	238	429	442	311	318	78	118	1.59
8	17	4	FAK (Phospho-Ser910)	238	682	800	286	290	99	396	5.152
8	17	5	FAK (Phospho-Ser910)	238	653	783	292	296	63	361	7.73
8	17	6	FAK (Phospho-Ser910)	238	421	447	310	312	39	111	3.462
8	18	1	Smad1	239	433	497	321	323	47	112	3.702
8	18	2	Smad1	239	346	398	321	325	52	25	1.404
8	18	3	Smad1	239	322	389	308	315	284	14	0.261
8	18	4	Smad1	239	345	397	301	305	85	44	1.082
8	18	5	Smad1	239	319	406	300	305	64	19	1.578
8	18	6	Smad1	239	435	515	298	301	41	137	5.22
8	19	1	Smad1 (Phospho-Ser187)	240	423	473	353	356	44	70	2.659
8	19	2	Smad1 (Phospho-Ser187)	240	418	437	350	354	47	68	1.766
8	19	3	Smad1 (Phospho-Ser187)	240	397	436	341	349	284	56	0.306
8	19	4	Smad1 (Phospho-Ser187)	240	406	438	327	331	85	79	1.259
8	19	5	Smad1 (Phospho-Ser187)	240	390	433	331	334	41	59	2.415
8	19	6	Smad1 (Phospho-Ser187)	240	368	415	302	305	42	66	2.619
8	20	1	Smad2	241	415	667	328	330	54	87	6.241
8	20	2	Smad2	241	394	577	320	323	81	74	3.136
8	20	3	Smad2	241	399	602	320	322	41	79	6.829
8	20	4	Smad2	241	390	590	315	320	56	75	4.821
8	20	5	Smad2	241	374	594	310	313	45	64	6.244
8	20	6	Smad2	241	379	607	300	303	38	79	8
8	21	1	Smad2 (Phospho-Ser467)	242	351	367	376	388	542	-25	-0.039
8	21	2	Smad2 (Phospho-Ser467)	242	329	342	360	363	100	-31	-0.21
8	21	3	Smad2 (Phospho-Ser467)	242	329	340	356	359	44	-27	-0.432
8	21	4	Smad2 (Phospho-Ser467)	242	325	344	330	333	44	-5	0.25
8	21	5	Smad2 (Phospho-Ser467)	242	314	338	350	353	44	-36	-0.341
8	21	6	Smad2 (Phospho-Ser467)	242	345	377	343	346	46	2	0.674
8	22	1	Smad2/3 (Phospho-Thr8)	243	702	706	379	381	72	323	4.514
8	22	2	Smad2/3 (Phospho-Thr8)	243	709	709	358	365	219	351	1.571
8	22	3	Smad2/3 (Phospho-Thr8)	243	686	683	372	373	41	314	7.561
8	22	4	Smad2/3 (Phospho-Thr8)	243	673	668	366	367	67	307	4.493
8	22	5	Smad2/3 (Phospho-Thr8)	243	642	644	357	358	42	285	6.81
8	22	6	Smad2/3 (Phospho-Thr8)	243	635	644	352	354	38	283	7.632
8	23	1	Smad3	244	409	441	399	402	44	10	0.886
8	23	2	Smad3	244	379	407	392	399	62	-13	0.129
8	23	3	Smad3	244	360	393	405	409	50	-45	-0.32
8	23	4	Smad3	244	352	386	408	413	52	-56	-0.519
8	23	5	Smad3	244	361	396	389	393	51	-28	0.059
8	23	6	Smad3	244	398	427	372	374	46	26	1.152
8	24	1	Smad3 (Phospho-Ser213)	245	658	697	420	425	54	238	5.037
8	24	2	Smad3 (Phospho-Ser213)	245	680	705	429	434	75	251	3.613
8	24	3	Smad3 (Phospho-Ser213)	245	669	708	428	438	280	241	0.964
8	24	4	Smad3 (Phospho-Ser213)	245	619	665	421	431	280	198	0.836
8	24	5	Smad3 (Phospho-Ser213)	245	692	715	411	415	61	281	4.918
8	24	6	Smad3 (Phospho-Ser213)	245	650	665	388	392	50	262	5.46
8	25	1	Caspase 1	246	443	478	390	392	44	53	1.955
8	25	2	Caspase 1	246	421	447	389	390	43	32	1.326
8	25	3	Caspase 1	246	419	464	383	386	102	36	0.765
8	25	4	Caspase 1	246	425	465	378	382	101	47	0.822
8	25	5	Caspase 1	246	399	443	375	377	45	24	1.467
8	25	6	Caspase 1	246	430	475	375	377	46	55	2.13
8	26	1	Caspase 1 (Phospho-Ser376)	247	318	359	413	414	42	-95	-1.31
8	26	2	Caspase 1 (Phospho-Ser376)	247	301	334	410	414	46	-109	-1.739
8	26	3	Caspase 1 (Phospho-Ser376)	247	298	329	407	410	47	-109	-1.723
8	26	4	Caspase 1 (Phospho-Ser376)	247	292	337	405	409	58	-113	-1.241
8	26	5	Caspase 1 (Phospho-Ser376)	247	298	337	392	395	43	-94	-1.349
8	26	6	Caspase 1 (Phospho-Ser376)	247	300	357	391	398	232	-91	-0.177
8	27	1	MAP3K7/TAK1	248	365	399	414	416	43	-49	-0.395
8	27	2	MAP3K7/TAK1	248	347	424	407	409	46	-60	0.326
8	27	3	MAP3K7/TAK1	248	343	368	412	413	43	-69	-1.047
8	27	4	MAP3K7/TAK1	248	354	372	395	397	44	-41	-0.568
8	27	5	MAP3K7/TAK1	248	347	364	393	394	43	-46	-0.698
8	27	6	MAP3K7/TAK1	248	365	406	398	400	47	-33	0.128
8	28	1	MAP3K7/TAK1 (Phospho-Thr184)	249	336	392	420	438	451	-84	-0.102
8	28	2	MAP3K7/TAK1 (Phospho-Thr184)	249	314	373	406	414	252	-92	-0.163
8	28	3	MAP3K7/TAK1 (Phospho-Thr184)	249	308	369	423	425	46	-115	-1.217
8	28	4	MAP3K7/TAK1 (Phospho-Thr184)	249	309	367	414	423	210	-105	-0.267
8	28	5	MAP3K7/TAK1 (Phospho-Thr184)	249	314	385	407	409	46	-93	-0.522
8	28	6	MAP3K7/TAK1 (Phospho-Thr184)	249	325	413	402	404	45	-77	0.2
8	29	1	eNOS	250	732	778	411	428	446	321	0.785
8	29	2	eNOS	250	698	780	392	393	42	306	9.214
8	29	3	eNOS	250	703	756	404	407	57	299	6.123
8	29	4	eNOS	250	722	766	394	396	43	328	8.605
8	29	5	eNOS	250	703	774	388	388	38	315	10.158
8	29	6	eNOS	250	712	785	389	391	40	323	9.85
8	30	1	eNOS (Phospho-Ser615)	251	454	821	397	399	43	57	9.814
8	30	2	eNOS (Phospho-Ser615)	251	443	718	397	399	42	46	7.595
8	30	3	eNOS (Phospho-Ser615)	251	441	714	401	403	48	40	6.479
8	30	4	eNOS (Phospho-Ser615)	251	424	652	398	399	43	26	5.884
8	30	5	eNOS (Phospho-Ser615)	251	452	689	387	389	47	65	6.383
8	30	6	eNOS (Phospho-Ser615)	251	420	623	379	381	45	41	5.378
8	31	1	PI3-kinase p85-alpha (Phospho-Tyr607)	252	301	350	378	382	41	-77	-0.78
8	31	2	PI3-kinase p85-alpha (Phospho-Tyr607)	252	272	322	387	387	41	-115	-1.585
8	31	3	PI3-kinase p85-alpha (Phospho-Tyr607)	252	307	332	378	379	45	-71	-1.044
8	31	4	PI3-kinase p85-alpha (Phospho-Tyr607)	252	307	335	379	381	44	-72	-1.045
8	31	5	PI3-kinase p85-alpha (Phospho-Tyr607)	252	315	339	375	378	73	-60	-0.534
8	31	6	PI3-kinase p85-alpha (Phospho-Tyr607)	252	314	350	354	359	142	-40	-0.063
8	32	1	PI3-kinase p85-subunit alpha/gamma	253	349	383	338	339	43	11	1.023
8	32	2	PI3-kinase p85-subunit alpha/gamma	253	338	353	336	344	489	2	0.018
8	32	3	PI3-kinase p85-subunit alpha/gamma	253	317	343	336	338	42	-19	0.119
8	32	4	PI3-kinase p85-subunit alpha/gamma	253	317	331	334	336	45	-17	-0.111
8	32	5	PI3-kinase p85-subunit alpha/gamma	253	315	327	332	334	41	-17	-0.171
8	32	6	PI3-kinase p85-subunit alpha/gamma	253	342	368	321	326	127	21	0.331
9	1	1	Abl1	254	385	433	227	229	45	158	4.533
9	1	2	Abl1	254	392	438	234	235	44	158	4.614
9	1	3	Abl1	254	397	426	235	237	68	162	2.779
9	1	4	Abl1	254	479	482	243	245	54	236	4.389
9	1	5	Abl1	254	411	437	230	220	53	181	4.094
9	1	6	Abl1	254	406	431	227	217	56	179	3.821
9	2	1	Abl1 (Phospho-Thr754/735)	255	307	429	281	321	571	26	0.189
9	2	2	Abl1 (Phospho-Thr754/735)	255	341	406	286	289	40	55	2.925
9	2	3	Abl1 (Phospho-Thr754/735)	255	310	370	280	286	85	30	0.988
9	2	4	Abl1 (Phospho-Thr754/735)	255	288	366	281	283	53	7	1.566
9	2	5	Abl1 (Phospho-Thr754/735)	255	315	376	272	274	49	43	2.082
9	2	6	Abl1 (Phospho-Thr754/735)	255	341	401	272	278	139	69	0.885
9	3	1	B-RAF	256	626	882	330	335	51	296	10.725
9	3	2	B-RAF	256	774	950	337	339	45	437	13.578
9	3	3	B-RAF	256	747	944	312	316	50	435	12.56
9	3	4	B-RAF	256	751	946	317	321	49	434	12.755
9	3	5	B-RAF	256	692	858	314	318	54	378	10
9	3	6	B-RAF	256	666	785	300	302	46	366	10.5
9	4	1	B-RAF (Phospho-Ser446)	257	458	513	339	341	54	119	3.185
9	4	2	B-RAF (Phospho-Ser446)	257	365	460	324	330	58	41	2.241
9	4	3	B-RAF (Phospho-Ser446)	257	396	449	301	302	38	95	3.868
9	4	4	B-RAF (Phospho-Ser446)	257	400	464	299	303	61	101	2.639
9	4	5	B-RAF (Phospho-Ser446)	257	422	452	308	315	229	114	0.598
9	4	6	B-RAF (Phospho-Ser446)	257	425	498	300	304	61	125	3.18
9	5	1	CaMK2-beta/gamma/delta	258	375	498	310	316	78	65	2.333
9	5	2	CaMK2-beta/gamma/delta	258	338	484	308	317	138	30	1.21
9	5	3	CaMK2-beta/gamma/delta	258	331	492	312	320	131	19	1.313
9	5	4	CaMK2-beta/gamma/delta	258	375	507	305	313	124	70	1.565
9	5	5	CaMK2-beta/gamma/delta	258	343	472	305	314	183	38	0.863
9	5	6	CaMK2-beta/gamma/delta	258	357	487	296	300	58	61	3.224
9	6	1	CaMK2-beta/gamma/delta (Phospho-Thr287)	259	380	422	363	366	56	17	1
9	6	2	CaMK2-beta/gamma/delta (Phospho-Thr287)	259	350	382	352	359	58	-2	0.397
9	6	3	CaMK2-beta/gamma/delta (Phospho-Thr287)	259	355	385	356	366	274	-1	0.069
9	6	4	CaMK2-beta/gamma/delta (Phospho-Thr287)	259	354	383	349	369	577	5	0.024
9	6	5	CaMK2-beta/gamma/delta (Phospho-Thr287)	259	354	379	339	344	53	15	0.66
9	6	6	CaMK2-beta/gamma/delta (Phospho-Thr287)	259	368	400	327	353	110	41	0.427
9	7	1	PAK1	260	239	285	340	346	442	-101	-0.138
9	7	2	PAK1	260	237	261	330	332	42	-93	-1.69
9	7	3	PAK1	260	238	253	328	332	75	-90	-1.053
9	7	4	PAK1	260	231	263	324	328	94	-93	-0.691
9	7	5	PAK1	260	243	265	320	323	65	-77	-0.892
9	7	6	PAK1	260	251	285	316	322	131	-65	-0.282
9	8	1	PAK1 (Phospho-Ser204)	261	356	415	346	349	51	10	1.294
9	8	2	PAK1 (Phospho-Ser204)	261	329	381	346	350	49	-17	0.633
9	8	3	PAK1 (Phospho-Ser204)	261	334	381	352	357	95	-18	0.253
9	8	4	PAK1 (Phospho-Ser204)	261	336	384	349	354	95	-13	0.316
9	8	5	PAK1 (Phospho-Ser204)	261	329	399	342	345	51	-13	1.059
9	8	6	PAK1 (Phospho-Ser204)	261	342	444	335	336	37	7	2.919
9	9	1	RSK1/2/3/4	262	363	392	363	364	51	0	0.549
9	9	2	RSK1/2/3/4	262	345	361	367	367	54	-22	-0.111
9	9	3	RSK1/2/3/4	262	345	364	370	370	58	-25	-0.103
9	9	4	RSK1/2/3/4	262	350	360	366	371	94	-16	-0.117
9	9	5	RSK1/2/3/4	262	342	359	345	350	54	-3	0.167
9	9	6	RSK1/2/3/4	262	345	368	344	347	43	1	0.488
9	10	1	RSK1/2/3/4 (Phospho-Ser221/227/218/232)	263	293	348	351	354	73	-58	-0.082
9	10	2	RSK1/2/3/4 (Phospho-Ser221/227/218/232)	263	251	321	365	365	72	-114	-0.611
9	10	3	RSK1/2/3/4 (Phospho-Ser221/227/218/232)	263	255	315	371	369	57	-116	-0.947
9	10	4	RSK1/2/3/4 (Phospho-Ser221/227/218/232)	263	259	321	345	352	81	-86	-0.383
9	10	5	RSK1/2/3/4 (Phospho-Ser221/227/218/232)	263	262	301	308	313	145	-46	-0.083
9	10	6	RSK1/2/3/4 (Phospho-Ser221/227/218/232)	263	287	345	326	329	57	-39	0.281
9	11	1	Gab2 (Phospho-Tyr643)	264	881	1000	335	343	73	546	9
9	11	2	Gab2 (Phospho-Tyr643)	264	1049	1132	352	359	137	697	5.642
9	11	3	Gab2 (Phospho-Tyr643)	264	1043	1145	353	359	74	690	10.622
9	11	4	Gab2 (Phospho-Tyr643)	264	1005	1065	347	352	80	658	8.913
9	11	5	Gab2 (Phospho-Tyr643)	264	1027	1104	330	340	295	697	2.59
9	11	6	Gab2 (Phospho-Tyr643)	264	846	926	333	334	40	513	14.8
9	12	1	LYN	265	8756	10713	296	297	34	8460	306.353
9	12	2	LYN	265	8330	10549	296	300	69	8034	148.536
9	12	3	LYN	265	8402	9567	299	310	243	8103	38.095
9	12	4	LYN	265	8598	10378	297	301	53	8301	190.132
9	12	5	LYN	265	7847	9508	297	302	83	7550	110.916
9	12	6	LYN	265	7524	8942	293	303	526	7231	16.424
9	13	1	LYN (Phospho-Tyr507)	266	395	400	303	308	81	92	1.136
9	13	2	LYN (Phospho-Tyr507)	266	595	706	272	276	79	323	5.443
9	13	3	LYN (Phospho-Tyr507)	266	372	379	302	308	164	70	0.433
9	13	4	LYN (Phospho-Tyr507)	266	603	676	277	279	33	326	12.03
9	13	5	LYN (Phospho-Tyr507)	266	361	376	301	302	56	60	1.321
9	13	6	LYN (Phospho-Tyr507)	266	620	705	275	277	33	345	12.97
9	14	1	PLCG1	267	271	300	272	277	169	-1	0.136
9	14	2	PLCG1	267	275	292	256	258	36	19	0.944
9	14	3	PLCG1	267	266	288	273	276	40	-7	0.3
9	14	4	PLCG1	267	272	292	269	270	35	3	0.629
9	14	5	PLCG1	267	273	306	285	286	39	-12	0.513
9	14	6	PLCG1	267	280	307	281	283	33	-1	0.727
9	15	1	PLCG1 (Phospho-Tyr783)	268	316	412	246	254	277	70	0.57
9	15	2	PLCG1 (Phospho-Tyr783)	268	293	405	239	241	52	54	3.154
9	15	3	PLCG1 (Phospho-Tyr783)	268	290	421	245	247	30	45	5.8
9	15	4	PLCG1 (Phospho-Tyr783)	268	274	434	246	249	44	28	4.205
9	15	5	PLCG1 (Phospho-Tyr783)	268	274	385	258	262	48	16	2.563
9	15	6	PLCG1 (Phospho-Tyr783)	268	269	425	261	263	37	8	4.378
9	16	1	CBL (Phospho-Tyr700)	269	425	445	276	280	40	149	4.125
9	16	2	CBL (Phospho-Tyr700)	269	854	1020	247	249	31	607	24.871
9	16	3	CBL (Phospho-Tyr700)	269	356	380	272	276	70	84	1.486
9	16	4	CBL (Phospho-Tyr700)	269	372	386	285	290	66	87	1.455
9	16	5	CBL (Phospho-Tyr700)	269	380	387	286	289	42	94	2.333
9	16	6	CBL (Phospho-Tyr700)	269	431	433	272	274	41	159	3.878
9	17	1	FGFR1	270	297	332	287	289	37	10	1.162
9	17	2	FGFR1	270	277	305	275	277	41	2	0.683
9	17	3	FGFR1	270	288	307	274	276	41	14	0.756
9	17	4	FGFR1	270	272	299	277	281	40	-5	0.45
9	17	5	FGFR1	270	288	319	278	280	50	10	0.78
9	17	6	FGFR1	270	303	347	269	272	43	34	1.744
9	18	1	FGFR1 (Phospho-Tyr654)	271	406	500	294	296	42	112	4.857
9	18	2	FGFR1 (Phospho-Tyr654)	271	428	497	287	293	237	141	0.861
9	18	3	FGFR1 (Phospho-Tyr654)	271	400	486	268	269	33	132	6.576
9	18	4	FGFR1 (Phospho-Tyr654)	271	417	477	265	268	62	152	3.371
9	18	5	FGFR1 (Phospho-Tyr654)	271	396	493	263	265	37	133	6.162
9	18	6	FGFR1 (Phospho-Tyr654)	271	363	451	259	262	46	104	4.109
9	19	1	Lamin A/C	272	1531	1824	282	284	77	1249	20
9	19	2	Lamin A/C	272	1221	1596	279	282	48	942	27.375
9	19	3	Lamin A/C	272	1325	1717	265	267	35	1060	41.429
9	19	4	Lamin A/C	272	1337	1700	252	255	39	1085	37.051
9	19	5	Lamin A/C	272	1165	1570	248	252	44	917	29.955
9	19	6	Lamin A/C	272	1060	1378	247	249	32	813	35.281
9	20	1	Lamin A/C (Phospho-Ser392)	273	462	532	284	286	37	178	6.649
9	20	2	Lamin A/C (Phospho-Ser392)	273	390	404	306	308	40	84	2.4
9	20	3	Lamin A/C (Phospho-Ser392)	273	403	403	293	297	41	110	2.585
9	20	4	Lamin A/C (Phospho-Ser392)	273	435	449	259	263	55	176	3.382
9	20	5	Lamin A/C (Phospho-Ser392)	273	369	405	256	258	43	113	3.419
9	20	6	Lamin A/C (Phospho-Ser392)	273	409	427	262	264	33	147	4.939
9	21	1	MITF	274	574	708	292	294	36	282	11.5
9	21	2	MITF	274	547	646	288	297	376	259	0.928
9	21	3	MITF	274	518	657	279	281	36	239	10.444
9	21	4	MITF	274	498	629	268	270	43	230	8.349
9	21	5	MITF	274	521	630	260	262	41	261	8.976
9	21	6	MITF	274	501	601	263	263	31	238	10.903
9	22	1	MITF (Phospho-Ser73)	275	414	440	338	339	43	76	2.349
9	22	2	MITF (Phospho-Ser73)	275	389	404	333	334	42	56	1.667
9	22	3	MITF (Phospho-Ser73)	275	372	408	324	326	40	48	2.05
9	22	4	MITF (Phospho-Ser73)	275	387	397	312	314	42	75	1.976
9	22	5	MITF (Phospho-Ser73)	275	409	428	303	306	48	106	2.542
9	22	6	MITF (Phospho-Ser73)	275	415	435	305	306	41	110	3.146
9	23	1	PPAR-gamma	276	1562	1712	319	321	36	1243	38.639
9	23	2	PPAR-gamma	276	1478	1713	312	314	48	1166	29.146
9	23	3	PPAR-gamma	276	1515	1679	303	306	41	1212	33.488
9	23	4	PPAR-gamma	276	1428	1586	293	296	58	1135	22.241
9	23	5	PPAR-gamma	276	1444	1554	294	296	42	1150	29.952
9	23	6	PPAR-gamma	276	1411	1514	299	302	44	1112	27.545
9	24	1	PPAR-gamma (Phospho-Ser112)	277	445	466	340	344	55	105	2.218
9	24	2	PPAR-gamma (Phospho-Ser112)	277	401	442	350	354	69	51	1.275
9	24	3	PPAR-gamma (Phospho-Ser112)	277	383	427	316	320	46	67	2.326
9	24	4	PPAR-gamma (Phospho-Ser112)	277	365	417	313	315	39	52	2.615
9	24	5	PPAR-gamma (Phospho-Ser112)	277	411	414	321	323	41	90	2.22
9	24	6	PPAR-gamma (Phospho-Ser112)	277	469	487	341	344	49	128	2.918
9	25	1	PP1 alpha	278	349	351	380	385	54	-31	-0.63
9	25	2	PP1 alpha	278	324	337	394	398	59	-70	-1.034
9	25	3	PP1 alpha	278	387	422	347	354	106	40	0.642
9	25	4	PP1 alpha	278	320	349	367	369	56	-47	-0.357
9	25	5	PP1 alpha	278	390	480	344	347	76	46	1.75
9	25	6	PP1 alpha	278	330	340	361	363	41	-31	-0.561
9	26	1	PP1 alpha (Phospho-Thr320)	279	377	421	356	358	39	21	1.615
9	26	2	PP1 alpha (Phospho-Thr320)	279	353	368	378	381	68	-25	-0.191
9	26	3	PP1 alpha (Phospho-Thr320)	279	331	363	370	372	44	-39	-0.205
9	26	4	PP1 alpha (Phospho-Thr320)	279	343	360	381	382	45	-38	-0.489
9	26	5	PP1 alpha (Phospho-Thr320)	279	348	375	363	368	173	-15	0.04
9	26	6	PP1 alpha (Phospho-Thr320)	279	392	439	349	352	67	43	1.299
9	27	1	Interferon-alpha/beta receptor alpha chain	280	553	653	347	348	38	206	8.026
9	27	2	Interferon-alpha/beta receptor alpha chain	280	531	600	334	340	122	197	2.131
9	27	3	Interferon-alpha/beta receptor alpha chain	280	530	581	335	339	58	195	4.172
9	27	4	Interferon-alpha/beta receptor alpha chain	280	521	593	331	333	42	190	6.19
9	27	5	Interferon-alpha/beta receptor alpha chain	280	525	599	333	335	40	192	6.6
9	27	6	Interferon-alpha/beta receptor alpha chain	280	530	593	336	338	38	194	6.711
9	28	1	Interferon-gamma receptor alpha (Phospho-Tyr457)	281	293	336	340	344	64	-47	-0.125
9	28	2	Interferon-gamma receptor alpha (Phospho-Tyr457)	281	262	290	322	325	52	-60	-0.673
9	28	3	Interferon-gamma receptor alpha (Phospho-Tyr457)	281	269	320	326	329	87	-57	-0.103
9	28	4	Interferon-gamma receptor alpha (Phospho-Tyr457)	281	256	307	327	330	93	-71	-0.247
9	28	5	Interferon-gamma receptor alpha (Phospho-Tyr457)	281	260	333	327	329	46	-67	0.087
9	28	6	Interferon-gamma receptor alpha (Phospho-Tyr457)	281	310	367	331	332	40	-21	0.875
9	29	1	PDGFR beta	282	229	283	357	360	51	-128	-1.51
9	29	2	PDGFR beta	282	210	235	350	352	53	-140	-2.208
9	29	3	PDGFR beta	282	202	230	350	353	52	-148	-2.365
9	29	4	PDGFR beta	282	215	242	347	350	43	-132	-2.512
9	29	5	PDGFR beta	282	236	253	346	348	45	-110	-2.111
9	29	6	PDGFR beta	282	250	277	337	340	46	-87	-1.37
9	30	1	PDGFR beta (Phospho-Tyr1021)	283	447	593	371	373	43	76	5.116
9	30	2	PDGFR beta (Phospho-Tyr1021)	283	419	539	359	360	42	60	4.262
9	30	3	PDGFR beta (Phospho-Tyr1021)	283	433	523	366	373	154	67	0.974
9	30	4	PDGFR beta (Phospho-Tyr1021)	283	471	545	376	377	45	95	3.733
9	30	5	PDGFR beta (Phospho-Tyr1021)	283	420	499	363	366	45	57	2.956
9	30	6	PDGFR beta (Phospho-Tyr1021)	283	447	565	348	352	43	99	4.953
9	31	1	FADD (Phospho-Ser194)	284	543	642	328	336	147	215	2.082
9	31	2	FADD (Phospho-Ser194)	284	519	581	337	340	66	182	3.652
9	31	3	FADD (Phospho-Ser194)	284	525	542	348	351	50	177	3.82
9	31	4	FADD (Phospho-Ser194)	284	520	562	335	338	47	185	4.766
9	31	5	FADD (Phospho-Ser194)	284	505	546	335	338	43	170	4.837
9	31	6	FADD (Phospho-Ser194)	284	519	572	322	323	40	197	6.225
9	32	1	BLNK	285	590	1105	252	247	52	338	16.5
9	32	2	BLNK	285	629	630	306	309	50	323	6.42
9	32	3	BLNK	285	573	590	311	313	54	262	5.13
9	32	4	BLNK	285	1158	1237	292	295	72	866	13.083
9	32	5	BLNK	285	541	568	296	298	51	245	5.294
9	32	6	BLNK	285	1040	1090	288	291	49	752	16.306
10	1	1	BLNK (Phospho-Tyr96)	286	769	769	268	271	42	501	11.857
10	1	2	BLNK (Phospho-Tyr96)	286	713	779	262	265	37	451	13.892
10	1	3	BLNK (Phospho-Tyr96)	286	695	750	258	260	43	437	11.395
10	1	4	BLNK (Phospho-Tyr96)	286	729	753	263	264	44	466	11.114
10	1	5	BLNK (Phospho-Tyr96)	286	685	753	272	277	204	413	2.333
10	1	6	BLNK (Phospho-Tyr96)	286	637	738	270	272	36	367	12.944
10	2	1	IL-10R-alpha	287	344	385	285	288	44	59	2.205
10	2	2	IL-10R-alpha	287	305	362	274	275	43	31	2.023
10	2	3	IL-10R-alpha	287	297	349	276	278	39	21	1.821
10	2	4	IL-10R-alpha	287	309	341	281	284	56	28	1.018
10	2	5	IL-10R-alpha	287	318	355	282	283	40	36	1.8
10	2	6	IL-10R-alpha	287	366	395	281	281	37	85	3.081
10	3	1	IL-10R-alpha (Phospho-Tyr496)	288	537	524	298	300	39	239	5.744
10	3	2	IL-10R-alpha (Phospho-Tyr496)	288	423	455	307	309	37	116	3.946
10	3	3	IL-10R-alpha (Phospho-Tyr496)	288	517	540	297	300	43	220	5.581
10	3	4	IL-10R-alpha (Phospho-Tyr496)	288	432	470	306	308	44	126	3.682
10	3	5	IL-10R-alpha (Phospho-Tyr496)	288	510	565	295	308	389	215	0.661
10	3	6	IL-10R-alpha (Phospho-Tyr496)	288	552	577	299	302	86	253	3.198
10	4	1	IL-4R/CD124	289	380	427	303	307	74	77	1.622
10	4	2	IL-4R/CD124	289	359	387	314	318	70	45	0.986
10	4	3	IL-4R/CD124	289	346	388	302	304	35	44	2.4
10	4	4	IL-4R/CD124	289	350	393	315	317	40	35	1.9
10	4	5	IL-4R/CD124	289	378	414	338	340	40	40	1.85
10	4	6	IL-4R/CD124	289	454	491	335	336	40	119	3.875
10	5	1	IL-4R/CD124 (Phospho-Tyr497)	290	704	746	303	305	46	401	9.587
10	5	2	IL-4R/CD124 (Phospho-Tyr497)	290	462	490	334	335	39	128	3.974
10	5	3	IL-4R/CD124 (Phospho-Tyr497)	290	684	720	307	311	114	377	3.588
10	5	4	IL-4R/CD124 (Phospho-Tyr497)	290	551	571	324	328	154	227	1.578
10	5	5	IL-4R/CD124 (Phospho-Tyr497)	290	505	514	349	351	58	156	2.81
10	5	6	IL-4R/CD124 (Phospho-Tyr497)	290	703	699	327	329	36	376	10.278
10	6	1	Bax	291	343	500	323	325	39	20	4.487
10	6	2	Bax	291	342	479	343	344	37	-1	3.649
10	6	3	Bax	291	323	483	334	338	151	-11	0.96
10	6	4	Bax	291	334	489	338	350	680	-4	0.204
10	6	5	Bax	291	347	467	346	349	58	1	2.034
10	6	6	Bax	291	350	423	342	343	46	8	1.739
10	7	1	BAX (Phospho-Thr167)	292	290	299	316	320	175	-26	-0.12
10	7	2	BAX (Phospho-Thr167)	292	278	319	317	318	34	-39	0.029
10	7	3	BAX (Phospho-Thr167)	292	267	281	319	321	38	-52	-1.053
10	7	4	BAX (Phospho-Thr167)	292	273	283	317	319	35	-44	-1.029
10	7	5	BAX (Phospho-Thr167)	292	282	299	333	335	42	-51	-0.857
10	7	6	BAX (Phospho-Thr167)	292	321	330	327	330	56	-6	0
10	8	1	PLK1	293	273	312	308	311	65	-35	0.015
10	8	2	PLK1	293	258	290	306	308	46	-48	-0.391
10	8	3	PLK1	293	259	296	306	308	36	-47	-0.333
10	8	4	PLK1	293	263	291	305	309	79	-42	-0.228
10	8	5	PLK1	293	281	315	322	325	41	-41	-0.244
10	8	6	PLK1	293	295	321	320	321	36	-25	0
10	9	1	PLK1 (Phospho-Thr210)	294	263	297	299	302	83	-36	-0.06
10	9	2	PLK1 (Phospho-Thr210)	294	254	277	291	294	33	-37	-0.515
10	9	3	PLK1 (Phospho-Thr210)	294	243	269	292	294	37	-49	-0.676
10	9	4	PLK1 (Phospho-Thr210)	294	234	268	293	295	35	-59	-0.771
10	9	5	PLK1 (Phospho-Thr210)	294	260	286	298	299	32	-38	-0.406
10	9	6	PLK1 (Phospho-Thr210)	294	282	308	309	314	77	-27	-0.078
10	10	1	TGFBR1	295	296	335	328	331	98	-32	0.041
10	10	2	TGFBR1	295	297	336	308	313	169	-11	0.136
10	10	3	TGFBR1	295	312	353	305	307	43	7	1.07
10	10	4	TGFBR1	295	291	324	316	321	56	-25	0.054
10	10	5	TGFBR1	295	305	323	309	311	40	-4	0.3
10	10	6	TGFBR1	295	320	360	323	328	204	-3	0.157
10	11	1	TGFBR2	296	882	1126	343	346	45	539	17.333
10	11	2	TGFBR2	296	4301	4014	310	312	42	3991	88.143
10	11	3	TGFBR2	296	4182	3934	310	314	51	3872	70.98
10	11	4	TGFBR2	296	872	1017	331	333	41	541	16.683
10	11	5	TGFBR2	296	4295	3902	314	317	43	3981	83.372
10	11	6	TGFBR2	296	745	927	337	343	221	408	2.643
10	12	1	Fos	297	327	366	302	303	39	25	1.615
10	12	2	Fos	297	329	345	301	302	38	28	1.132
10	12	3	Fos	297	330	346	303	304	36	27	1.167
10	12	4	Fos	297	343	369	305	308	51	38	1.196
10	12	5	Fos	297	348	365	305	309	158	43	0.354
10	12	6	Fos	297	345	364	310	312	36	35	1.444
10	13	1	SREBP-1	298	264	291	277	280	55	-13	0.2
10	13	2	SREBP-1	298	255	275	281	289	387	-26	-0.036
10	13	3	SREBP-1	298	271	297	281	291	390	-10	0.015
10	13	4	SREBP-1	298	279	308	279	284	155	0	0.155
10	13	5	SREBP-1	298	282	291	283	291	346	-1	0
10	13	6	SREBP-1	298	289	306	289	291	36	0	0.417
10	14	1	Caspase 3	299	276	292	258	260	29	18	1.103
10	14	2	Caspase 3	299	259	286	257	258	31	2	0.903
10	14	3	Caspase 3	299	261	283	258	260	38	3	0.605
10	14	4	Caspase 3	299	271	286	255	260	176	16	0.148
10	14	5	Caspase 3	299	281	294	255	263	345	26	0.09
10	14	6	Caspase 3	299	286	302	263	271	369	23	0.084
10	15	1	Beclin-1	300	713	782	245	247	39	468	13.718
10	15	2	Beclin-1	300	720	793	243	246	71	477	7.704
10	15	3	Beclin-1	300	726	804	243	245	32	483	17.469
10	15	4	Beclin-1	300	756	918	241	246	174	515	3.862
10	15	5	Beclin-1	300	714	823	243	245	35	471	16.514
10	15	6	Beclin-1	300	689	811	243	244	44	446	12.886
10	16	1	WNT1	301	259	292	254	256	41	5	0.878
10	16	2	WNT1	301	235	246	251	252	30	-16	-0.2
10	16	3	WNT1	301	232	243	251	254	55	-19	-0.2
10	16	4	WNT1	301	240	246	248	257	164	-8	-0.067
10	16	5	WNT1	301	251	259	251	260	164	0	-0.006
10	16	6	WNT1	301	257	269	256	259	49	1	0.204
10	17	1	VDAC1	302	241	247	257	262	70	-16	-0.214
10	17	2	VDAC1	302	232	235	259	261	33	-27	-0.788
10	17	3	VDAC1	302	241	238	262	264	35	-21	-0.743
10	17	4	VDAC1	302	237	245	265	267	38	-28	-0.579
10	17	5	VDAC1	302	254	255	264	265	35	-10	-0.286
10	17	6	VDAC1	302	271	269	270	272	38	1	-0.079
10	18	1	COX41	303	198	214	274	276	36	-76	-1.722
10	18	2	COX41	303	186	200	284	285	34	-98	-2.5
10	18	3	COX41	303	186	201	285	286	35	-99	-2.429
10	18	4	COX41	303	190	202	283	285	35	-93	-2.371
10	18	5	COX41	303	189	207	280	282	49	-91	-1.531
10	18	6	COX41	303	211	228	280	281	35	-69	-1.514
10	19	1	Beta actin	304	1697	1775	248	250	32	1449	47.656
10	19	2	Beta actin	304	1615	1681	253	255	33	1362	43.212
10	19	3	Beta actin	304	1527	1587	255	257	39	1272	34.103
10	19	4	Beta actin	304	1593	1574	258	259	35	1335	37.571
10	19	5	Beta actin	304	1445	1485	257	259	38	1188	32.263
10	19	6	Beta actin	304	1436	1504	265	268	53	1171	23.321
10	20	1	Negative control	N	214	227	229	233	52	-15	-0.115
10	20	2	Negative control	N	212	218	227	231	115	-15	-0.113
10	20	3	Negative control	N	216	224	232	236	171	-16	-0.07
10	20	4	Negative control	N	211	221	234	236	45	-23	-0.333
10	20	5	Negative control	N	226	227	240	246	229	-14	-0.083
10	20	6	Negative control	N	252	248	255	258	56	-3	-0.179
10	21	1	Negative control	N	227	235	257	262	62	-30	-0.435
10	21	2	Negative control	N	207	212	234	237	35	-27	-0.714
10	21	3	Negative control	N	217	235	237	239	43	-20	-0.093
10	21	4	Negative control	N	210	213	232	233	32	-22	-0.625
10	21	5	Negative control	N	223	225	237	238	30	-14	-0.433
10	21	6	Negative control	N	237	242	242	243	31	-5	-0.032
10	22	1	Negative control	N	246	237	268	270	45	-22	-0.733
10	22	2	Negative control	N	223	222	254	257	44	-31	-0.795
10	22	3	Negative control	N	215	219	254	257	52	-39	-0.731
10	22	4	Negative control	N	221	219	247	249	30	-26	-1
10	22	5	Negative control	N	227	230	247	249	30	-20	-0.633
10	22	6	Negative control	N	246	243	249	251	62	-3	-0.129
10	23	1	Negative control	N	257	253	292	296	126	-35	-0.341
10	23	2	Negative control	N	253	245	279	282	79	-26	-0.468
10	23	3	Negative control	N	254	250	272	280	361	-18	-0.083
10	23	4	Negative control	N	247	242	266	267	33	-19	-0.758
10	23	5	Negative control	N	247	249	262	263	29	-15	-0.483
10	23	6	Negative control	N	268	271	261	262	29	7	0.31
10	24	1	Empty	E	319	320	326	328	39	-7	-0.205
10	24	2	Empty	E	317	319	313	315	36	4	0.111
10	24	3	Empty	E	299	300	302	302	34	-3	-0.059
10	24	4	Empty	E	293	296	293	294	34	0	0.059
10	24	5	Empty	E	288	287	288	289	35	0	-0.057
10	24	6	Empty	E	286	286	285	287	35	1	-0.029
10	25	1	Empty	E	399	400	397	398	46	2	0.043
10	25	2	Empty	E	368	368	377	378	45	-9	-0.222
10	25	3	Empty	E	349	350	353	357	46	-4	-0.152
10	25	4	Empty	E	338	337	339	345	185	-1	-0.043
10	25	5	Empty	E	327	329	333	334	40	-6	-0.125
10	25	6	Empty	E	322	322	323	324	37	-1	-0.054
10	26	1	Empty	E	447	449	447	447	40	0	0.05
10	26	2	Empty	E	437	440	438	439	63	-1	0.016
10	26	3	Empty	E	418	419	414	416	42	4	0.071
10	26	4	Empty	E	394	395	393	395	39	1	0
10	26	5	Empty	E	371	374	376	377	36	-5	-0.083
10	26	6	Empty	E	354	358	353	353	40	1	0.125
10	27	1	Empty	E	465	468	451	452	42	14	0.381
10	27	2	Empty	E	453	450	449	451	58	4	-0.017
10	27	3	Empty	E	431	430	425	426	38	6	0.105
10	27	4	Empty	E	408	408	409	409	37	-1	-0.027
10	27	5	Empty	E	392	389	391	392	36	1	-0.083
10	27	6	Empty	E	364	365	367	368	38	-3	-0.079
10	28	1	Empty	E	444	447	442	442	42	2	0.119
10	28	2	Empty	E	427	427	436	437	43	-9	-0.233
10	28	3	Empty	E	416	417	418	420	68	-2	-0.044
10	28	4	Empty	E	398	401	405	407	67	-7	-0.09
10	28	5	Empty	E	384	384	384	386	63	0	-0.032
10	28	6	Empty	E	366	365	368	369	35	-2	-0.114
10	29	1	Empty	E	447	448	442	443	44	5	0.114
10	29	2	Empty	E	425	425	424	425	42	1	0
10	29	3	Empty	E	388	388	412	414	42	-24	-0.619
10	29	4	Empty	E	417	419	408	416	110	9	0.027
10	29	5	Empty	E	363	363	375	377	37	-12	-0.378
10	29	6	Empty	E	361	363	359	363	64	2	0
10	30	1	Empty	E	406	406	412	416	163	-6	-0.061
10	30	2	Empty	E	392	394	379	383	50	13	0.22
10	30	3	Empty	E	379	380	372	376	107	7	0.037
10	30	4	Empty	E	383	385	374	379	58	9	0.103
10	30	5	Empty	E	342	344	347	348	42	-5	-0.095
10	30	6	Empty	E	343	343	336	340	94	7	0.032
10	31	1	Empty	E	304	305	317	319	39	-13	-0.359
10	31	2	Empty	E	311	311	318	321	48	-7	-0.208
10	31	3	Empty	E	304	304	313	316	42	-9	-0.286
10	31	4	Empty	E	299	300	303	306	38	-4	-0.158
10	31	5	Empty	E	291	293	292	294	41	-1	-0.024
10	31	6	Empty	E	282	283	286	288	34	-4	-0.147
10	32	1	Position Marker	P	11892	11812	273	275	33	11619	349.606
10	32	2	Position Marker	P	10771	11307	266	271	174	10505	63.425
10	32	3	Position Marker	P	11044	10716	266	269	61	10778	171.262
10	32	4	Position Marker	P	10420	10378	262	271	458	10158	22.068
10	32	5	Position Marker	P	10447	10466	254	255	43	10193	237.465
10	32	6	Position Marker	P	9908	10161	251	253	35	9657	283.086

## Sheet: HCCLM3 CYB5A OE Hypoxia
Block	Column	Row	Name	ID	F532 Median	F532 Mean	B532 Median	B532 Mean	B532 SD	F635 Median - B635 Median	SNR 532
1	1	1	Position Marker	P	11610	12790	81	87	92	11529	138.076
1	1	2	Position Marker	P	12146	13210	81	81	14	12065	937.786
1	1	3	Position Marker	P	11774	13354	80	88	189	11694	70.19
1	1	4	Position Marker	P	11000	12301	85	116	287	10915	42.456
1	1	5	Position Marker	P	10988	12395	84	99	634	10904	19.394
1	1	6	Position Marker	P	11829	11989	84	91	213	11745	55.859
1	2	1	Empty	E	82	83	84	85	14	-2	-0.143
1	2	2	Empty	E	82	83	82	83	13	0	0
1	2	3	Empty	E	79	80	80	80	14	-1	0
1	2	4	Empty	E	74	82	82	101	229	-8	-0.083
1	2	5	Empty	E	83	84	83	83	14	0	0.071
1	2	6	Empty	E	81	81	83	84	14	-2	-0.214
1	3	1	Empty	E	85	87	87	89	19	-2	-0.105
1	3	2	Empty	E	83	84	84	85	18	-1	-0.056
1	3	3	Empty	E	81	82	81	82	16	0	0
1	3	4	Empty	E	86	87	83	84	14	3	0.214
1	3	5	Empty	E	85	86	84	85	19	1	0.053
1	3	6	Empty	E	85	86	83	84	14	2	0.143
1	4	1	Tubulin-b	1	422	615	83	83	14	339	38
1	4	2	Tubulin-b	1	379	444	81	84	72	298	5
1	4	3	Tubulin-b	1	381	432	79	79	13	302	27.154
1	4	4	Tubulin-b	1	339	375	79	82	130	260	2.254
1	4	5	Tubulin-b	1	334	391	81	84	130	253	2.362
1	4	6	Tubulin-b	1	347	380	79	80	15	268	20
1	5	1	GAPDH	2	587	708	77	78	20	510	31.5
1	5	2	GAPDH	2	508	593	74	75	13	434	39.846
1	5	3	GAPDH	2	476	553	74	79	229	402	2.07
1	5	4	GAPDH	2	465	551	73	76	30	392	15.833
1	5	5	GAPDH	2	442	524	75	76	15	367	29.867
1	5	6	GAPDH	2	467	564	75	77	21	392	23.19
1	6	1	GSK3 alpha/beta (Phospho-Tyr216/279)	3	487	653	70	71	13	417	44.769
1	6	2	GSK3 alpha/beta (Phospho-Tyr216/279)	3	397	574	68	69	16	329	31.563
1	6	3	GSK3 alpha/beta (Phospho-Tyr216/279)	3	386	499	67	68	16	319	26.938
1	6	4	GSK3 alpha/beta (Phospho-Tyr216/279)	3	358	512	67	69	22	291	20.136
1	6	5	GSK3 alpha/beta (Phospho-Tyr216/279)	3	380	479	69	70	14	311	29.214
1	6	6	GSK3 alpha/beta (Phospho-Tyr216/279)	3	434	534	68	70	27	366	17.185
1	7	1	GSK3 beta	4	436	699	68	70	31	368	20.29
1	7	2	GSK3 beta	4	304	509	66	70	76	238	5.776
1	7	3	GSK3 beta	4	279	465	65	66	12	214	33.25
1	7	4	GSK3 beta	4	224	439	65	71	48	159	7.667
1	7	5	GSK3 beta	4	317	476	65	66	26	252	15.769
1	7	6	GSK3 beta	4	408	527	64	65	12	344	38.5
1	8	1	GSK3 beta (Phospho-Ser9)	5	472	852	65	66	16	407	49.125
1	8	2	GSK3 beta (Phospho-Ser9)	5	378	415	63	65	23	315	15.217
1	8	3	GSK3 beta (Phospho-Ser9)	5	349	396	62	64	24	287	13.833
1	8	4	GSK3 beta (Phospho-Ser9)	5	360	398	63	66	42	297	7.905
1	8	5	GSK3 beta (Phospho-Ser9)	5	338	374	64	67	113	274	2.717
1	8	6	GSK3 beta (Phospho-Ser9)	5	393	415	64	65	13	329	26.923
1	9	1	c-Jun	6	488	568	62	63	11	426	45.909
1	9	2	c-Jun	6	404	429	61	62	23	343	15.957
1	9	3	c-Jun	6	350	383	59	62	50	291	6.42
1	9	4	c-Jun	6	323	367	61	70	179	262	1.659
1	9	5	c-Jun	6	338	377	61	63	24	277	13.083
1	9	6	c-Jun	6	368	416	61	63	24	307	14.708
1	10	1	c-Jun (Phospho-Ser73)	7	597	583	62	63	11	535	47.273
1	10	2	c-Jun (Phospho-Ser73)	7	659	993	62	63	11	597	84.545
1	10	3	c-Jun (Phospho-Ser73)	7	681	859	60	61	13	621	61.385
1	10	4	c-Jun (Phospho-Ser73)	7	438	433	61	64	35	377	10.543
1	10	5	c-Jun (Phospho-Ser73)	7	432	428	61	62	12	371	30.5
1	10	6	c-Jun (Phospho-Ser73)	7	490	465	61	64	115	429	3.487
1	11	1	Elk1	8	739	716	62	66	104	677	6.25
1	11	2	Elk1	8	622	646	61	63	17	561	34.294
1	11	3	Elk1	8	546	559	60	62	21	486	23.667
1	11	4	Elk1	8	477	552	61	63	26	416	18.808
1	11	5	Elk1	8	527	528	62	64	49	465	9.469
1	11	6	Elk1	8	518	554	61	64	50	457	9.8
1	12	1	Elk1 (Phospho-Ser383)	9	456	548	67	71	104	389	4.587
1	12	2	Elk1 (Phospho-Ser383)	9	355	445	65	67	15	290	25.2
1	12	3	Elk1 (Phospho-Ser383)	9	430	422	64	66	16	366	22.25
1	12	4	Elk1 (Phospho-Ser383)	9	335	379	65	69	37	270	8.378
1	12	5	Elk1 (Phospho-Ser383)	9	310	366	65	69	57	245	5.211
1	12	6	Elk1 (Phospho-Ser383)	9	347	424	62	64	53	285	6.792
1	13	1	PDK	10	3313	6292	63	64	16	3250	389.25
1	13	2	PDK1	10	3084	6094	64	69	35	3020	172.143
1	13	3	PDK1	10	2471	5203	65	67	16	2406	321
1	13	4	PDK1	10	2309	4721	64	66	22	2245	211.591
1	13	5	PDK1	10	2528	5185	64	66	44	2464	116.341
1	13	6	PDK1	10	2448	5318	64	78	584	2384	8.973
1	14	1	PDK1 (Phospho-Ser241)	11	2304	3332	62	63	15	2242	217.933
1	14	2	PDK1 (Phospho-Ser241)	11	604	714	60	61	14	544	46.643
1	14	3	PDK1 (Phospho-Ser241)	11	623	662	59	60	10	564	60.2
1	14	4	PDK1 (Phospho-Ser241)	11	1436	1903	61	63	43	1375	42.791
1	14	5	PDK1 (Phospho-Ser241)	11	1354	1764	62	64	21	1292	80.952
1	14	6	PDK1 (Phospho-Ser241)	11	1752	2292	61	76	584	1691	3.795
1	15	1	Raf1	12	486	546	59	61	29	427	16.724
1	15	2	Raf1	12	477	510	58	60	22	419	20.455
1	15	3	Raf1	12	459	510	58	58	11	401	41.091
1	15	4	Raf1	12	430	478	59	60	11	371	38
1	15	5	Raf1	12	417	475	60	60	11	357	37.727
1	15	6	Raf1	12	439	487	59	60	10	380	42.7
1	16	1	Raf1 (Phospho-Ser259)	13	614	614	60	61	10	554	55.3
1	16	2	Raf1 (Phospho-Ser259)	13	438	435	60	61	10	378	37.4
1	16	3	Raf1 (Phospho-Ser259)	13	483	470	59	59	11	424	37.364
1	16	4	Raf1 (Phospho-Ser259)	13	456	445	59	60	13	397	29.615
1	16	5	Raf1 (Phospho-Ser259)	13	406	409	60	65	213	346	1.615
1	16	6	Raf1 (Phospho-Ser259)	13	485	471	60	64	213	425	1.911
1	17	1	NFkB-p100/p52	14	1549	2039	62	63	10	1487	197.6
1	17	2	NFkB-p100/p52	14	2292	3211	61	62	12	2231	262.417
1	17	3	NFkB-p100/p52	14	1891	2945	59	60	11	1832	262.273
1	17	4	NFkB-p100/p52	14	1790	2763	60	62	12	1730	225.083
1	17	5	NFkB-p100/p52	14	1917	2651	62	63	12	1855	215.667
1	17	6	NFkB-p100/p52	14	1981	2591	63	70	150	1918	16.807
1	18	1	NFkB-p100/p52 (Phospho-Ser865)	15	1146	1422	65	66	11	1081	123.273
1	18	2	NFkB-p100/p52 (Phospho-Ser865)	15	1096	1341	65	70	183	1031	6.945
1	18	3	NFkB-p100/p52 (Phospho-Ser865)	15	1065	1217	64	65	13	1001	88.615
1	18	4	NFkB-p100/p52 (Phospho-Ser865)	15	913	1200	68	71	28	845	40.321
1	18	5	NFkB-p100/p52 (Phospho-Ser865)	15	574	551	66	68	17	508	28.412
1	18	6	NFkB-p100/p52 (Phospho-Ser865)	15	605	588	64	66	17	541	30.706
1	19	1	NFkB-p105/p50	16	5889	6284	63	64	15	5826	414.667
1	19	2	NFkB-p105/p50	16	4207	4546	62	63	12	4145	373.583
1	19	3	NFkB-p105/p50	16	4903	5687	63	65	19	4840	295.895
1	19	4	NFkB-p105/p50	16	5836	5940	64	80	413	5772	14.189
1	19	5	NFkB-p105/p50	16	4450	4907	62	65	100	4388	48.42
1	19	6	NFkB-p105/p50	16	5043	4757	61	66	67	4982	70.015
1	20	1	NFkB-p105/p50 (Phospho-Ser337)	17	496	505	62	62	10	434	44.3
1	20	2	NFkB-p105/p50 (Phospho-Ser337)	17	360	601	65	67	19	295	28.105
1	20	3	NFkB-p105/p50 (Phospho-Ser337)	17	385	405	64	67	22	321	15.364
1	20	4	NFkB-p105/p50 (Phospho-Ser337)	17	415	400	64	66	14	351	23.857
1	20	5	NFkB-p105/p50 (Phospho-Ser337)	17	420	425	61	62	12	359	30.25
1	20	6	NFkB-p105/p50 (Phospho-Ser337)	17	450	448	62	63	11	388	35
1	21	1	JunB	18	574	666	62	63	14	512	43.071
1	21	2	JunB	18	409	519	62	64	12	347	37.917
1	21	3	JunB	18	385	468	63	64	12	322	33.667
1	21	4	JunB	18	364	457	62	63	12	302	32.833
1	21	5	JunB	18	352	471	62	64	24	290	16.958
1	21	6	JunB	18	383	494	62	64	23	321	18.696
1	22	1	JunB (Phospho-Ser259)	19	492	502	64	66	19	428	22.947
1	22	2	JunB (Phospho-Ser259)	19	393	401	62	63	12	331	28.167
1	22	3	JunB (Phospho-Ser259)	19	393	419	60	62	12	333	29.75
1	22	4	JunB (Phospho-Ser259)	19	394	398	61	63	15	333	22.333
1	22	5	JunB (Phospho-Ser259)	19	390	418	63	64	15	327	23.6
1	22	6	JunB (Phospho-Ser259)	19	447	455	62	63	14	385	28
1	23	1	ATF2	20	4291	5694	62	65	49	4229	114.878
1	23	2	ATF2	20	3402	4399	62	64	14	3340	309.643
1	23	3	ATF2	20	3102	4299	62	64	16	3040	264.688
1	23	4	ATF2	20	2982	4171	62	64	14	2920	293.357
1	23	5	ATF2	20	2538	3689	61	63	46	2477	78.826
1	23	6	ATF2	20	2255	4056	60	62	18	2195	221.889
1	24	1	ATF2 (Phospho-Ser62/44)	21	483	569	63	67	131	420	3.832
1	24	2	ATF2 (Phospho-Ser62/44)	21	326	374	62	66	131	264	2.351
1	24	3	ATF2 (Phospho-Ser62/44)	21	326	338	62	63	15	264	18.333
1	24	4	ATF2 (Phospho-Ser62/44)	21	326	337	60	61	11	266	25.091
1	24	5	ATF2 (Phospho-Ser62/44)	21	304	333	60	61	11	244	24.727
1	24	6	ATF2 (Phospho-Ser62/44)	21	383	386	59	60	18	324	18.111
1	25	1	STAT1	22	406	478	61	64	67	345	6.179
1	25	2	STAT1	22	350	416	60	62	13	290	27.231
1	25	3	STAT1	22	343	382	58	60	17	285	18.941
1	25	4	STAT1	22	245	341	58	63	92	187	3.022
1	25	5	STAT1	22	312	341	58	59	21	254	13.429
1	25	6	STAT1	22	320	344	57	60	30	263	9.467
1	26	1	STAT1 (Phospho-Tyr701)	23	329	390	61	70	307	268	1.042
1	26	2	STAT1 (Phospho-Tyr701)	23	334	360	61	62	14	273	21.286
1	26	3	STAT1 (Phospho-Tyr701)	23	310	319	58	60	13	252	19.923
1	26	4	STAT1 (Phospho-Tyr701)	23	300	301	58	61	30	242	8
1	26	5	STAT1 (Phospho-Tyr701)	23	308	315	59	60	27	249	9.444
1	26	6	STAT1 (Phospho-Tyr701)	23	330	341	59	64	167	271	1.659
1	27	1	STAT3	24	574	656	58	62	84	516	7.071
1	27	2	STAT3	24	531	637	57	61	83	474	6.94
1	27	3	STAT3	24	512	623	56	58	13	456	43.462
1	27	4	STAT3	24	512	673	57	59	99	455	6.202
1	27	5	STAT3	24	521	635	58	59	15	463	38.4
1	27	6	STAT3	24	480	629	57	58	14	423	40.786
1	28	1	STAT3 (Phospho-Tyr705)	25	485	475	58	59	11	427	37.818
1	28	2	STAT3 (Phospho-Tyr705)	25	392	420	56	58	22	336	16.455
1	28	3	STAT3 (Phospho-Tyr705)	25	394	389	55	56	21	339	15.857
1	28	4	STAT3 (Phospho-Tyr705)	25	335	375	55	56	13	280	24.538
1	28	5	STAT3 (Phospho-Tyr705)	25	333	376	56	56	11	277	29.091
1	28	6	STAT3 (Phospho-Tyr705)	25	353	378	55	58	99	298	3.232
1	29	1	STAT4	26	450	489	56	58	15	394	28.733
1	29	2	STAT4	26	401	456	56	57	10	345	39.9
1	29	3	STAT4	26	348	405	55	56	9	293	38.778
1	29	4	STAT4	26	346	399	56	56	9	290	38.111
1	29	5	STAT4	26	337	376	56	59	129	281	2.457
1	29	6	STAT4	26	348	372	56	58	45	292	6.978
1	30	1	STAT4 (Phospho-Tyr693)	27	2558	3689	56	57	10	2502	363.2
1	30	2	STAT4 (Phospho-Tyr693)	27	2308	3989	58	61	45	2250	87.289
1	30	3	STAT4 (Phospho-Tyr693)	27	2208	4015	58	59	11	2150	359.636
1	30	4	STAT4 (Phospho-Tyr693)	27	2004	3496	59	59	10	1945	343.7
1	30	5	STAT4 (Phospho-Tyr693)	27	1745	3157	58	61	57	1687	54.316
1	30	6	STAT4 (Phospho-Tyr693)	27	1800	3535	57	58	11	1743	316.091
1	31	1	STAT5A	28	12523	18212	58	59	19	12465	955.421
1	31	2	STAT5A	28	17036	20413	59	63	145	16977	140.345
1	31	3	STAT5A	28	11620	18073	58	83	945	11562	19.037
1	31	4	STAT5A	28	11776	16639	58	66	348	11718	47.624
1	31	5	STAT5A	28	12272	18358	57	59	20	12215	914.95
1	31	6	STAT5A	28	14390	17416	58	59	10	14332	1735.7
1	32	1	STAT5A (Phospho-Tyr694)	29	315	322	58	59	13	257	20.231
1	32	2	STAT5A (Phospho-Tyr694)	29	318	349	60	61	17	258	16.941
1	32	3	STAT5A (Phospho-Tyr694)	29	318	325	59	87	953	259	0.25
1	32	4	STAT5A (Phospho-Tyr694)	29	310	336	57	59	61	253	4.541
1	32	5	STAT5A (Phospho-Tyr694)	29	319	316	57	58	12	262	21.5
1	32	6	STAT5A (Phospho-Tyr694)	29	308	302	58	60	22	250	11
2	1	1	STAT6	30	2524	3593	81	83	28	2443	125.357
2	1	2	STAT6	30	3146	3818	82	84	22	3064	169.727
2	1	3	STAT6	30	2397	3263	82	84	36	2315	88.306
2	1	4	STAT6	30	2428	3224	80	82	39	2348	80.564
2	1	5	STAT6	30	2320	3249	80	82	19	2240	166.684
2	1	6	STAT6	30	2309	2938	78	79	20	2231	142.95
2	2	1	STAT6 (Phospho-Thr645)	31	454	555	78	80	22	376	21.591
2	2	2	STAT6 (Phospho-Thr645)	31	432	516	80	81	20	352	21.75
2	2	3	STAT6 (Phospho-Thr645)	31	391	477	79	80	20	312	19.85
2	2	4	STAT6 (Phospho-Thr645)	31	389	447	78	79	13	311	28.308
2	2	5	STAT6 (Phospho-Thr645)	31	389	465	79	85	322	310	1.18
2	2	6	STAT6 (Phospho-Thr645)	31	453	486	75	79	52	378	7.827
2	3	1	CREB	32	436	476	77	78	15	359	26.533
2	3	2	CREB	32	375	415	78	79	14	297	24
2	3	3	CREB	32	355	388	78	80	60	277	5.133
2	3	4	CREB	32	377	393	77	78	13	300	24.231
2	3	5	CREB	32	348	355	78	79	20	270	13.8
2	3	6	CREB	32	362	389	75	76	13	287	24.077
2	4	1	CREB (Phospho-Ser133)	33	574	756	76	78	47	498	14.426
2	4	2	CREB (Phospho-Ser133)	33	649	735	78	79	13	571	50.462
2	4	3	CREB (Phospho-Ser133)	33	586	677	77	78	15	509	39.933
2	4	4	CREB (Phospho-Ser133)	33	561	623	75	77	33	486	16.545
2	4	5	CREB (Phospho-Ser133)	33	500	604	77	79	46	423	11.413
2	4	6	CREB (Phospho-Ser133)	33	533	756	76	77	15	457	45.267
2	5	1	AKT	34	451	512	72	73	13	379	33.769
2	5	2	AKT	34	447	482	73	74	16	374	25.5
2	5	3	AKT	34	435	461	71	72	14	364	27.786
2	5	4	AKT	34	447	471	69	70	14	378	28.643
2	5	5	AKT	34	377	446	72	73	20	305	18.65
2	5	6	AKT	34	369	439	71	72	15	298	24.467
2	6	1	AKT1	35	858	1224	70	71	17	788	67.824
2	6	2	AKT1	35	716	967	70	70	13	646	69
2	6	3	AKT1	35	692	920	70	70	13	622	65.385
2	6	4	AKT1	35	682	843	68	69	13	614	59.538
2	6	5	AKT1	35	627	778	70	71	15	557	47.133
2	6	6	AKT1	35	683	802	70	71	16	613	45.688
2	7	1	AKT1 (Phospho-Ser473)	36	322	395	66	68	33	256	9.909
2	7	2	AKT1 (Phospho-Ser473)	36	281	347	66	67	33	215	8.485
2	7	3	AKT1 (Phospho-Ser473)	36	294	348	67	68	12	227	23.333
2	7	4	AKT1 (Phospho-Ser473)	36	276	334	67	68	12	209	22.167
2	7	5	AKT1 (Phospho-Ser473)	36	287	324	66	67	17	221	15.118
2	7	6	AKT1 (Phospho-Ser473)	36	310	353	66	67	16	244	17.875
2	8	1	AKT1 (Phospho-Thr308)	37	310	295	64	65	12	246	19.167
2	8	2	AKT1 (Phospho-Thr308)	37	301	290	65	66	13	236	17.231
2	8	3	AKT1 (Phospho-Thr308)	37	268	268	66	68	17	202	11.765
2	8	4	AKT1 (Phospho-Thr308)	37	280	264	66	67	13	214	15.154
2	8	5	AKT1 (Phospho-Thr308)	37	279	260	66	68	19	213	10.105
2	8	6	AKT1 (Phospho-Thr308)	37	274	282	65	67	31	209	6.935
2	9	1	PTEN	38	2833	3526	62	64	25	2771	138.48
2	9	2	PTEN	38	1677	2025	63	64	18	1614	108.944
2	9	3	PTEN	38	1789	1952	64	65	12	1725	157.25
2	9	4	PTEN	38	1715	2124	65	66	19	1650	108.316
2	9	5	PTEN	38	1650	1983	65	66	14	1585	136.929
2	9	6	PTEN	38	2207	2434	64	66	26	2143	91.077
2	10	1	PTEN (Phospho-Ser380/Thr392/Thr383)	39	428	458	61	61	11	367	36.091
2	10	2	PTEN (Phospho-Ser380/Thr392/Thr383)	39	420	436	60	61	12	360	31.25
2	10	3	PTEN (Phospho-Ser380/Thr392/Thr383)	39	422	438	61	62	11	361	34.182
2	10	4	PTEN (Phospho-Ser380/Thr392/Thr383)	39	428	423	63	64	18	365	19.944
2	10	5	PTEN (Phospho-Ser380/Thr392/Thr383)	39	410	407	63	64	12	347	28.583
2	10	6	PTEN (Phospho-Ser380/Thr392/Thr383)	39	434	416	64	65	17	370	20.647
2	11	1	P73	40	421	476	60	61	11	361	37.727
2	11	2	P73	40	380	421	60	61	11	320	32.727
2	11	3	P73	40	335	388	62	62	11	273	29.636
2	11	4	P73	40	325	371	63	64	12	262	25.583
2	11	5	P73	40	325	356	63	64	13	262	22.462
2	11	6	P73	40	334	357	64	65	13	270	22.462
2	12	1	P73 (Phospho-Tyr99)	41	416	448	61	62	23	355	16.783
2	12	2	P73 (Phospho-Tyr99)	41	369	387	61	62	24	308	13.542
2	12	3	P73 (Phospho-Tyr99)	41	363	359	61	62	11	302	27
2	12	4	P73 (Phospho-Tyr99)	41	321	324	62	65	28	259	9.25
2	12	5	P73 (Phospho-Tyr99)	41	328	335	63	64	17	265	15.941
2	12	6	P73 (Phospho-Tyr99)	41	354	366	64	65	37	290	8.135
2	13	1	Integrin beta-3	42	617	619	61	63	12	556	46.333
2	13	2	Integrin beta-3	42	532	566	62	69	306	470	1.624
2	13	3	Integrin beta-3	42	447	492	61	63	17	386	25.235
2	13	4	Integrin beta-3	42	501	509	62	63	12	439	37.167
2	13	5	Integrin beta-3	42	439	481	61	63	11	378	38
2	13	6	Integrin beta-3	42	488	515	63	64	11	425	41
2	14	1	Integrin beta-3 (Phospho-Tyr773)	43	437	439	63	65	13	374	28.769
2	14	2	Integrin beta-3 (Phospho-Tyr773)	43	360	381	64	67	80	296	3.925
2	14	3	Integrin beta-3 (Phospho-Tyr773)	43	359	372	65	66	14	294	21.857
2	14	4	Integrin beta-3 (Phospho-Tyr773)	43	362	353	64	66	13	298	22.077
2	14	5	Integrin beta-3 (Phospho-Tyr773)	43	341	356	64	66	14	277	20.714
2	14	6	Integrin beta-3 (Phospho-Tyr773)	43	347	377	64	66	14	283	22.214
2	15	1	Chk2	44	3785	6008	62	63	19	3723	312.895
2	15	2	Chk2	44	3511	5342	62	64	27	3449	195.481
2	15	3	Chk2	44	3313	4558	64	66	29	3249	154.897
2	15	4	Chk2	44	3083	3902	65	66	14	3018	274
2	15	5	Chk2	44	2714	3479	66	68	16	2648	213.188
2	15	6	Chk2	44	2760	3462	66	69	26	2694	130.5
2	16	1	Chk2 (Phospho-Thr68)	45	362	385	62	65	62	300	5.161
2	16	2	Chk2 (Phospho-Thr68)	45	342	353	63	64	16	279	18.063
2	16	3	Chk2 (Phospho-Thr68)	45	310	333	64	69	236	246	1.119
2	16	4	Chk2 (Phospho-Thr68)	45	323	371	63	64	14	260	21.929
2	16	5	Chk2 (Phospho-Thr68)	45	306	325	63	64	12	243	21.75
2	16	6	Chk2 (Phospho-Thr68)	45	299	323	63	64	11	236	23.545
2	17	1	BCL-2 (Phospho-Ser70)	46	331	388	64	67	63	267	5.095
2	17	2	BCL-2 (Phospho-Ser70)	46	245	325	64	66	13	181	19.923
2	17	3	BCL-2 (Phospho-Ser70)	46	280	331	64	65	13	216	20.462
2	17	4	BCL-2 (Phospho-Ser70)	46	318	330	64	65	12	254	22.083
2	17	5	BCL-2 (Phospho-Ser70)	46	299	319	64	65	11	235	23.091
2	17	6	BCL-2 (Phospho-Ser70)	46	330	356	64	66	28	266	10.357
2	18	1	BCL-XL	47	1785	2705	65	68	30	1720	87.9
2	18	2	BCL-XL	47	1588	2229	67	69	16	1521	135
2	18	3	BCL-XL	47	1329	1937	68	74	131	1261	14.221
2	18	4	BCL-XL	47	1435	1781	69	71	15	1366	114
2	18	5	BCL-XL	47	1184	1705	68	72	67	1116	24.373
2	18	6	BCL-XL	47	1099	1553	69	73	32	1030	46.25
2	19	1	BCL-XL (Phospho-Ser62)	48	1660	3390	62	64	19	1598	175.053
2	19	2	BCL-XL (Phospho-Ser62)	48	1305	1536	63	64	15	1242	98.133
2	19	3	BCL-XL (Phospho-Ser62)	48	877	936	62	65	34	815	25.618
2	19	4	BCL-XL (Phospho-Ser62)	48	1579	2515	66	68	17	1513	143.941
2	19	5	BCL-XL (Phospho-Ser62)	48	1566	2118	67	69	14	1499	146.357
2	19	6	BCL-XL (Phospho-Ser62)	48	702	685	65	67	17	637	36.353
2	20	1	BAD (Phospho-Ser136)	49	429	433	60	62	56	369	6.625
2	20	2	BAD (Phospho-Ser136)	49	344	368	60	61	10	284	30.7
2	20	3	BAD (Phospho-Ser136)	49	344	355	61	62	11	283	26.636
2	20	4	BAD (Phospho-Ser136)	49	326	352	64	70	96	262	2.938
2	20	5	BAD (Phospho-Ser136)	49	331	343	63	64	12	268	23.25
2	20	6	BAD (Phospho-Ser136)	49	353	365	62	63	11	291	27.455
2	21	1	HER2	50	1550	2041	60	61	22	1490	90
2	21	2	HER2	50	1136	1405	60	62	34	1076	39.5
2	21	3	HER2	50	1056	1330	62	63	11	994	115.182
2	21	4	HER2	50	1038	1229	64	65	13	974	89.538
2	21	5	HER2	50	992	1131	64	65	16	928	66.625
2	21	6	HER2	50	913	1123	63	65	27	850	39.185
2	22	1	HER2 (Phospho-Tyr1221/Tyr1222)	51	431	394	59	61	20	372	16.65
2	22	2	HER2 (Phospho-Tyr1221/Tyr1222)	51	394	379	61	62	10	333	31.7
2	22	3	HER2 (Phospho-Tyr1221/Tyr1222)	51	353	343	62	63	10	291	28
2	22	4	HER2 (Phospho-Tyr1221/Tyr1222)	51	384	376	65	66	12	319	25.833
2	22	5	HER2 (Phospho-Tyr1221/Tyr1222)	51	370	373	65	66	12	305	25.583
2	22	6	HER2 (Phospho-Tyr1221/Tyr1222)	51	360	356	64	65	12	296	24.25
2	23	1	HER2 (Phospho-Tyr1248)	52	355	369	59	60	33	296	9.364
2	23	2	HER2 (Phospho-Tyr1248)	52	317	323	60	70	558	257	0.453
2	23	3	HER2 (Phospho-Tyr1248)	52	292	315	60	63	127	232	1.984
2	23	4	HER2 (Phospho-Tyr1248)	52	333	322	62	63	11	271	23.545
2	23	5	HER2 (Phospho-Tyr1248)	52	264	310	62	63	11	202	22.455
2	23	6	HER2 (Phospho-Tyr1248)	52	270	318	62	63	12	208	21.25
2	24	1	VEGFR2	53	5128	8008	58	59	10	5070	794.9
2	24	2	VEGFR2	53	5076	6983	59	59	10	5017	692.4
2	24	3	VEGFR2	53	4858	6439	58	59	10	4800	638
2	24	4	VEGFR2	53	4606	6268	60	61	12	4546	517.25
2	24	5	VEGFR2	53	4754	6311	60	61	11	4694	568.182
2	24	6	VEGFR2	53	4292	5399	61	62	11	4231	485.182
2	25	1	VEGFR2 (Phospho-Tyr1175)	54	399	400	59	60	10	340	34
2	25	2	VEGFR2 (Phospho-Tyr1175)	54	350	348	59	60	12	291	24
2	25	3	VEGFR2 (Phospho-Tyr1175)	54	334	325	58	63	170	276	1.541
2	25	4	VEGFR2 (Phospho-Tyr1175)	54	294	310	61	62	11	233	22.545
2	25	5	VEGFR2 (Phospho-Tyr1175)	54	331	324	60	61	10	271	26.3
2	25	6	VEGFR2 (Phospho-Tyr1175)	54	353	348	60	61	11	293	26.091
2	26	1	VEGFR2 (Phospho-Tyr1214)	55	477	456	58	59	11	419	36.091
2	26	2	VEGFR2 (Phospho-Tyr1214)	55	387	367	59	60	12	328	25.583
2	26	3	VEGFR2 (Phospho-Tyr1214)	55	380	362	59	60	18	321	16.778
2	26	4	VEGFR2 (Phospho-Tyr1214)	55	472	594	60	61	11	412	48.455
2	26	5	VEGFR2 (Phospho-Tyr1214)	55	364	334	60	61	10	304	27.3
2	26	6	VEGFR2 (Phospho-Tyr1214)	55	372	355	60	61	10	312	29.4
2	27	1	IGF1R	56	276	275	57	57	12	219	18.167
2	27	2	IGF1R	56	239	238	58	59	13	181	13.769
2	27	3	IGF1R	56	244	236	57	58	10	187	17.8
2	27	4	IGF1R	56	229	221	58	59	10	171	16.2
2	27	5	IGF1R	56	256	275	59	60	10	197	21.5
2	27	6	IGF1R	56	270	251	61	62	13	209	14.538
2	28	1	IGF1R (Phospho-Tyr1165/1166)	57	347	370	57	58	13	290	24
2	28	2	IGF1R (Phospho-Tyr1165/1166)	57	328	322	58	59	19	270	13.842
2	28	3	IGF1R (Phospho-Tyr1165/1166)	57	314	314	58	61	64	256	3.953
2	28	4	IGF1R (Phospho-Tyr1165/1166)	57	297	311	58	59	11	239	22.909
2	28	5	IGF1R (Phospho-Tyr1165/1166)	57	312	312	59	59	10	253	25.3
2	28	6	IGF1R (Phospho-Tyr1165/1166)	57	325	349	59	60	15	266	19.267
2	29	1	Src	58	5014	7040	58	59	11	4956	634.636
2	29	2	Src	58	4685	6729	60	63	131	4625	50.885
2	29	3	Src	58	3794	5932	60	62	64	3734	91.719
2	29	4	Src	58	3426	5334	59	61	14	3367	376.643
2	29	5	Src	58	2992	4959	60	61	11	2932	445.273
2	29	6	Src	58	2924	4290	61	62	13	2863	325.231
2	30	1	Src (Phospho-Tyr418)	59	587	651	61	62	11	526	53.545
2	30	2	Src (Phospho-Tyr418)	59	525	587	62	63	14	463	37.429
2	30	3	Src (Phospho-Tyr418)	59	407	487	63	63	11	344	38.545
2	30	4	Src (Phospho-Tyr418)	59	373	441	63	64	18	310	20.944
2	30	5	Src (Phospho-Tyr418)	59	352	492	63	64	12	289	35.667
2	30	6	Src (Phospho-Tyr418)	59	366	440	64	65	12	302	31.25
2	31	1	p53	60	6536	9317	61	63	44	6475	210.318
2	31	2	p53	60	529	629	64	65	41	465	13.756
2	31	3	p53	60	5052	7972	64	65	12	4988	658.917
2	31	4	p53	60	1361	3352	64	70	245	1297	13.396
2	31	5	p53	60	4880	7562	66	74	245	4814	30.563
2	31	6	p53	60	1168	2852	67	68	17	1101	163.765
2	32	1	p53 (Phospho-Ser9)	61	348	467	61	62	29	287	13.966
2	32	2	p53 (Phospho-Ser9)	61	390	428	62	63	12	328	30.417
2	32	3	p53 (Phospho-Ser9)	61	400	418	63	64	29	337	12.207
2	32	4	p53 (Phospho-Ser9)	61	415	422	64	65	13	351	27.462
2	32	5	p53 (Phospho-Ser9)	61	349	393	66	67	13	283	25.077
2	32	6	p53 (Phospho-Ser9)	61	397	437	67	68	12	330	30.75
3	1	1	p53 (Phospho-Ser15)	62	373	389	76	79	65	297	4.769
3	1	2	p53 (Phospho-Ser15)	62	374	382	73	76	52	301	5.885
3	1	3	p53 (Phospho-Ser15)	62	352	364	72	74	17	280	17.059
3	1	4	p53 (Phospho-Ser15)	62	350	343	73	75	21	277	12.762
3	1	5	p53 (Phospho-Ser15)	62	325	326	69	71	30	256	8.5
3	1	6	p53 (Phospho-Ser15)	62	322	336	70	72	39	252	6.769
3	2	1	p53 (Phospho-Ser315)	63	894	1187	76	78	18	818	61.611
3	2	2	p53 (Phospho-Ser315)	63	761	1024	74	76	41	687	23.122
3	2	3	p53 (Phospho-Ser315)	63	513	605	74	75	15	439	35.333
3	2	4	p53 (Phospho-Ser315)	63	593	780	73	75	25	520	28.2
3	2	5	p53 (Phospho-Ser315)	63	569	750	70	72	17	499	39.882
3	2	6	p53 (Phospho-Ser315)	63	457	457	71	73	14	386	27.429
3	3	1	Tau	64	5829	8736	74	75	21	5755	412.429
3	3	2	Tau	64	5690	7463	73	74	18	5617	410.5
3	3	3	Tau	64	5031	6479	71	74	43	4960	148.953
3	3	4	Tau	64	4412	6380	70	71	16	4342	394.313
3	3	5	Tau	64	3634	5095	69	71	18	3565	279.111
3	3	6	Tau	64	3117	4591	70	71	15	3047	301.333
3	4	1	Tau (Phospho-Ser396)	65	532	521	74	75	15	458	29.733
3	4	2	Tau (Phospho-Ser396)	65	467	446	73	74	18	394	20.667
3	4	3	Tau (Phospho-Ser396)	65	426	420	71	72	15	355	23.2
3	4	4	Tau (Phospho-Ser396)	65	412	405	70	71	14	342	23.857
3	4	5	Tau (Phospho-Ser396)	65	413	399	71	72	13	342	25.154
3	4	6	Tau (Phospho-Ser396)	65	414	407	71	72	12	343	27.917
3	5	1	Tau (Phospho-Ser235)	66	417	446	73	75	21	344	17.667
3	5	2	Tau (Phospho-Ser235)	66	340	371	71	74	63	269	4.714
3	5	3	Tau (Phospho-Ser235)	66	344	355	70	72	26	274	10.885
3	5	4	Tau (Phospho-Ser235)	66	360	379	69	70	12	291	25.75
3	5	5	Tau (Phospho-Ser235)	66	323	349	70	71	13	253	21.385
3	5	6	Tau (Phospho-Ser235)	66	361	381	71	72	16	290	19.313
3	6	1	Catenin beta	67	685	1059	68	69	15	617	66
3	6	2	Catenin beta	67	463	665	66	68	21	397	28.429
3	6	3	Catenin beta	67	414	601	66	68	22	348	24.227
3	6	4	Catenin beta	67	390	517	67	69	19	323	23.579
3	6	5	Catenin beta	67	381	507	67	68	12	314	36.583
3	6	6	Catenin beta	67	360	453	67	69	31	293	12.387
3	7	1	Catenin beta (Phospho-Thr41/Ser45)	68	697	931	66	68	19	631	45.421
3	7	2	Catenin beta (Phospho-Thr41/Ser45)	68	439	430	63	64	12	376	30.5
3	7	3	Catenin beta (Phospho-Thr41/Ser45)	68	629	695	64	66	16	565	39.313
3	7	4	Catenin beta (Phospho-Thr41/Ser45)	68	423	418	64	65	12	359	29.417
3	7	5	Catenin beta (Phospho-Thr41/Ser45)	68	398	386	62	63	11	336	29.364
3	7	6	Catenin beta (Phospho-Thr41/Ser45)	68	415	396	62	71	372	353	0.874
3	8	1	CDC25C	69	4283	6927	61	62	11	4222	624.091
3	8	2	CDC25C	69	2907	4407	60	62	13	2847	334.231
3	8	3	CDC25C	69	2397	3511	60	61	12	2337	287.5
3	8	4	CDC25C	69	2175	3072	60	61	38	2115	79.237
3	8	5	CDC25C	69	1836	2482	60	61	12	1776	201.75
3	8	6	CDC25C	69	1617	2267	60	61	11	1557	200.545
3	9	1	CDC25C (Phospho-Ser216)	70	414	434	61	62	16	353	23.25
3	9	2	CDC25C (Phospho-Ser216)	70	409	410	61	61	11	348	31.727
3	9	3	CDC25C (Phospho-Ser216)	70	362	357	59	60	12	303	24.75
3	9	4	CDC25C (Phospho-Ser216)	70	338	337	59	60	10	279	27.7
3	9	5	CDC25C (Phospho-Ser216)	70	335	332	60	61	11	275	24.636
3	9	6	CDC25C (Phospho-Ser216)	70	354	353	59	60	11	295	26.636
3	10	1	AKT2	71	351	367	62	74	621	289	0.472
3	10	2	AKT2	71	305	321	62	62	12	243	21.583
3	10	3	AKT2	71	263	282	62	63	13	201	16.846
3	10	4	AKT2	71	285	293	62	63	13	223	17.692
3	10	5	AKT2	71	275	294	62	63	14	213	16.5
3	10	6	AKT2	71	275	275	61	63	15	214	14.133
3	11	1	AKT2 (Phospho-Ser474)	72	341	366	62	63	24	279	12.625
3	11	2	AKT2 (Phospho-Ser474)	72	327	337	61	62	11	266	25
3	11	3	AKT2 (Phospho-Ser474)	72	297	312	60	61	10	237	25.1
3	11	4	AKT2 (Phospho-Ser474)	72	274	307	61	62	16	213	15.313
3	11	5	AKT2 (Phospho-Ser474)	72	295	297	61	63	30	234	7.8
3	11	6	AKT2 (Phospho-Ser474)	72	300	315	61	62	12	239	21.083
3	12	1	c-Abl	73	431	486	63	64	11	368	38.364
3	12	2	c-Abl	73	409	426	61	62	12	348	30.333
3	12	3	c-Abl	73	367	374	61	63	14	306	22.214
3	12	4	c-Abl	73	269	339	62	64	17	207	16.176
3	12	5	c-Abl	73	341	356	61	63	14	280	20.929
3	12	6	c-Abl	73	341	357	63	64	13	278	22.538
3	13	1	c-Abl (Phospho-Tyr412)	74	352	375	63	64	13	289	23.923
3	13	2	c-Abl (Phospho-Tyr412)	74	297	338	62	74	509	235	0.519
3	13	3	c-Abl (Phospho-Tyr412)	74	292	313	60	62	11	232	22.818
3	13	4	c-Abl (Phospho-Tyr412)	74	285	310	60	61	14	225	17.786
3	13	5	c-Abl (Phospho-Tyr412)	74	281	304	59	60	14	222	17.429
3	13	6	c-Abl (Phospho-Tyr412)	74	318	322	61	62	14	257	18.571
3	14	1	Rb	75	1820	2209	63	71	154	1757	13.883
3	14	2	Rb	75	1392	1747	63	65	16	1329	105.125
3	14	3	Rb	75	1226	1563	62	64	14	1164	107.071
3	14	4	Rb	75	1064	1300	63	66	30	1001	41.133
3	14	5	Rb	75	933	1066	61	63	25	872	40.12
3	14	6	Rb	75	863	960	60	73	174	803	5.098
3	15	1	Rb (Phospho-Ser608)	76	442	571	65	68	23	377	21.87
3	15	2	Rb (Phospho-Ser608)	76	409	544	65	68	17	344	28
3	15	3	Rb (Phospho-Ser608)	76	405	516	64	68	98	341	4.571
3	15	4	Rb (Phospho-Ser608)	76	352	400	65	67	16	287	20.813
3	15	5	Rb (Phospho-Ser608)	76	374	428	62	64	15	312	24.267
3	15	6	Rb (Phospho-Ser608)	76	401	426	61	67	112	340	3.205
3	16	1	Rb (Phospho-Ser807)	77	598	677	65	67	22	533	27.727
3	16	2	Rb (Phospho-Ser807)	77	580	675	66	69	36	514	16.833
3	16	3	Rb (Phospho-Ser807)	77	519	595	66	68	16	453	32.938
3	16	4	Rb (Phospho-Ser807)	77	514	607	67	70	28	447	19.179
3	16	5	Rb (Phospho-Ser807)	77	539	613	65	67	24	474	22.75
3	16	6	Rb (Phospho-Ser807)	77	477	524	65	67	15	412	30.467
3	17	1	IRS-1	78	577	634	63	69	229	514	2.467
3	17	2	IRS-1	78	481	537	62	64	31	419	15.258
3	17	3	IRS-1	78	399	484	62	64	28	337	15
3	17	4	IRS-1	78	458	501	63	65	27	395	16.148
3	17	5	IRS-1	78	399	447	62	64	17	337	22.529
3	17	6	IRS-1	78	357	405	62	67	67	295	5.045
3	18	1	IRS-1 (Phospho-Ser312)	79	348	354	68	76	230	280	1.209
3	18	2	IRS-1 (Phospho-Ser312)	79	349	360	64	65	15	285	19.667
3	18	3	IRS-1 (Phospho-Ser312)	79	339	339	63	64	15	276	18.333
3	18	4	IRS-1 (Phospho-Ser312)	79	300	313	66	67	18	234	13.667
3	18	5	IRS-1 (Phospho-Ser312)	79	331	321	64	66	19	267	13.421
3	18	6	IRS-1 (Phospho-Ser312)	79	316	338	64	65	13	252	21
3	19	1	LCK	80	1097	1694	66	68	18	1031	90.333
3	19	2	LCK	80	1021	1230	63	65	24	958	48.542
3	19	3	LCK	80	702	930	62	65	20	640	43.25
3	19	4	LCK	80	562	726	63	66	27	499	24.444
3	19	5	LCK	80	498	672	63	64	14	435	43.429
3	19	6	LCK	80	461	547	63	65	14	398	34.429
3	20	1	LCK (Phospho-Tyr393)	81	335	375	62	63	11	273	28.364
3	20	2	LCK (Phospho-Tyr393)	81	302	346	60	61	11	242	25.909
3	20	3	LCK (Phospho-Tyr393)	81	275	317	61	62	14	214	18.214
3	20	4	LCK (Phospho-Tyr393)	81	271	303	60	61	11	211	22
3	20	5	LCK (Phospho-Tyr393)	81	259	302	61	63	14	198	17.071
3	20	6	LCK (Phospho-Tyr393)	81	284	313	61	62	11	223	22.818
3	21	1	JAK1	82	267	289	62	64	16	205	14.063
3	21	2	JAK1	82	250	267	62	63	11	188	18.545
3	21	3	JAK1	82	241	255	62	63	12	179	16
3	21	4	JAK1	82	226	237	62	64	24	164	7.208
3	21	5	JAK1	82	217	241	62	63	12	155	14.833
3	21	6	JAK1	82	209	234	61	62	13	148	13.231
3	22	1	JAK1 (Phospho-Tyr1022)	83	321	300	66	68	22	255	10.545
3	22	2	JAK1 (Phospho-Tyr1022)	83	288	296	65	67	16	223	14.313
3	22	3	JAK1 (Phospho-Tyr1022)	83	285	285	67	67	12	218	18.167
3	22	4	JAK1 (Phospho-Tyr1022)	83	275	273	67	68	16	208	12.813
3	22	5	JAK1 (Phospho-Tyr1022)	83	268	259	65	67	16	203	12
3	22	6	JAK1 (Phospho-Tyr1022)	83	267	257	64	66	31	203	6.161
3	23	1	JAK2	84	1607	2101	65	71	160	1542	12.688
3	23	2	JAK2	84	1089	1518	64	65	13	1025	111.769
3	23	3	JAK2	84	885	1317	66	67	11	819	113.636
3	23	4	JAK2	84	918	1115	66	67	15	852	69.867
3	23	5	JAK2	84	828	976	65	67	12	763	75.75
3	23	6	JAK2	84	779	935	65	74	448	714	1.922
3	24	1	JAK2 (Phospho-Tyr221)	85	403	401	62	63	38	341	8.895
3	24	2	JAK2 (Phospho-Tyr221)	85	346	359	61	62	13	285	22.846
3	24	3	JAK2 (Phospho-Tyr221)	85	300	343	67	68	14	233	19.643
3	24	4	JAK2 (Phospho-Tyr221)	85	322	326	65	67	62	257	4.177
3	24	5	JAK2 (Phospho-Tyr221)	85	328	319	63	65	11	265	23.091
3	24	6	JAK2 (Phospho-Tyr221)	85	342	331	64	65	12	278	22.167
3	25	1	JAK2 (Phospho-Tyr1007)	86	382	393	62	63	13	320	25.385
3	25	2	JAK2 (Phospho-Tyr1007)	86	404	390	62	63	14	342	23.357
3	25	3	JAK2 (Phospho-Tyr1007)	86	381	385	66	67	12	315	26.5
3	25	4	JAK2 (Phospho-Tyr1007)	86	350	349	66	67	18	284	15.667
3	25	5	JAK2 (Phospho-Tyr1007)	86	332	342	66	68	56	266	4.893
3	25	6	JAK2 (Phospho-Tyr1007)	86	310	326	66	68	56	244	4.607
3	26	1	IkB-alpha	87	439	441	61	80	799	378	0.452
3	26	2	IkB-alpha	87	449	476	63	64	12	386	34.333
3	26	3	IkB-alpha	87	421	437	65	66	12	356	30.917
3	26	4	IkB-alpha	87	341	378	64	65	16	277	19.563
3	26	5	IkB-alpha	87	343	368	65	66	12	278	25.167
3	26	6	IkB-alpha	87	349	375	66	67	12	283	25.667
3	27	1	IkB-alpha (Phospho-Ser32/36)	88	7289	9440	64	86	800	7225	11.693
3	27	2	IkB-alpha (Phospho-Ser32/36)	88	2441	3684	62	66	61	2379	59.311
3	27	3	IkB-alpha (Phospho-Ser32/36)	88	5774	7524	67	69	37	5707	201.486
3	27	4	IkB-alpha (Phospho-Ser32/36)	88	4533	7786	67	70	48	4466	160.75
3	27	5	IkB-alpha (Phospho-Ser32/36)	88	5287	7708	68	70	29	5219	263.379
3	27	6	IkB-alpha (Phospho-Ser32/36)	88	4538	7111	67	71	41	4471	171.707
3	28	1	FKHRL1/FOXO3A	89	989	1548	60	65	84	929	17.655
3	28	2	FKHRL1/FOXO3A	89	810	1221	59	66	182	751	6.346
3	28	3	FKHRL1/FOXO3A	89	681	943	62	66	153	619	5.732
3	28	4	FKHRL1/FOXO3A	89	620	854	61	63	28	559	28.25
3	28	5	FKHRL1/FOXO3A	89	573	824	62	63	14	511	54.357
3	28	6	FKHRL1/FOXO3A	89	529	751	63	65	32	466	21.438
3	29	1	FKHRL1/FOXO3A (Phospho-Ser253)	90	418	410	59	60	10	359	35
3	29	2	FKHRL1/FOXO3A (Phospho-Ser253)	90	371	360	59	60	10	312	30
3	29	3	FKHRL1/FOXO3A (Phospho-Ser253)	90	351	356	60	61	10	291	29.5
3	29	4	FKHRL1/FOXO3A (Phospho-Ser253)	90	351	349	60	61	19	291	15.158
3	29	5	FKHRL1/FOXO3A (Phospho-Ser253)	90	347	345	61	62	19	286	14.895
3	29	6	FKHRL1/FOXO3A (Phospho-Ser253)	90	347	352	61	66	102	286	2.804
3	30	1	Zap-70	91	1191	1575	60	62	25	1131	60.52
3	30	2	Zap-70	91	1037	1272	60	62	52	977	23.269
3	30	3	Zap-70	91	1009	1194	60	62	52	949	21.769
3	30	4	Zap-70	91	848	1004	61	62	13	787	72.462
3	30	5	Zap-70	91	852	998	61	64	44	791	21.227
3	30	6	Zap-70	91	790	919	62	64	28	728	30.536
3	31	1	Zap-70 (Phospho-Tyr319)	92	1147	1684	65	66	16	1082	101.125
3	31	2	Zap-70 (Phospho-Tyr319)	92	1176	1395	63	69	184	1113	7.207
3	31	3	Zap-70 (Phospho-Tyr319)	92	563	587	63	69	183	500	2.831
3	31	4	Zap-70 (Phospho-Tyr319)	92	542	563	62	64	34	480	14.676
3	31	5	Zap-70 (Phospho-Tyr319)	92	879	1080	63	69	63	816	16.048
3	31	6	Zap-70 (Phospho-Tyr319)	92	501	482	63	64	12	438	34.833
3	32	1	HDAC2	93	648	650	64	66	28	584	20.857
3	32	2	HDAC2	93	637	673	63	65	17	574	35.765
3	32	3	HDAC2	93	914	1302	65	67	40	849	30.875
3	32	4	HDAC2	93	497	502	63	64	14	434	31.286
3	32	5	HDAC2	93	480	456	64	66	57	416	6.842
3	32	6	HDAC2	93	633	796	66	69	36	567	20.194
4	1	1	HDAC2 (Phospho-Ser394)	94	733	873	69	71	31	664	25.871
4	1	2	HDAC2 (Phospho-Ser394)	94	721	790	68	69	21	653	34.333
4	1	3	HDAC2 (Phospho-Ser394)	94	528	721	66	67	14	462	46.714
4	1	4	HDAC2 (Phospho-Ser394)	94	683	730	67	68	11	616	60.182
4	1	5	HDAC2 (Phospho-Ser394)	94	672	709	68	69	27	604	23.704
4	1	6	HDAC2 (Phospho-Ser394)	94	679	749	67	70	36	612	18.861
4	2	1	MEK1	95	1548	2309	69	70	16	1479	139.938
4	2	2	MEK1	95	1270	2012	70	71	13	1200	149.308
4	2	3	MEK1	95	1101	1836	67	68	13	1034	136
4	2	4	MEK1	95	822	1600	67	70	85	755	18
4	2	5	MEK1	95	886	1920	68	69	12	818	154.25
4	2	6	MEK1	95	760	1500	69	70	13	691	110
4	3	1	MEK1 (Phospho-Ser221)	96	455	477	69	70	14	386	29.071
4	3	2	MEK1 (Phospho-Ser221)	96	402	421	69	70	12	333	29.25
4	3	3	MEK1 (Phospho-Ser221)	96	387	411	68	69	12	319	28.5
4	3	4	MEK1 (Phospho-Ser221)	96	382	396	67	68	12	315	27.333
4	3	5	MEK1 (Phospho-Ser221)	96	369	383	70	73	147	299	2.109
4	3	6	MEK1 (Phospho-Ser221)	96	417	425	69	70	16	348	22.188
4	4	1	MEK1 (Phospho-Ser217)	97	325	301	70	71	22	255	10.455
4	4	2	MEK1 (Phospho-Ser217)	97	336	322	69	71	29	267	8.655
4	4	3	MEK1 (Phospho-Ser217)	97	319	311	68	69	12	251	20.167
4	4	4	MEK1 (Phospho-Ser217)	97	318	302	68	69	12	250	19.417
4	4	5	MEK1 (Phospho-Ser217)	97	312	300	70	71	13	242	17.615
4	4	6	MEK1 (Phospho-Ser217)	97	312	302	70	71	13	242	17.769
4	5	1	MKK4/SEK1	98	1025	1151	67	70	43	958	25.14
4	5	2	MKK4/SEK1	98	1003	1046	66	68	16	937	61.125
4	5	3	MKK4/SEK1	98	847	914	66	67	17	781	49.824
4	5	4	MKK4/SEK1	98	764	836	66	67	19	698	40.474
4	5	5	MKK4/SEK1	98	742	767	68	69	12	674	58.167
4	5	6	MKK4/SEK1	98	649	670	68	69	25	581	24.04
4	6	1	MKK4/SEK1 (Phospho-Thr261)	99	388	386	66	67	14	322	22.786
4	6	2	MKK4/SEK1 (Phospho-Thr261)	99	341	354	64	66	20	277	14.4
4	6	3	MKK4/SEK1 (Phospho-Thr261)	99	319	326	65	66	13	254	20
4	6	4	MKK4/SEK1 (Phospho-Thr261)	99	283	313	66	67	13	217	18.923
4	6	5	MKK4/SEK1 (Phospho-Thr261)	99	286	311	66	68	15	220	16.2
4	6	6	MKK4/SEK1 (Phospho-Thr261)	99	350	362	67	68	12	283	24.5
4	7	1	ASK1	100	359	342	62	63	11	297	25.364
4	7	2	ASK1	100	374	392	60	62	25	314	13.2
4	7	3	ASK1	100	345	358	62	63	18	283	16.389
4	7	4	ASK1	100	344	361	62	63	15	282	19.867
4	7	5	ASK1	100	323	361	63	64	12	260	24.75
4	7	6	ASK1	100	322	334	63	64	11	259	24.545
4	8	1	ASK1 (Phospho-Ser966)	101	391	399	60	61	32	331	10.563
4	8	2	ASK1 (Phospho-Ser966)	101	323	359	58	59	11	265	27.273
4	8	3	ASK1 (Phospho-Ser966)	101	332	349	60	61	13	272	22.154
4	8	4	ASK1 (Phospho-Ser966)	101	340	339	61	62	12	279	23.083
4	8	5	ASK1 (Phospho-Ser966)	101	327	343	61	62	11	266	25.545
4	8	6	ASK1 (Phospho-Ser966)	101	338	393	61	62	15	277	22.067
4	9	1	HSP27	102	403	411	59	60	11	344	31.909
4	9	2	HSP27	102	353	364	57	58	11	296	27.818
4	9	3	HSP27	102	325	350	60	61	13	265	22.231
4	9	4	HSP27	102	326	339	59	60	10	267	27.9
4	9	5	HSP27	102	322	335	58	59	11	264	25.091
4	9	6	HSP27	102	355	352	59	60	11	296	26.545
4	10	1	HSP27 (Phospho-Ser15)	103	328	314	59	61	22	269	11.5
4	10	2	HSP27 (Phospho-Ser15)	103	273	303	57	58	10	216	24.5
4	10	3	HSP27 (Phospho-Ser15)	103	270	295	59	59	10	211	23.6
4	10	4	HSP27 (Phospho-Ser15)	103	266	281	58	59	10	208	22.2
4	10	5	HSP27 (Phospho-Ser15)	103	256	296	58	59	10	198	23.7
4	10	6	HSP27 (Phospho-Ser15)	103	285	348	59	60	28	226	10.286
4	11	1	HSP27 (Phospho-Ser82)	104	398	428	59	61	16	339	22.938
4	11	2	HSP27 (Phospho-Ser82)	104	350	378	59	60	36	291	8.833
4	11	3	HSP27 (Phospho-Ser82)	104	358	372	59	61	23	299	13.522
4	11	4	HSP27 (Phospho-Ser82)	104	344	356	58	60	31	286	9.548
4	11	5	HSP27 (Phospho-Ser82)	104	358	366	58	59	10	300	30.7
4	11	6	HSP27 (Phospho-Ser82)	104	313	366	60	62	40	253	7.6
4	12	1	MSK1	105	1502	1887	60	61	17	1442	107.412
4	12	2	MSK1	105	2259	3097	59	60	11	2200	276.091
4	12	3	MSK1	105	2268	3233	59	60	14	2209	226.643
4	12	4	MSK1	105	2002	3106	58	59	13	1944	234.385
4	12	5	MSK1	105	1963	3220	58	59	10	1905	316.1
4	12	6	MSK1	105	1555	2245	58	59	10	1497	218.6
4	13	1	MSK1 (Phospho-Ser376)	106	414	409	59	60	11	355	31.727
4	13	2	MSK1 (Phospho-Ser376)	106	337	380	59	60	10	278	32
4	13	3	MSK1 (Phospho-Ser376)	106	212	314	60	61	12	152	21.083
4	13	4	MSK1 (Phospho-Ser376)	106	353	377	59	60	11	294	28.818
4	13	5	MSK1 (Phospho-Ser376)	106	343	347	60	60	11	283	26.091
4	13	6	MSK1 (Phospho-Ser376)	106	374	389	59	60	11	315	29.909
4	14	1	p21Cip1	107	356	389	61	62	14	295	23.357
4	14	2	p21Cip1	107	282	335	60	61	14	222	19.571
4	14	3	p21Cip1	107	280	325	61	63	33	219	7.939
4	14	4	p21Cip1	107	268	306	60	68	341	208	0.698
4	14	5	p21Cip1	107	284	315	60	68	341	224	0.724
4	14	6	p21Cip1	107	306	334	61	64	61	245	4.426
4	15	1	p21Cip1 (Phospho-Thr145)	108	322	342	62	63	13	260	21.462
4	15	2	p21Cip1 (Phospho-Thr145)	108	270	319	61	64	31	209	8.226
4	15	3	p21Cip1 (Phospho-Thr145)	108	278	319	62	64	14	216	18.214
4	15	4	p21Cip1 (Phospho-Thr145)	108	243	320	62	64	15	181	17.067
4	15	5	p21Cip1 (Phospho-Thr145)	108	289	317	62	64	16	227	15.813
4	15	6	p21Cip1 (Phospho-Thr145)	108	309	361	63	66	16	246	18.438
4	16	1	VASP	109	1106	1327	63	65	16	1043	78.875
4	16	2	VASP	109	817	1078	63	66	17	754	59.529
4	16	3	VASP	109	746	986	62	65	17	684	54.176
4	16	4	VASP	109	588	881	61	63	16	527	51.125
4	16	5	VASP	109	658	806	60	62	22	598	33.818
4	16	6	VASP	109	654	857	61	64	21	593	37.762
4	17	1	VASP (Phospho-Ser157)	110	372	377	61	63	19	311	16.526
4	17	2	VASP (Phospho-Ser157)	110	304	343	64	65	11	240	25.273
4	17	3	VASP (Phospho-Ser157)	110	332	343	61	62	10	271	28.1
4	17	4	VASP (Phospho-Ser157)	110	284	324	63	64	11	221	23.636
4	17	5	VASP (Phospho-Ser157)	110	340	335	60	61	10	280	27.4
4	17	6	VASP (Phospho-Ser157)	110	356	370	61	64	164	295	1.866
4	18	1	NFkB-p65	111	634	755	65	67	29	569	23.724
4	18	2	NFkB-p65	111	554	752	65	67	17	489	40.294
4	18	3	NFkB-p65	111	542	718	64	66	15	478	43.467
4	18	4	NFkB-p65	111	510	666	66	68	14	444	42.714
4	18	5	NFkB-p65	111	526	656	65	67	15	461	39.267
4	18	6	NFkB-p65	111	495	621	66	68	28	429	19.75
4	19	1	NFkB-p65 (Phospho-Ser529)	112	19718	19432	65	67	14	19653	1383.21
4	19	2	NFkB-p65 (Phospho-Ser529)	112	16998	18574	65	68	59	16933	313.661
4	19	3	NFkB-p65 (Phospho-Ser529)	112	15861	17243	65	77	314	15796	54.669
4	19	4	NFkB-p65 (Phospho-Ser529)	112	16125	16688	66	68	15	16059	1108
4	19	5	NFkB-p65 (Phospho-Ser529)	112	13675	14644	66	124	1022	13609	14.207
4	19	6	NFkB-p65 (Phospho-Ser529)	112	13931	14956	67	151	942	13864	15.717
4	20	1	NFkB-p65 (Phospho-Ser311)	113	445	518	63	68	237	382	1.899
4	20	2	NFkB-p65 (Phospho-Ser311)	113	398	397	63	64	13	335	25.615
4	20	3	NFkB-p65 (Phospho-Ser311)	113	338	380	63	64	12	275	26.333
4	20	4	NFkB-p65 (Phospho-Ser311)	113	464	414	63	64	15	401	23.333
4	20	5	NFkB-p65 (Phospho-Ser311)	113	333	365	64	65	12	269	25
4	20	6	NFkB-p65 (Phospho-Ser311)	113	382	414	64	65	13	318	26.846
4	21	1	EGFR	114	1070	1030	64	67	15	1006	64.2
4	21	2	EGFR	114	1072	1107	64	66	14	1008	74.357
4	21	3	EGFR	114	1073	1058	64	66	14	1009	70.857
4	21	4	EGFR	114	1057	1103	62	64	14	995	74.214
4	21	5	EGFR	114	1003	1028	64	68	114	939	8.421
4	21	6	EGFR	114	1003	982	64	67	22	939	41.591
4	22	1	EGFR (Phospho-Tyr1172)	115	374	371	62	63	14	312	22
4	22	2	EGFR (Phospho-Tyr1172)	115	386	357	61	62	11	325	26.818
4	22	3	EGFR (Phospho-Tyr1172)	115	364	349	60	61	10	304	28.8
4	22	4	EGFR (Phospho-Tyr1172)	115	360	351	60	60	10	300	29.1
4	22	5	EGFR (Phospho-Tyr1172)	115	366	346	62	63	23	304	12.304
4	22	6	EGFR (Phospho-Tyr1172)	115	393	377	60	61	13	333	24.308
4	23	1	EGFR (Phospho-Tyr869)	116	460	447	63	65	18	397	21.222
4	23	2	EGFR (Phospho-Tyr869)	116	410	384	62	63	20	348	16.05
4	23	3	EGFR (Phospho-Tyr869)	116	483	501	62	63	16	421	27.375
4	23	4	EGFR (Phospho-Tyr869)	116	422	442	62	62	12	360	31.667
4	23	5	EGFR (Phospho-Tyr869)	116	417	432	63	64	13	354	28.308
4	23	6	EGFR (Phospho-Tyr869)	116	405	385	61	62	11	344	29.364
4	24	1	mTOR	117	496	473	64	65	11	432	37.091
4	24	2	mTOR	117	392	427	64	80	632	328	0.549
4	24	3	mTOR	117	350	405	63	65	25	287	13.6
4	24	4	mTOR	117	362	385	63	65	74	299	4.324
4	24	5	mTOR	117	348	385	63	64	12	285	26.75
4	24	6	mTOR	117	377	384	62	64	30	315	10.667
4	25	1	mTOR (Phospho-Ser2448)	118	300	284	66	67	12	234	18.083
4	25	2	mTOR (Phospho-Ser2448)	118	287	289	67	69	21	220	10.476
4	25	3	mTOR (Phospho-Ser2448)	118	276	270	66	68	15	210	13.467
4	25	4	mTOR (Phospho-Ser2448)	118	263	263	64	66	12	199	16.417
4	25	5	mTOR (Phospho-Ser2448)	118	261	248	64	65	17	197	10.765
4	25	6	mTOR (Phospho-Ser2448)	118	260	257	65	66	11	195	17.364
4	26	1	mTOR (Phospho-Ser2481)	119	398	475	63	64	12	335	34.25
4	26	2	mTOR (Phospho-Ser2481)	119	390	418	65	67	14	325	25.071
4	26	3	mTOR (Phospho-Ser2481)	119	339	391	65	66	12	274	27.083
4	26	4	mTOR (Phospho-Ser2481)	119	391	408	63	64	11	328	31.273
4	26	5	mTOR (Phospho-Ser2481)	119	373	399	62	64	56	311	5.982
4	26	6	mTOR (Phospho-Ser2481)	119	396	438	63	64	11	333	34
4	27	1	4E-BP1	120	406	608	63	64	17	343	32
4	27	2	4E-BP1	120	481	586	66	68	19	415	27.263
4	27	3	4E-BP1	120	472	566	64	66	29	408	17.241
4	27	4	4E-BP1	120	364	474	63	64	12	301	34.167
4	27	5	4E-BP1	120	374	487	62	64	16	312	26.438
4	27	6	4E-BP1	120	446	524	63	65	40	383	11.475
4	28	1	4E-BP1 (Phospho-Thr45)	121	3973	3808	65	78	635	3908	5.874
4	28	2	4E-BP1 (Phospho-Thr45)	121	4374	4071	66	68	25	4308	160.12
4	28	3	4E-BP1 (Phospho-Thr45)	121	4047	3980	65	66	12	3982	326.167
4	28	4	4E-BP1 (Phospho-Thr45)	121	3601	3864	65	70	117	3536	32.427
4	28	5	4E-BP1 (Phospho-Thr45)	121	3541	3646	65	67	41	3476	87.293
4	28	6	4E-BP1 (Phospho-Thr45)	121	3675	3562	65	66	15	3610	233.067
4	29	1	Met	122	356	354	62	64	15	294	19.333
4	29	2	Met	122	318	333	64	65	13	254	20.615
4	29	3	Met	122	299	386	63	64	11	236	29.273
4	29	4	Met	122	302	298	63	64	11	239	21.273
4	29	5	Met	122	293	294	64	67	84	229	2.702
4	29	6	Met	122	292	306	63	64	11	229	22
4	30	1	Met (Phospho-Tyr1234)	123	340	368	62	63	59	278	5.169
4	30	2	Met (Phospho-Tyr1234)	123	336	349	62	63	10	274	28.6
4	30	3	Met (Phospho-Tyr1234)	123	316	345	61	63	26	255	10.846
4	30	4	Met (Phospho-Tyr1234)	123	310	340	61	62	12	249	23.167
4	30	5	Met (Phospho-Tyr1234)	123	305	343	62	64	26	243	10.731
4	30	6	Met (Phospho-Tyr1234)	123	348	372	63	63	12	285	25.75
4	31	1	elF4E	124	388	422	62	63	11	326	32.636
4	31	2	elF4E	124	316	347	63	64	12	253	23.583
4	31	3	elF4E	124	329	355	63	65	69	266	4.203
4	31	4	elF4E	124	328	365	64	66	29	264	10.31
4	31	5	elF4E	124	293	342	63	67	201	230	1.368
4	31	6	elF4E	124	357	375	63	64	20	294	15.55
4	32	1	elF4E (Phospho-Ser209)	125	397	504	65	66	23	332	19.043
4	32	2	elF4E (Phospho-Ser209)	125	424	498	65	67	63	359	6.841
4	32	3	elF4E (Phospho-Ser209)	125	369	473	64	65	12	305	34
4	32	4	elF4E (Phospho-Ser209)	125	363	468	65	67	29	298	13.828
4	32	5	elF4E (Phospho-Ser209)	125	419	463	64	74	511	355	0.761
4	32	6	elF4E (Phospho-Ser209)	125	451	537	64	68	215	387	2.181
5	1	1	BRCA1	126	690	1001	67	71	76	623	12.237
5	1	2	BRCA1	126	696	898	68	69	15	628	55.267
5	1	3	BRCA1	126	544	786	69	70	15	475	47.733
5	1	4	BRCA1	126	478	624	69	71	33	409	16.758
5	1	5	BRCA1	126	505	643	66	68	31	439	18.548
5	1	6	BRCA1	126	484	585	66	67	12	418	43.167
5	2	1	BRCA1 (Phospho-Ser1423)	127	483	539	69	71	12	414	39
5	2	2	BRCA1 (Phospho-Ser1423)	127	626	848	69	71	51	557	15.235
5	2	3	BRCA1 (Phospho-Ser1423)	127	412	427	69	70	16	343	22.313
5	2	4	BRCA1 (Phospho-Ser1423)	127	435	434	68	69	12	367	30.417
5	2	5	BRCA1 (Phospho-Ser1423)	127	516	518	69	70	14	447	32
5	2	6	BRCA1 (Phospho-Ser1423)	127	445	434	69	69	12	376	30.417
5	3	1	CDK1/CDC2	128	357	393	68	70	13	289	24.846
5	3	2	CDK1/CDC2	128	335	381	68	69	13	267	24
5	3	3	CDK1/CDC2	128	321	348	69	70	14	252	19.857
5	3	4	CDK1/CDC2	128	314	347	68	69	12	246	23.167
5	3	5	CDK1/CDC2	128	283	318	69	70	14	214	17.714
5	3	6	CDK1/CDC2	128	327	356	68	69	19	259	15.105
5	4	1	CDK1/CDC2 (Phospho-Tyr15)	129	452	472	67	68	18	385	22.444
5	4	2	CDK1/CDC2 (Phospho-Tyr15)	129	432	450	67	69	19	365	20.053
5	4	3	CDK1/CDC2 (Phospho-Tyr15)	129	337	363	69	70	18	268	16.278
5	4	4	CDK1/CDC2 (Phospho-Tyr15)	129	336	350	70	75	260	266	1.058
5	4	5	CDK1/CDC2 (Phospho-Tyr15)	129	315	338	70	70	14	245	19.143
5	4	6	CDK1/CDC2 (Phospho-Tyr15)	129	371	377	69	72	93	302	3.28
5	5	1	p44/42 MAP Kinase	130	428	459	66	67	20	362	19.6
5	5	2	p44/42 MAP Kinase	130	350	396	66	66	13	284	25.385
5	5	3	p44/42 MAP Kinase	130	332	347	68	68	12	264	23.25
5	5	4	p44/42 MAP Kinase	130	328	353	68	69	14	260	20.286
5	5	5	p44/42 MAP Kinase	130	328	358	68	69	12	260	24.083
5	5	6	p44/42 MAP Kinase	130	361	367	66	67	12	295	25
5	6	1	p44/42 MAP Kinase (Phospho-Tyr204)	131	407	442	64	65	12	343	31.417
5	6	2	p44/42 MAP Kinase (Phospho-Tyr204)	131	361	382	65	66	15	296	21.067
5	6	3	p44/42 MAP Kinase (Phospho-Tyr204)	131	334	354	66	67	22	268	13.045
5	6	4	p44/42 MAP Kinase (Phospho-Tyr204)	131	338	341	66	67	34	272	8.059
5	6	5	p44/42 MAP Kinase (Phospho-Tyr204)	131	320	333	67	68	34	253	7.794
5	6	6	p44/42 MAP Kinase (Phospho-Tyr204)	131	344	356	64	65	13	280	22.385
5	7	1	SAPK/JNK	132	307	336	63	64	13	244	20.923
5	7	2	SAPK/JNK	132	270	295	62	63	13	208	17.846
5	7	3	SAPK/JNK	132	268	288	65	68	95	203	2.316
5	7	4	SAPK/JNK	132	248	276	65	68	95	183	2.189
5	7	5	SAPK/JNK	132	253	262	65	66	19	188	10.316
5	7	6	SAPK/JNK	132	268	287	64	66	27	204	8.185
5	8	1	SAPK/JNK (Phospho-Tyr185)	133	455	467	62	64	47	393	8.574
5	8	2	SAPK/JNK (Phospho-Tyr185)	133	338	364	63	64	12	275	25
5	8	3	SAPK/JNK (Phospho-Tyr185)	133	332	358	64	65	11	268	26.636
5	8	4	SAPK/JNK (Phospho-Tyr185)	133	309	324	65	66	15	244	17.2
5	8	5	SAPK/JNK (Phospho-Tyr185)	133	327	359	63	65	13	264	22.615
5	8	6	SAPK/JNK (Phospho-Tyr185)	133	386	497	62	63	11	324	39.455
5	9	1	P38 MAPK	134	1594	2654	59	61	29	1535	89.414
5	9	2	P38 MAPK	134	1072	1839	60	61	18	1012	98.778
5	9	3	P38 MAPK	134	1165	2159	61	62	11	1104	190.636
5	9	4	P38 MAPK	134	954	1796	62	63	11	892	157.545
5	9	5	P38 MAPK	134	937	1718	61	65	210	876	7.871
5	9	6	P38 MAPK	134	705	1202	62	63	12	643	94.917
5	10	1	P38 MAPK (Phospho-Thr180/Tyr182)	135	399	541	60	63	32	339	14.938
5	10	2	P38 MAPK (Phospho-Thr180/Tyr182)	135	396	479	60	61	12	336	34.833
5	10	3	P38 MAPK (Phospho-Thr180/Tyr182)	135	388	466	61	62	11	327	36.727
5	10	4	P38 MAPK (Phospho-Thr180/Tyr182)	135	353	414	61	63	22	292	15.955
5	10	5	P38 MAPK (Phospho-Thr180/Tyr182)	135	346	404	61	62	17	285	20.118
5	10	6	P38 MAPK (Phospho-Thr180/Tyr182)	135	327	381	63	64	12	264	26.417
5	11	1	RelB	136	401	434	59	61	12	342	31.083
5	11	2	RelB	136	295	296	59	60	14	236	16.857
5	11	3	RelB	136	275	290	60	61	15	215	15.267
5	11	4	RelB	136	272	275	60	62	14	212	15.214
5	11	5	RelB	136	254	257	61	62	17	193	11.471
5	11	6	RelB	136	270	267	61	62	11	209	18.636
5	12	1	RelB (Phospho-Ser552)	137	604	753	60	61	18	544	38.444
5	12	2	RelB (Phospho-Ser552)	137	584	653	59	61	13	525	45.538
5	12	3	RelB (Phospho-Ser552)	137	571	647	61	63	17	510	34.353
5	12	4	RelB (Phospho-Ser552)	137	517	600	62	65	17	455	31.471
5	12	5	RelB (Phospho-Ser552)	137	538	607	62	63	12	476	45.333
5	12	6	RelB (Phospho-Ser552)	137	517	571	62	64	28	455	18.107
5	13	1	DARPP-32	138	680	700	61	62	12	619	53.167
5	13	2	DARPP-32	138	626	860	60	62	20	566	39.9
5	13	3	DARPP-32	138	578	569	63	65	18	515	28
5	13	4	DARPP-32	138	595	996	61	62	13	534	71.846
5	13	5	DARPP-32	138	538	525	62	63	16	476	28.875
5	13	6	DARPP-32	138	559	785	61	63	26	498	27.769
5	14	1	DARPP-32 (Phospho-Thr34)	139	421	453	58	60	22	363	17.864
5	14	2	DARPP-32 (Phospho-Thr34)	139	402	411	58	59	15	344	23.467
5	14	3	DARPP-32 (Phospho-Thr34)	139	314	352	62	64	13	252	22.154
5	14	4	DARPP-32 (Phospho-Thr34)	139	363	385	61	62	12	302	26.917
5	14	5	DARPP-32 (Phospho-Thr34)	139	380	378	60	62	16	320	19.75
5	14	6	DARPP-32 (Phospho-Thr34)	139	406	393	60	62	13	346	25.462
5	15	1	eIF2A	140	410	434	61	63	24	349	15.458
5	15	2	eIF2A	140	383	390	60	62	15	323	21.867
5	15	3	eIF2A	140	358	410	63	66	17	295	20.235
5	15	4	eIF2A	140	358	359	63	66	23	295	12.739
5	15	5	eIF2A	140	315	304	61	64	17	254	14.118
5	15	6	eIF2A	140	333	340	62	65	16	271	17.188
5	16	1	eIF2A (Phospho-Ser51)	141	340	392	61	64	56	279	5.857
5	16	2	eIF2A (Phospho-Ser51)	141	312	335	58	60	18	254	15.278
5	16	3	eIF2A (Phospho-Ser51)	141	314	332	58	60	14	256	19.429
5	16	4	eIF2A (Phospho-Ser51)	141	283	310	59	61	22	224	11.318
5	16	5	eIF2A (Phospho-Ser51)	141	274	314	61	62	13	213	19.385
5	16	6	eIF2A (Phospho-Ser51)	141	262	319	60	61	12	202	21.5
5	17	1	P70S6K	142	847	1093	63	76	193	784	5.269
5	17	2	P70S6K	142	524	533	60	62	18	464	26.167
5	17	3	P70S6K	142	594	718	61	63	20	533	32.75
5	17	4	P70S6K	142	484	477	61	62	13	423	31.923
5	17	5	P70S6K	142	680	788	62	63	16	618	45.313
5	17	6	P70S6K	142	501	581	62	63	12	439	43.167
5	18	1	P70S6K (Phospho-Ser424)	143	352	390	63	66	32	289	10.125
5	18	2	P70S6K (Phospho-Ser424)	143	339	358	61	63	13	278	22.692
5	18	3	P70S6K (Phospho-Ser424)	143	340	342	61	63	18	279	15.5
5	18	4	P70S6K (Phospho-Ser424)	143	319	333	61	61	10	258	27.2
5	18	5	P70S6K (Phospho-Ser424)	143	313	317	61	62	23	252	11.087
5	18	6	P70S6K (Phospho-Ser424)	143	319	350	61	63	23	258	12.478
5	19	1	P70S6K (Phospho-Thr421)	144	430	476	60	62	78	370	5.308
5	19	2	P70S6K (Phospho-Thr421)	144	356	432	61	62	12	295	30.833
5	19	3	P70S6K (Phospho-Thr421)	144	409	398	61	62	14	348	24
5	19	4	P70S6K (Phospho-Thr421)	144	338	365	61	61	11	277	27.636
5	19	5	P70S6K (Phospho-Thr421)	144	349	362	59	59	12	290	25.25
5	19	6	P70S6K (Phospho-Thr421)	144	370	384	59	61	63	311	5.127
5	20	1	Synuclein alpha	145	367	355	60	61	14	307	21
5	20	2	Synuclein alpha	145	309	319	61	62	10	248	25.7
5	20	3	Synuclein alpha	145	322	368	62	63	12	260	25.417
5	20	4	Synuclein alpha	145	274	279	62	63	14	212	15.429
5	20	5	Synuclein alpha	145	274	288	61	62	23	213	9.826
5	20	6	Synuclein alpha	145	279	301	60	61	10	219	24
5	21	1	Synuclein alpha (Phospho-Tyr136)	146	371	385	62	63	13	309	24.769
5	21	2	Synuclein alpha (Phospho-Tyr136)	146	267	316	62	63	14	205	18.071
5	21	3	Synuclein alpha (Phospho-Tyr136)	146	361	350	61	62	11	300	26.182
5	21	4	Synuclein alpha (Phospho-Tyr136)	146	261	288	62	63	12	199	18.75
5	21	5	Synuclein alpha (Phospho-Tyr136)	146	288	302	61	62	10	227	24
5	21	6	Synuclein alpha (Phospho-Tyr136)	146	308	318	61	62	11	247	23.273
5	22	1	CaMK2A	147	572	612	61	62	13	511	42.308
5	22	2	CaMK2A	147	455	516	60	61	13	395	35
5	22	3	CaMK2A	147	462	480	58	59	17	404	24.765
5	22	4	CaMK2A	147	425	482	60	62	17	365	24.706
5	22	5	CaMK2A	147	421	443	60	61	27	361	14.148
5	22	6	CaMK2A	147	378	408	60	61	11	318	31.545
5	23	1	CaMK2A (Phospho-Thr286)	148	421	410	63	64	20	358	17.3
5	23	2	CaMK2A (Phospho-Thr286)	148	357	364	62	63	13	295	23.154
5	23	3	CaMK2A (Phospho-Thr286)	148	395	378	60	61	16	335	19.813
5	23	4	CaMK2A (Phospho-Thr286)	148	320	343	62	63	12	258	23.333
5	23	5	CaMK2A (Phospho-Thr286)	148	333	394	61	62	11	272	30.182
5	23	6	CaMK2A (Phospho-Thr286)	148	345	339	62	63	24	283	11.5
5	24	1	CPI17 alpha	149	320	356	61	62	11	259	26.727
5	24	2	CPI17 alpha	149	283	305	60	61	11	223	22.182
5	24	3	CPI17 alpha	149	281	290	61	64	148	220	1.527
5	24	4	CPI17 alpha	149	271	284	61	65	148	210	1.48
5	24	5	CPI17 alpha	149	269	283	61	62	10	208	22.1
5	24	6	CPI17 alpha	149	256	287	61	62	13	195	17.308
5	25	1	CPI17 alpha (Phospho-Thr38)	150	320	366	60	61	12	260	25.417
5	25	2	CPI17 alpha (Phospho-Thr38)	150	285	320	59	60	12	226	21.667
5	25	3	CPI17 alpha (Phospho-Thr38)	150	293	307	59	68	448	234	0.533
5	25	4	CPI17 alpha (Phospho-Thr38)	150	252	275	59	60	10	193	21.5
5	25	5	CPI17 alpha (Phospho-Thr38)	150	269	288	60	61	11	209	20.636
5	25	6	CPI17 alpha (Phospho-Thr38)	150	281	299	60	61	10	221	23.8
5	26	1	Gab1	151	392	463	60	61	12	332	33.5
5	26	2	Gab1	151	390	454	59	60	31	331	12.71
5	26	3	Gab1	151	375	443	59	60	11	316	34.818
5	26	4	Gab1	151	337	398	59	61	21	278	16.048
5	26	5	Gab1	151	340	390	60	61	15	280	21.933
5	26	6	Gab1	151	346	342	60	66	107	286	2.579
5	27	1	Gab1 (Phospho-Tyr627)	152	304	376	59	61	19	245	16.579
5	27	2	Gab1 (Phospho-Tyr627)	152	298	331	59	60	11	239	24.636
5	27	3	Gab1 (Phospho-Tyr627)	152	266	291	61	62	19	205	12.053
5	27	4	Gab1 (Phospho-Tyr627)	152	259	288	61	62	18	198	12.556
5	27	5	Gab1 (Phospho-Tyr627)	152	249	301	60	61	11	189	21.818
5	27	6	Gab1 (Phospho-Tyr627)	152	275	306	63	64	32	212	7.563
5	28	1	NMDAR1 (Phospho-Ser897)	153	345	403	60	62	36	285	9.472
5	28	2	NMDAR1 (Phospho-Ser897)	153	251	323	59	61	36	192	7.278
5	28	3	NMDAR1 (Phospho-Ser897)	153	290	311	60	62	73	230	3.411
5	28	4	NMDAR1 (Phospho-Ser897)	153	267	300	60	62	14	207	17
5	28	5	NMDAR1 (Phospho-Ser897)	153	287	304	59	61	40	228	6.075
5	28	6	NMDAR1 (Phospho-Ser897)	153	318	315	60	69	394	258	0.624
5	29	1	NMDAR2A/B (Phospho-Tyr1246/1252)	154	708	778	60	61	11	648	65.182
5	29	2	NMDAR2A/B (Phospho-Tyr1246/1252)	154	594	690	59	61	19	535	33.105
5	29	3	NMDAR2A/B (Phospho-Tyr1246/1252)	154	526	632	61	66	228	465	2.482
5	29	4	NMDAR2A/B (Phospho-Tyr1246/1252)	154	478	581	61	62	14	417	37.071
5	29	5	NMDAR2A/B (Phospho-Tyr1246/1252)	154	520	601	61	62	11	459	49
5	29	6	NMDAR2A/B (Phospho-Tyr1246/1252)	154	526	549	60	62	21	466	23.19
5	30	1	PKC delta	155	315	317	62	63	16	253	15.875
5	30	2	PKC delta	155	262	286	61	62	16	201	14
5	30	3	PKC delta	155	266	278	62	63	15	204	14.333
5	30	4	PKC delta	155	241	329	63	64	12	178	22.083
5	30	5	PKC delta	155	298	383	64	65	13	234	24.462
5	30	6	PKC delta	155	245	311	62	64	80	183	3.088
5	31	1	PKC delta (Phospho-Ser645)	156	438	505	62	63	11	376	40.182
5	31	2	PKC delta (Phospho-Ser645)	156	364	414	62	62	11	302	32
5	31	3	PKC delta (Phospho-Ser645)	156	351	382	62	63	15	289	21.267
5	31	4	PKC delta (Phospho-Ser645)	156	332	378	63	64	15	269	20.933
5	31	5	PKC delta (Phospho-Ser645)	156	327	371	62	64	40	265	7.675
5	31	6	PKC delta (Phospho-Ser645)	156	345	387	62	63	11	283	29.455
5	32	1	PKC theta	157	417	474	62	63	14	355	29.357
5	32	2	PKC theta	157	361	421	61	63	32	300	11.188
5	32	3	PKC theta	157	351	394	62	65	49	289	6.714
5	32	4	PKC theta	157	362	439	62	64	39	300	9.615
5	32	5	PKC theta	157	351	380	62	63	11	289	28.818
5	32	6	PKC theta	157	324	350	62	64	25	262	11.44
6	1	1	PKC theta (Phospho-Thr538)	158	508	609	68	69	12	440	45
6	1	2	PKC theta (Phospho-Thr538)	158	459	499	70	72	18	389	23.722
6	1	3	PKC theta (Phospho-Thr538)	158	447	523	66	69	92	381	4.935
6	1	4	PKC theta (Phospho-Thr538)	158	407	508	67	67	13	340	33.923
6	1	5	PKC theta (Phospho-Thr538)	158	442	497	66	69	118	376	3.627
6	1	6	PKC theta (Phospho-Thr538)	158	442	500	67	68	19	375	22.737
6	2	1	HSP90B	159	373	378	69	71	31	304	9.903
6	2	2	HSP90B	159	324	331	68	71	78	256	3.333
6	2	3	HSP90B	159	265	293	66	68	14	199	16.071
6	2	4	HSP90B	159	283	300	67	68	11	216	21.091
6	2	5	HSP90B	159	297	295	67	70	118	230	1.907
6	2	6	HSP90B	159	293	306	67	68	12	226	19.833
6	3	1	HSP90B (Phospho-Ser226)	160	1518	1511	69	70	18	1449	80.056
6	3	2	HSP90B (Phospho-Ser226)	160	1287	1220	68	72	54	1219	21.259
6	3	3	HSP90B (Phospho-Ser226)	160	982	1153	67	69	35	915	30.971
6	3	4	HSP90B (Phospho-Ser226)	160	857	819	67	69	36	790	20.833
6	3	5	HSP90B (Phospho-Ser226)	160	750	720	68	69	11	682	59.182
6	3	6	HSP90B (Phospho-Ser226)	160	788	800	69	70	12	719	60.833
6	4	1	IkB-epsilon	161	1578	2431	68	69	12	1510	196.833
6	4	2	IkB-epsilon	161	1376	2227	68	69	15	1308	143.867
6	4	3	IkB-epsilon	161	1263	1924	67	68	12	1196	154.667
6	4	4	IkB-epsilon	161	1229	2031	68	75	394	1161	4.964
6	4	5	IkB-epsilon	161	1123	1799	68	68	13	1055	133.154
6	4	6	IkB-epsilon	161	1096	1633	67	74	368	1029	4.236
6	5	1	IkB-epsilon (Phospho-Ser22)	162	384	521	68	69	12	316	37.667
6	5	2	IkB-epsilon (Phospho-Ser22)	162	348	516	69	70	16	279	27.875
6	5	3	IkB-epsilon (Phospho-Ser22)	162	335	443	68	69	21	267	17.81
6	5	4	IkB-epsilon (Phospho-Ser22)	162	296	408	68	69	12	228	28.25
6	5	5	IkB-epsilon (Phospho-Ser22)	162	297	392	67	69	32	230	10.094
6	5	6	IkB-epsilon (Phospho-Ser22)	162	284	372	68	77	369	216	0.799
6	6	1	Myc	163	304	323	67	68	21	237	12.143
6	6	2	Myc	163	270	310	67	68	16	203	15.125
6	6	3	Myc	163	251	290	66	67	17	185	13.118
6	6	4	Myc	163	248	272	66	67	12	182	17.083
6	6	5	Myc	163	242	270	66	67	14	176	14.5
6	6	6	Myc	163	241	249	66	68	30	175	6.033
6	7	1	Myc (Phospho-Ser62)	164	263	298	67	68	15	196	15.333
6	7	2	Myc (Phospho-Ser62)	164	234	257	67	69	58	167	3.241
6	7	3	Myc (Phospho-Ser62)	164	247	257	64	65	13	183	14.769
6	7	4	Myc (Phospho-Ser62)	164	246	244	64	65	12	182	14.917
6	7	5	Myc (Phospho-Ser62)	164	215	235	64	65	11	151	15.455
6	7	6	Myc (Phospho-Ser62)	164	221	243	65	66	13	156	13.615
6	8	1	Shc	165	443	485	64	65	14	379	30
6	8	2	Shc	165	345	375	65	66	17	280	18.176
6	8	3	Shc	165	443	612	64	65	14	379	39.071
6	8	4	Shc	165	533	843	64	66	22	469	35.318
6	8	5	Shc	165	310	326	64	65	11	246	23.727
6	8	6	Shc	165	456	688	66	66	11	390	56.545
6	9	1	Shc (Phospho-Tyr349)	166	312	466	63	67	66	249	6.045
6	9	2	Shc (Phospho-Tyr349)	166	238	269	63	64	12	175	17.083
6	9	3	Shc (Phospho-Tyr349)	166	223	248	62	63	11	161	16.818
6	9	4	Shc (Phospho-Tyr349)	166	237	246	62	63	13	175	14.077
6	9	5	Shc (Phospho-Tyr349)	166	261	377	63	64	19	198	16.474
6	9	6	Shc (Phospho-Tyr349)	166	230	253	62	63	19	168	10
6	10	1	SHP-2	167	367	401	60	61	17	307	20
6	10	2	SHP-2	167	388	429	60	61	16	328	23
6	10	3	SHP-2	167	342	379	59	60	23	283	13.87
6	10	4	SHP-2	167	339	376	59	60	15	280	21.067
6	10	5	SHP-2	167	308	339	60	61	12	248	23.167
6	10	6	SHP-2	167	350	374	59	60	12	291	26.167
6	11	1	SHP-2 (Phospho-Tyr542)	168	336	346	59	59	10	277	28.7
6	11	2	SHP-2 (Phospho-Tyr542)	168	304	337	59	59	11	245	25.273
6	11	3	SHP-2 (Phospho-Tyr542)	168	290	288	58	59	10	232	22.9
6	11	4	SHP-2 (Phospho-Tyr542)	168	258	265	58	60	16	200	12.813
6	11	5	SHP-2 (Phospho-Tyr542)	168	253	253	59	61	15	194	12.8
6	11	6	SHP-2 (Phospho-Tyr542)	168	256	245	59	62	66	197	2.773
6	12	1	Trk B	169	1431	2599	60	61	15	1371	169.2
6	12	2	Trk B	169	1048	1925	60	61	14	988	133.143
6	12	3	Trk B	169	911	1682	60	64	59	851	27.424
6	12	4	Trk B	169	828	1425	60	62	88	768	15.489
6	12	5	Trk B	169	838	1388	61	66	258	777	5.124
6	12	6	Trk B	169	760	1206	61	68	262	699	4.344
6	13	1	Trk B (Phospho-Tyr515)	170	596	1049	61	65	167	535	5.892
6	13	2	Trk B (Phospho-Tyr515)	170	540	847	61	62	20	479	39.25
6	13	3	Trk B (Phospho-Tyr515)	170	523	720	60	61	12	463	54.917
6	13	4	Trk B (Phospho-Tyr515)	170	476	680	60	64	124	416	4.968
6	13	5	Trk B (Phospho-Tyr515)	170	459	591	61	62	13	398	40.692
6	13	6	Trk B (Phospho-Tyr515)	170	444	562	62	64	13	382	38.308
6	14	1	CrkII	171	580	848	60	63	37	520	21.216
6	14	2	CrkII	171	508	796	60	62	12	448	61.167
6	14	3	CrkII	171	474	756	59	60	11	415	63.273
6	14	4	CrkII	171	413	671	60	62	12	353	50.75
6	14	5	CrkII	171	371	512	60	62	18	311	25
6	14	6	CrkII	171	368	476	61	63	51	307	8.098
6	15	1	CrkII (Phospho-Tyr221)	172	523	1077	65	68	16	458	63.063
6	15	2	CrkII (Phospho-Tyr221)	172	421	818	65	69	46	356	16.283
6	15	3	CrkII (Phospho-Tyr221)	172	347	562	63	66	17	284	29.176
6	15	4	CrkII (Phospho-Tyr221)	172	245	257	62	65	15	183	12.8
6	15	5	CrkII (Phospho-Tyr221)	172	242	257	61	64	18	181	10.722
6	15	6	CrkII (Phospho-Tyr221)	172	260	259	61	62	13	199	15.154
6	16	1	eEF2K	173	748	1149	61	63	39	687	27.846
6	16	2	eEF2K	173	527	667	61	63	22	466	27.455
6	16	3	eEF2K	173	475	570	62	64	15	413	33.733
6	16	4	eEF2K	173	436	515	62	64	22	374	20.5
6	16	5	eEF2K	173	418	579	61	63	19	357	27.158
6	16	6	eEF2K	173	406	487	63	66	14	343	30.071
6	17	1	eEF2K (Phospho-Ser366)	174	598	628	62	65	38	536	14.816
6	17	2	eEF2K (Phospho-Ser366)	174	375	381	61	62	15	314	21.267
6	17	3	eEF2K (Phospho-Ser366)	174	528	798	62	63	15	466	49
6	17	4	eEF2K (Phospho-Ser366)	174	335	342	60	61	12	275	23.417
6	17	5	eEF2K (Phospho-Ser366)	174	341	338	60	61	11	281	25.182
6	17	6	eEF2K (Phospho-Ser366)	174	390	574	62	63	20	328	25.55
6	18	1	STAT5B	175	434	471	61	62	10	373	40.9
6	18	2	STAT5B	175	367	401	61	67	185	306	1.805
6	18	3	STAT5B	175	309	356	60	62	23	249	12.783
6	18	4	STAT5B	175	325	358	60	61	28	265	10.607
6	18	5	STAT5B	175	333	353	60	71	443	273	0.637
6	18	6	STAT5B	175	349	379	60	61	10	289	31.8
6	19	1	STAT5B (Phospho-Ser731)	176	379	360	61	63	30	318	9.9
6	19	2	STAT5B (Phospho-Ser731)	176	346	336	60	61	14	286	19.643
6	19	3	STAT5B (Phospho-Ser731)	176	309	304	59	60	13	250	18.769
6	19	4	STAT5B (Phospho-Ser731)	176	300	286	60	61	12	240	18.75
6	19	5	STAT5B (Phospho-Ser731)	176	297	285	61	62	13	236	17.154
6	19	6	STAT5B (Phospho-Ser731)	176	301	301	60	61	12	241	20
6	20	1	SYK	177	2489	2614	61	62	21	2428	121.524
6	20	2	SYK	177	2109	2282	61	64	62	2048	35.774
6	20	3	SYK	177	2223	2221	59	60	11	2164	196.455
6	20	4	SYK	177	1791	2002	60	67	86	1731	22.5
6	20	5	SYK	177	1655	1826	60	62	25	1595	70.56
6	20	6	SYK	177	1922	1946	60	61	11	1862	171.364
6	21	1	SYK (Phospho-Tyr348)	178	394	406	62	63	13	332	26.385
6	21	2	SYK (Phospho-Tyr348)	178	302	326	63	66	74	239	3.514
6	21	3	SYK (Phospho-Tyr348)	178	377	365	60	61	12	317	25.333
6	21	4	SYK (Phospho-Tyr348)	178	273	321	62	63	16	211	16.125
6	21	5	SYK (Phospho-Tyr348)	178	311	329	62	63	19	249	14
6	21	6	SYK (Phospho-Tyr348)	178	337	376	62	63	10	275	31.3
6	22	1	ACC1	179	1327	1360	61	63	42	1266	30.881
6	22	2	ACC1	179	1301	1381	62	63	12	1239	109.833
6	22	3	ACC1	179	1858	2577	62	69	233	1796	10.764
6	22	4	ACC1	179	1787	2296	63	70	229	1724	9.721
6	22	5	ACC1	179	1582	1888	63	65	21	1519	86.81
6	22	6	ACC1	179	980	1040	62	63	16	918	61.063
6	23	1	ACC1 (Phospho-Ser80)	180	363	396	63	65	23	300	14.391
6	23	2	ACC1 (Phospho-Ser80)	180	289	371	63	64	15	226	20.467
6	23	3	ACC1 (Phospho-Ser80)	180	327	363	62	194	2374	265	0.071
6	23	4	ACC1 (Phospho-Ser80)	180	204	283	63	67	88	141	2.455
6	23	5	ACC1 (Phospho-Ser80)	180	250	308	64	65	25	186	9.72
6	23	6	ACC1 (Phospho-Ser80)	180	343	350	63	64	14	280	20.429
6	24	1	Caspase 8	181	293	319	63	64	19	230	13.421
6	24	2	Caspase 8	181	247	290	63	65	15	184	15
6	24	3	Caspase 8	181	235	252	62	195	2375	173	0.024
6	24	4	Caspase 8	181	239	240	63	65	42	176	4.167
6	24	5	Caspase 8	181	240	251	63	65	26	177	7.154
6	24	6	Caspase 8	181	243	261	64	66	18	179	10.833
6	25	1	Caspase 8	182	343	366	60	62	15	283	20.267
6	25	2	Caspase 8	182	305	340	61	62	10	244	27.8
6	25	3	Caspase 8	182	280	314	60	61	12	220	21.083
6	25	4	Caspase 8	182	279	293	61	62	11	218	21
6	25	5	Caspase 8	182	266	295	62	63	11	204	21.091
6	25	6	Caspase 8	182	278	290	64	65	12	214	18.75
6	26	1	Caspase 8 (Phospho-Ser347)	183	370	408	62	64	29	308	11.862
6	26	2	Caspase 8 (Phospho-Ser347)	183	298	380	62	64	29	236	10.897
6	26	3	Caspase 8 (Phospho-Ser347)	183	274	339	62	63	18	212	15.333
6	26	4	Caspase 8 (Phospho-Ser347)	183	288	321	62	64	16	226	16.063
6	26	5	Caspase 8 (Phospho-Ser347)	183	399	408	62	63	12	337	28.75
6	26	6	Caspase 8 (Phospho-Ser347)	183	317	386	64	65	20	253	16.05
6	27	1	EEF2	184	1667	1454	62	68	94	1605	14.745
6	27	2	EEF2	184	1845	1699	62	64	23	1783	71.087
6	27	3	EEF2	184	1512	1448	61	64	57	1451	24.281
6	27	4	EEF2	184	1332	1295	62	64	46	1270	26.761
6	27	5	EEF2	184	1758	1670	65	72	210	1693	7.61
6	27	6	EEF2	184	1141	1118	62	64	16	1079	65.875
6	28	1	EEF2 (Phospho-Thr56)	185	571	576	60	68	295	511	1.722
6	28	2	EEF2 (Phospho-Thr56)	185	497	543	62	63	35	435	13.714
6	28	3	EEF2 (Phospho-Thr56)	185	485	493	60	61	10	425	43.2
6	28	4	EEF2 (Phospho-Thr56)	185	452	473	61	62	12	391	34.25
6	28	5	EEF2 (Phospho-Thr56)	185	469	516	63	69	211	406	2.118
6	28	6	EEF2 (Phospho-Thr56)	185	383	468	61	62	12	322	33.833
6	29	1	SRF	186	1746	2423	61	85	912	1685	2.564
6	29	2	SRF	186	1329	1824	61	63	41	1268	42.951
6	29	3	SRF	186	1201	1514	60	67	304	1141	4.76
6	29	4	SRF	186	977	1399	61	63	36	916	37.111
6	29	5	SRF	186	924	1252	63	64	13	861	91.385
6	29	6	SRF	186	902	1229	63	64	17	839	68.529
6	30	1	SRF (Phospho-Ser99)	187	426	476	62	65	106	364	3.877
6	30	2	SRF (Phospho-Ser99)	187	374	431	61	63	30	313	12.267
6	30	3	SRF (Phospho-Ser99)	187	401	432	60	67	305	341	1.197
6	30	4	SRF (Phospho-Ser99)	187	351	407	60	61	11	291	31.455
6	30	5	SRF (Phospho-Ser99)	187	370	670	61	62	10	309	60.8
6	30	6	SRF (Phospho-Ser99)	187	345	402	62	62	10	283	34
6	31	1	STAT2	188	652	712	61	63	45	591	14.422
6	31	2	STAT2	188	580	657	62	63	21	518	28.286
6	31	3	STAT2	188	506	579	60	62	21	446	24.619
6	31	4	STAT2	188	521	573	61	62	27	460	18.926
6	31	5	STAT2	188	481	571	62	64	29	419	17.483
6	31	6	STAT2	188	531	569	61	63	64	470	7.906
6	32	1	STAT2 (Phospho-Tyr690)	189	667	726	64	68	129	603	5.101
6	32	2	STAT2 (Phospho-Tyr690)	189	545	653	65	66	16	480	36.688
6	32	3	STAT2 (Phospho-Tyr690)	189	542	633	62	64	37	480	15.378
6	32	4	STAT2 (Phospho-Tyr690)	189	526	588	62	63	15	464	35
6	32	5	STAT2 (Phospho-Tyr690)	189	476	549	65	66	18	411	26.833
6	32	6	STAT2 (Phospho-Tyr690)	189	483	557	63	65	27	420	18.222
7	1	1	AMPKbeta1	190	924	986	66	68	38	858	24.158
7	1	2	AMPKbeta1	190	1049	1149	64	66	35	985	30.943
7	1	3	AMPKbeta1	190	919	996	65	66	14	854	66.429
7	1	4	AMPKbeta1	190	881	878	65	66	15	816	54.133
7	1	5	AMPKbeta1	190	717	916	64	65	12	653	70.917
7	1	6	AMPKbeta1	190	771	864	65	66	21	706	38
7	2	1	AMPKbeta1 (Phospho-Ser182)	191	560	577	67	68	13	493	39.154
7	2	2	AMPKbeta1 (Phospho-Ser182)	191	435	439	65	67	22	370	16.909
7	2	3	AMPKbeta1 (Phospho-Ser182)	191	444	454	66	67	17	378	22.765
7	2	4	AMPKbeta1 (Phospho-Ser182)	191	470	461	66	68	43	404	9.14
7	2	5	AMPKbeta1 (Phospho-Ser182)	191	470	448	67	68	21	403	18.095
7	2	6	AMPKbeta1 (Phospho-Ser182)	191	458	459	67	68	12	391	32.583
7	3	1	Cyclin D1	192	1263	1608	67	68	17	1196	90.588
7	3	2	Cyclin D1	192	1528	2135	66	67	20	1462	103.4
7	3	3	Cyclin D1	192	1054	1486	66	67	12	988	118.25
7	3	4	Cyclin D1	192	1345	1752	67	69	35	1278	48.086
7	3	5	Cyclin D1	192	1023	1160	66	68	18	957	60.667
7	3	6	Cyclin D1	192	1230	1479	68	70	31	1162	45.452
7	4	1	Cyclin D1 (Phospho-Thr286)	193	2649	4322	69	74	83	2580	51.181
7	4	2	Cyclin D1 (Phospho-Thr286)	193	2700	3632	68	86	346	2632	10.249
7	4	3	Cyclin D1 (Phospho-Thr286)	193	757	854	67	72	183	690	4.273
7	4	4	Cyclin D1 (Phospho-Thr286)	193	748	770	66	67	11	682	63.909
7	4	5	Cyclin D1 (Phospho-Thr286)	193	747	812	67	68	11	680	67.636
7	4	6	Cyclin D1 (Phospho-Thr286)	193	663	674	67	70	130	596	4.646
7	5	1	IKK alpha/beta	194	436	448	69	70	22	367	17.182
7	5	2	IKK alpha/beta	194	348	381	67	68	16	281	19.563
7	5	3	IKK alpha/beta	194	408	409	66	67	11	342	31.091
7	5	4	IKK alpha/beta	194	321	356	66	69	44	255	6.523
7	5	5	IKK alpha/beta	194	366	375	66	66	11	300	28.091
7	5	6	IKK alpha/beta	194	355	393	67	68	12	288	27.083
7	6	1	IKK alpha/beta (Phospho-Ser180/181)	195	505	574	67	67	12	438	42.25
7	6	2	IKK alpha/beta (Phospho-Ser180/181)	195	413	483	67	68	14	346	29.643
7	6	3	IKK alpha/beta (Phospho-Ser180/181)	195	398	416	66	67	11	332	31.727
7	6	4	IKK alpha/beta (Phospho-Ser180/181)	195	217	352	66	67	12	151	23.75
7	6	5	IKK alpha/beta (Phospho-Ser180/181)	195	402	442	66	67	13	336	28.846
7	6	6	IKK alpha/beta (Phospho-Ser180/181)	195	456	472	65	66	14	391	29
7	7	1	IKK-beta	196	1005	1365	65	66	11	940	118.091
7	7	2	IKK-beta	196	825	1190	65	66	13	760	86.462
7	7	3	IKK-beta	196	711	1014	63	65	18	648	52.722
7	7	4	IKK-beta	196	715	1002	64	65	14	651	66.929
7	7	5	IKK-beta	196	653	893	65	66	13	588	63.615
7	7	6	IKK-beta	196	629	833	64	65	12	565	64
7	8	1	IKK-beta (Phospho-Tyr188)	197	413	454	66	74	173	347	2.197
7	8	2	IKK-beta (Phospho-Tyr188)	197	352	417	65	67	18	287	19.444
7	8	3	IKK-beta (Phospho-Tyr188)	197	203	331	65	66	16	138	16.563
7	8	4	IKK-beta (Phospho-Tyr188)	197	336	392	66	76	564	270	0.56
7	8	5	IKK-beta (Phospho-Tyr188)	197	442	455	64	65	11	378	35.455
7	8	6	IKK-beta (Phospho-Tyr188)	197	393	407	65	75	432	328	0.769
7	9	1	IKK-beta (Phospho-Tyr199)	198	530	494	63	66	52	467	8.231
7	9	2	IKK-beta (Phospho-Tyr199)	198	429	435	62	63	11	367	33.818
7	9	3	IKK-beta (Phospho-Tyr199)	198	332	364	63	64	15	269	20
7	9	4	IKK-beta (Phospho-Tyr199)	198	308	337	63	65	19	245	14.316
7	9	5	IKK-beta (Phospho-Tyr199)	198	396	401	62	63	10	334	33.8
7	9	6	IKK-beta (Phospho-Tyr199)	198	430	422	63	63	11	367	32.636
7	10	1	IKK-gamma	199	943	1882	62	68	112	881	16.196
7	10	2	IKK-gamma	199	656	725	61	64	79	595	8.367
7	10	3	IKK-gamma	199	613	704	60	62	12	553	53.5
7	10	4	IKK-gamma	199	566	645	61	63	12	505	48.5
7	10	5	IKK-gamma	199	788	1288	62	63	11	726	111.364
7	10	6	IKK-gamma	199	587	677	62	63	11	525	55.818
7	11	1	IKK-gamma (Phospho-Ser31)	200	479	495	62	64	13	417	33.154
7	11	2	IKK-gamma (Phospho-Ser31)	200	341	438	62	65	42	279	8.881
7	11	3	IKK-gamma (Phospho-Ser31)	200	445	449	60	62	15	385	25.8
7	11	4	IKK-gamma (Phospho-Ser31)	200	413	437	61	62	15	352	25
7	11	5	IKK-gamma (Phospho-Ser31)	200	366	400	62	63	13	304	25.923
7	11	6	IKK-gamma (Phospho-Ser31)	200	424	448	61	62	58	363	6.655
7	12	1	AKT1S1	201	1725	2726	60	61	17	1665	156.765
7	12	2	AKT1S1	201	1569	2410	59	60	17	1510	138.235
7	12	3	AKT1S1	201	1479	2138	59	60	10	1420	207.8
7	12	4	AKT1S1	201	1315	2022	60	62	17	1255	115.294
7	12	5	AKT1S1	201	1616	2762	63	64	13	1553	207.538
7	12	6	AKT1S1	201	1149	1654	60	62	24	1089	66.333
7	13	1	AKT1S1 (Phospho-Thr246)	202	673	714	59	60	15	614	43.6
7	13	2	AKT1S1 (Phospho-Thr246)	202	555	606	59	61	18	496	30.278
7	13	3	AKT1S1 (Phospho-Thr246)	202	512	543	60	61	15	452	32.133
7	13	4	AKT1S1 (Phospho-Thr246)	202	480	529	60	61	18	420	26
7	13	5	AKT1S1 (Phospho-Thr246)	202	470	501	60	62	76	410	5.776
7	13	6	AKT1S1 (Phospho-Thr246)	202	445	573	59	61	51	386	10.039
7	14	1	BID	203	971	1130	61	62	11	910	97.091
7	14	2	BID	203	909	967	61	63	30	848	30.133
7	14	3	BID	203	852	895	60	62	15	792	55.533
7	14	4	BID	203	717	755	60	61	13	657	53.385
7	14	5	BID	203	717	728	60	63	72	657	9.236
7	14	6	BID	203	697	720	60	62	17	637	38.706
7	15	1	BID (Phospho-Ser78)	204	515	528	64	66	17	451	27.176
7	15	2	BID (Phospho-Ser78)	204	404	463	62	63	13	342	30.769
7	15	3	BID (Phospho-Ser78)	204	433	460	60	62	12	373	33.167
7	15	4	BID (Phospho-Ser78)	204	369	420	61	63	13	308	27.462
7	15	5	BID (Phospho-Ser78)	204	368	541	62	66	149	306	3.188
7	15	6	BID (Phospho-Ser78)	204	416	446	63	66	149	353	2.55
7	16	1	FOXO1/3/4-pan	205	610	645	62	63	15	548	38.8
7	16	2	FOXO1/3/4-pan	205	518	562	61	63	13	457	38.385
7	16	3	FOXO1/3/4-pan	205	472	547	61	63	24	411	20.167
7	16	4	FOXO1/3/4-pan	205	420	447	60	63	42	360	9.143
7	16	5	FOXO1/3/4-pan	205	456	496	60	61	10	396	43.5
7	16	6	FOXO1/3/4-pan	205	450	478	61	62	16	389	26
7	17	1	FOXO1/3/4-pan (Phospho-Thr24/32)	206	363	464	62	64	32	301	12.5
7	17	2	FOXO1/3/4-pan (Phospho-Thr24/32)	206	386	421	62	63	12	324	29.833
7	17	3	FOXO1/3/4-pan (Phospho-Thr24/32)	206	468	483	60	61	12	408	35.167
7	17	4	FOXO1/3/4-pan (Phospho-Thr24/32)	206	365	407	61	63	19	304	18.105
7	17	5	FOXO1/3/4-pan (Phospho-Thr24/32)	206	381	417	63	64	12	318	29.417
7	17	6	FOXO1/3/4-pan (Phospho-Thr24/32)	206	502	483	61	62	13	441	32.385
7	18	1	GRK2	207	1998	3178	60	64	105	1938	29.657
7	18	2	GRK2	207	1575	2222	60	62	35	1515	61.714
7	18	3	GRK2	207	1482	1912	60	63	48	1422	38.521
7	18	4	GRK2	207	1337	1746	60	61	11	1277	153.182
7	18	5	GRK2	207	1333	1695	61	62	11	1272	148.455
7	18	6	GRK2	207	1193	1528	61	62	10	1132	146.6
7	19	1	GRK2 (Phospho-Ser29)	208	603	665	60	60	10	543	60.5
7	19	2	GRK2 (Phospho-Ser29)	208	643	780	62	63	18	581	39.833
7	19	3	GRK2 (Phospho-Ser29)	208	587	692	62	64	71	525	8.845
7	19	4	GRK2 (Phospho-Ser29)	208	507	539	60	61	11	447	43.455
7	19	5	GRK2 (Phospho-Ser29)	208	527	558	62	63	12	465	41.25
7	19	6	GRK2 (Phospho-Ser29)	208	586	619	64	65	12	522	46.167
7	20	1	MDM2	209	6996	11025	60	62	20	6936	548.15
7	20	2	MDM2	209	5355	8978	62	73	165	5293	53.97
7	20	3	MDM2	209	5682	8361	60	66	113	5622	73.407
7	20	4	MDM2	209	5348	7472	60	62	42	5288	176.429
7	20	5	MDM2	209	5360	7658	61	64	47	5299	161.574
7	20	6	MDM2	209	5387	7319	62	63	12	5325	604.667
7	21	1	MDM2 (Phospho-Ser166)	210	407	478	60	61	10	347	41.7
7	21	2	MDM2 (Phospho-Ser166)	210	319	361	61	66	88	258	3.352
7	21	3	MDM2 (Phospho-Ser166)	210	340	375	60	61	16	280	19.625
7	21	4	MDM2 (Phospho-Ser166)	210	338	422	59	61	14	279	25.786
7	21	5	MDM2 (Phospho-Ser166)	210	310	340	60	61	13	250	21.462
7	21	6	MDM2 (Phospho-Ser166)	210	336	376	60	61	12	276	26.25
7	22	1	P90RSK	211	3666	5999	61	62	11	3605	539.727
7	22	2	P90RSK	211	3537	5402	61	62	13	3476	410.769
7	22	3	P90RSK	211	2907	4696	59	61	24	2848	193.125
7	22	4	P90RSK	211	2538	3777	60	62	54	2478	68.796
7	22	5	P90RSK	211	3259	4670	61	63	23	3198	200.304
7	22	6	P90RSK	211	2216	3344	61	68	200	2155	16.38
7	23	1	P90RSK (Phospho-Thr359/Ser363)	212	2688	3636	63	64	17	2625	210.118
7	23	2	P90RSK (Phospho-Thr359/Ser363)	212	2135	2995	62	63	17	2073	172.471
7	23	3	P90RSK (Phospho-Thr359/Ser363)	212	672	686	61	65	76	611	8.171
7	23	4	P90RSK (Phospho-Thr359/Ser363)	212	425	443	60	61	10	365	38.2
7	23	5	P90RSK (Phospho-Thr359/Ser363)	212	571	550	62	63	13	509	37.462
7	23	6	P90RSK (Phospho-Thr359/Ser363)	212	1385	1902	63	64	12	1322	153.167
7	24	1	PP2A-alpha	213	664	929	61	63	21	603	41.238
7	24	2	PP2A-alpha	213	609	776	59	61	14	550	51.071
7	24	3	PP2A-alpha	213	660	948	59	60	11	601	80.727
7	24	4	PP2A-alpha	213	525	762	59	60	12	466	58.5
7	24	5	PP2A-alpha	213	497	705	61	61	11	436	58.545
7	24	6	PP2A-alpha	213	473	669	62	63	12	411	50.5
7	25	1	PP2A-alpha (Phospho-Tyr307)	214	480	468	63	64	12	417	33.667
7	25	2	PP2A-alpha (Phospho-Tyr307)	214	459	441	60	61	13	399	29.231
[truncated: 622 more rows]
