# Supplementary material for: Cytochrome B5 type A alleviates HCC metastasis via regulating STOML2 related autophagy and promoting sensitivity to ruxolitinib
Source: Cell Death Dis. 2022 Jul 18;13(7):623. doi: 10.1038/s41419-022-05053-8 (PMC9293983; doi:10.1038/s41419-022-05053-8)
Supplement: Supplementary file 9 — Supplementary data 6 [file 41419_2022_5053_MOESM9_ESM.xlsx]

## Sheet: Sheet1
Accession	Description	ΣCoverage	Σ# Proteins	Σ# Unique Peptides	Σ# Peptides	Σ# PSMs	Coverage R20200200156_HCCLM3_PSIN_3XFLAG	# Peptides R20200200156_HCCLM3_PSIN_3XFLAG	# PSM R20200200156_HCCLM3_PSIN_3XFLAG	Coverage R20200200156_HCCLM3_PSIN_3XFLAG_CYB5AOE	# Peptides R20200200156_HCCLM3_PSIN_3XFLAG_CYB5AOE	# PSM R20200200156_HCCLM3_PSIN_3XFLAG_CYB5AOE	# AAs	MW [kDa]	calc. pI
H0YLW0	Signal recognition particle 14 kDa protein OS=Homo sapiens OX=9606 GN=SRP14 PE=1 SV=1 - [H0YLW0_HUMAN]	51.79	2	1	1	1				51.79	1	1	56	5.52897	10.521
F5GXX5	Stomatin-like protein 2, mitochondrial OS=Homo sapiens OX=9606 GN=STOML2 PE=1 SV=1 - [A0A087WYB4_HUMAN]	37.65	5	3	3	3				37.65	3	3	85	9.5481	7.18115
Q59F44	Cytochrome b-5 isoform 1 variant (Fragment) OS=Homo sapiens OX=9606 PE=2 SV=1 - [Q59F44_HUMAN]	36.36	3	3	3	11				36.36	3	11	132	14.5631	5.71924
F5GY37	Prohibitin OS=Homo sapiens OX=9606 GN=PHB2 PE=1 SV=1 - [F5GY37_HUMAN]	34.08	10	8	8	8				34.08	8	8	267	29.705	9.87646
E5RGE1	14-3-3 protein zeta/delta (Fragment) OS=Homo sapiens OX=9606 GN=YWHAZ PE=1 SV=8 - [E5RGE1_HUMAN]	27.45	8	1	1	1				27.45	1	1	51	5.75979	4.77979
A0A5C2G986	IGH c504_heavy__IGHV1-46_IGHD6-13_IGHJ1 (Fragment) OS=Homo sapiens OX=9606 PE=2 SV=1 - [A0A5C2G986_HUMAN]	25.83	1	1	1	1				25.83	1	1	120	13.1593	8.45557
Q45KI0	Trypsin I (Fragment) OS=Homo sapiens OX=9606 GN=PRSS1 PE=4 SV=1 - [Q45KI0_HUMAN]	23.81	17	1	1	1				23.81	1	1	84	9.16193	9.99365
C9JZ20	Prohibitin (Fragment) OS=Homo sapiens OX=9606 GN=PHB PE=1 SV=1 - [C9JZ20_HUMAN]	21.39	11	4	4	4				21.39	4	4	201	22.2569	5.96045
A0A0D9SEI8	Y-box-binding protein 3 (Fragment) OS=Homo sapiens OX=9606 GN=YBX3 PE=1 SV=1 - [A0A0D9SEI8_HUMAN]	20.65	5	1	1	1				20.65	1	1	92	10.5313	9.80322
J3QLI9	Small nuclear ribonucleoprotein Sm D1 OS=Homo sapiens OX=9606 GN=SNRPD1 PE=1 SV=1 - [J3QLI9_HUMAN]	17.33	3	1	1	1				17.33	1	1	75	8.38771	11.8394
E5RGH4	Heterogeneous nuclear ribonucleoprotein H (Fragment) OS=Homo sapiens OX=9606 GN=HNRNPH1 PE=1 SV=1 - [E5RGH4_HUMAN]	17	11	1	1	1				17	1	1	100	11.1737	6.78564
A0A087WYB4	Peroxiredoxin-1 (Fragment) OS=Homo sapiens OX=9606 GN=PRDX1 PE=1 SV=1 - [A0A0A0MSI0_HUMAN]	16.77	4	4	4	4				16.77	4	4	310	33.3884	5.63037
D6R9B6	40S ribosomal protein S3a OS=Homo sapiens OX=9606 GN=RPS3A PE=1 SV=1 - [D6R9B6_HUMAN]	16.55	12	2	2	2				16.55	2	2	145	16.5256	9.24658
M0QZN2	40S ribosomal protein S5 OS=Homo sapiens OX=9606 GN=RPS5 PE=1 SV=1 - [M0QZN2_HUMAN]	16.42	5	2	2	2				16.42	2	2	134	14.7537	8.48486
H0YH81	ATP synthase subunit beta (Fragment) OS=Homo sapiens OX=9606 GN=ATP5F1B PE=1 SV=1 - [H0YH81_HUMAN]	16.02	5	4	4	4				16.02	4	4	362	38.2249	5.5542
A0A5C2GA32	IGH + IGL c583_heavy_IGHV3-33_IGHD6-6_IGHJ4 (Fragment) OS=Homo sapiens OX=9606 PE=2 SV=1 - [A0A5C2GA32_HUMAN]	14.96	1	1	1	1				14.96	1	1	127	13.932	9.02686
Q2F838	Eukaryotic translation elongation factor 1 gamma (Fragment) OS=Homo sapiens OX=9606 PE=2 SV=1 - [Q2F838_HUMAN]	14.94	4	1	1	1				14.94	1	1	87	9.62473	6.771
H7C086	ATP synthase subunit O, mitochondrial (Fragment) OS=Homo sapiens OX=9606 GN=ATP5PO PE=4 SV=1 - [H7C086_HUMAN]	14.86	5	1	1	1				14.86	1	1	74	8.12737	9.78857
B4DMJ5	cDNA FLJ53012, highly similar to Tubulin beta-7 chain OS=Homo sapiens OX=9606 PE=2 SV=1 - [B4DMJ5_HUMAN]	14.46	53	2	2	2				14.46	2	2	242	27.2899	4.50049
J3QQY2	Calcium load-activated calcium channel OS=Homo sapiens OX=9606 GN=TMCO1 PE=1 SV=1 - [J3QQY2_HUMAN]	14.42	4	1	1	1				14.42	1	1	104	11.3648	9.65674
H0YFS2	4F2 cell-surface antigen heavy chain (Fragment) OS=Homo sapiens OX=9606 GN=SLC3A2 PE=1 SV=1 - [H0YFS2_HUMAN]	12.96	9	2	2	2				12.96	2	2	247	26.1413	5.31299
A0JLU4	YBX1 protein (Fragment) OS=Homo sapiens OX=9606 GN=YBX1 PE=2 SV=1 - [A0JLU4_HUMAN]	12.71	4	1	1	1				12.71	1	1	181	21.4174	10.3306
P10599	Mitochondrial potassium channel OS=Homo sapiens OX=9606 GN=CCDC51 PE=1 SV=2 - [MITOK_HUMAN]	12.38	1	1	1	1				12.38	1	1	105	11.7297	4.91943
F8VWU4	Ras-related protein Rab-5C (Fragment) OS=Homo sapiens OX=9606 GN=RAB5C PE=1 SV=8 - [F8VWU4_HUMAN]	12.09	11	1	1	1				12.09	1	1	91	9.90898	8.00146
A6PW80	Elongation factor 1-alpha 1 (Fragment) OS=Homo sapiens OX=9606 GN=EEF1A1 PE=4 SV=8 - [A6PW80_HUMAN]	11.32	35	1	1	1				11.32	1	1	106	11.9863	9.15869
K7EQG1	Glutaminyl-peptide cyclotransferase-like protein OS=Homo sapiens OX=9606 GN=QPCTL PE=1 SV=1 - [K7EQG1_HUMAN]	9.09	2	1	1	1				9.09	1	1	121	13.9708	11.6343
A8K4K9	cDNA FLJ76169 OS=Homo sapiens OX=9606 PE=2 SV=1 - [A8K4K9_HUMAN]	9.09	4	2	2	2				9.09	2	2	297	34.8394	6.81494
H7BZJ3	Protein disulfide-isomerase A3 (Fragment) OS=Homo sapiens OX=9606 GN=PDIA3 PE=1 SV=1 - [H7BZJ3_HUMAN]	8.94	5	1	1	1				8.94	1	1	123	13.5108	7.29834
B2R9T9	cDNA, FLJ94551 OS=Homo sapiens OX=9606 PE=2 SV=1 - [B2R9T9_HUMAN]	8.64	3	2	2	2				8.64	2	2	243	26.1776	10.6675
Q8N766	ER membrane protein complex subunit 1 OS=Homo sapiens OX=9606 GN=EMC1 PE=1 SV=1 - [EMC1_HUMAN]	8.46	3	6	6	6				8.46	6	6	993	111.689	7.66455
A0A4D5RAD4	Tubulin alpha-1C chain OS=Homo sapiens OX=9606 GN=TUBA1C PE=1 SV=1 - [A0A1W2PQM2_HUMAN]	8.4	8	1	1	1				8.4	1	1	131	14.3505	5.96045
P12236	ADP/ATP translocase 3 OS=Homo sapiens OX=9606 GN=SLC25A6 PE=1 SV=4 - [ADT3_HUMAN]	8.39	10	2	2	2				8.39	2	2	298	32.8452	9.74463
H0YDT8	ER membrane protein complex subunit 7 (Fragment) OS=Homo sapiens OX=9606 GN=EMC7 PE=1 SV=1 - [H0YDT8_HUMAN]	8.33	3	1	1	1				8.33	1	1	192	20.9817	9.36377
Q96ER9	Thioredoxin OS=Homo sapiens OX=9606 GN=TXN PE=1 SV=3 - [THIO_HUMAN]	8.27	3	3	3	4				8.27	3	4	411	45.7828	8.19189
C9JA28	Translocon-associated protein subunit gamma OS=Homo sapiens OX=9606 GN=SSR3 PE=1 SV=1 - [C9JA28_HUMAN]	8.05	2	1	1	1				8.05	1	1	174	20.1485	9.43701
B2R4K7	60S ribosomal protein L6 OS=Homo sapiens OX=9606 PE=2 SV=1 - [B2R4K7_HUMAN]	7.99	11	2	2	2				7.99	2	2	288	32.6816	10.6235
B4DUL5	cDNA FLJ51625, highly similar to Ubiquinol-cytochrome-c reductase complex coreprotein I, mitochondrial OS=Homo sapiens OX=9606 PE=2 SV=1 - [B4DUL5_HUMAN]	7.95	2	2	2	2				7.95	2	2	365	40.3471	5.88428
P62318	Small nuclear ribonucleoprotein Sm D3 OS=Homo sapiens OX=9606 GN=SNRPD3 PE=1 SV=1 - [SMD3_HUMAN]	7.94	1	1	1	1				7.94	1	1	126	13.9073	10.3159
B2RE46	Dolichyl-diphosphooligosaccharide--protein glycosyltransferase subunit 2 OS=Homo sapiens OX=9606 PE=2 SV=1 - [B2RE46_HUMAN]	7.45	5	2	2	2				7.45	2	2	631	69.2911	5.78271
O00264	Membrane-associated progesterone receptor component 1 OS=Homo sapiens OX=9606 GN=PGRMC1 PE=1 SV=3 - [PGRC1_HUMAN]	7.18	1	1	1	1				7.18	1	1	195	21.6578	4.70361
U3KQ84	Dolichyl-diphosphooligosaccharide--protein glycosyltransferase 48 kDa subunit (Fragment) OS=Homo sapiens OX=9606 GN=DDOST PE=1 SV=8 - [U3KQ84_HUMAN]	7.14	4	1	1	1				7.14	1	1	154	17.0949	4.91943
P25705	ATP synthase subunit alpha, mitochondrial OS=Homo sapiens OX=9606 GN=ATP5F1A PE=1 SV=1 - [ATPA_HUMAN]	7.05	7	3	3	3				7.05	3	3	553	59.7136	9.12939
Q9UF24	Uncharacterized protein DKFZp586K0821 (Fragment) OS=Homo sapiens OX=9606 GN=DKFZp586K0821 PE=2 SV=1 - [Q9UF24_HUMAN]	6.84	3	1	1	1				6.84	1	1	190	22.2043	5.47803
B2R6F9	Non-specific serine/threonine protein kinase OS=Homo sapiens OX=9606 PE=2 SV=1 - [B2R6F9_HUMAN]	6.67	3	2	2	2				6.67	2	2	465	54.2044	7.15186
A0A1Y1BBN3	7-dehydrocholesterol (Fragment) OS=Homo sapiens OX=9606 GN=DHCR7 PE=4 SV=1 - [A0A1Y1BBN3_HUMAN]	6.57	8	1	1	1				6.57	1	1	198	23.1647	8.44092
B7Z8K4	cDNA FLJ51772, highly similar to Ras-GTPase-activating protein-binding protein 1 OS=Homo sapiens OX=9606 PE=2 SV=1 - [B7Z8K4_HUMAN]	6.34	5	1	1	1				6.34	1	1	284	31.4921	5.97314
Q01650	Large neutral amino acids transporter small subunit 1 OS=Homo sapiens OX=9606 GN=SLC7A5 PE=1 SV=2 - [LAT1_HUMAN]	6.31	2	2	2	2				6.31	2	2	507	54.9743	7.72314
B7Z4P1	cDNA FLJ58024, highly similar to NADH-ubiquinone oxidoreductase 20 kDa subunit, mitochondrial OS=Homo sapiens OX=9606 PE=2 SV=1 - [B7Z4P1_HUMAN]	6.08	12	1	1	1				6.08	1	1	148	15.7532	10.5796
S4R468	Calcium uniporter protein, mitochondrial (Fragment) OS=Homo sapiens OX=9606 GN=MCU PE=1 SV=1 - [S4R468_HUMAN]	5.99	2	1	1	1				5.99	1	1	167	18.958	8.47021
E9PLA9	Caprin-1 (Fragment) OS=Homo sapiens OX=9606 GN=CAPRIN1 PE=1 SV=1 - [E9PLA9_HUMAN]	5.91	4	1	1	1				5.91	1	1	186	20.2234	7.40088
H3BM89	60S ribosomal protein L4 OS=Homo sapiens OX=9606 GN=RPL4 PE=1 SV=1 - [H3BM89_HUMAN]	5.71	6	2	2	2				5.71	2	2	333	37.6332	11.0337
D6RAA6	Transmembrane protein 33 (Fragment) OS=Homo sapiens OX=9606 GN=TMEM33 PE=1 SV=1 - [D6RAA6_HUMAN]	5.41	3	1	1	1				5.41	1	1	222	25.2073	9.56885
B4DPN7	cDNA FLJ57553, highly similar to SPFH domain-containing protein 1 OS=Homo sapiens OX=9606 PE=2 SV=1 - [B4DPN7_HUMAN]	5.17	6	1	1	1				5.17	1	1	232	26.8021	8.73389
J3QLE5	Small nuclear ribonucleoprotein-associated protein N (Fragment) OS=Homo sapiens OX=9606 GN=SNRPN PE=1 SV=1 - [J3QLE5_HUMAN]	4.73	10	1	1	1				4.73	1	1	169	17.5353	9.99365
B4DKM5	cDNA FLJ60120, highly similar to Voltage-dependent anion-selective channel protein 2 OS=Homo sapiens OX=9606 PE=2 SV=1 - [B4DKM5_HUMAN]	4.71	4	1	1	1				4.71	1	1	255	27.4615	5.46533
H9E7B8	Cytochrome c oxidase subunit 2 (Fragment) OS=Homo sapiens OX=9606 GN=COX2 PE=3 SV=1 - [H9E7B8_HUMAN]	4.55	381	1	1	2				4.55	1	2	220	24.8368	4.729
G5E9Z2	Cisplatin resistance related protein CRR9p, isoform CRA_c OS=Homo sapiens OX=9606 GN=CLPTM1L PE=1 SV=1 - [G5E9Z2_HUMAN]	4.34	2	1	1	1				4.34	1	1	369	43.2522	8.79248
Q96IR1	RPS4X protein (Fragment) OS=Homo sapiens OX=9606 GN=RPS4X PE=2 SV=2 - [Q96IR1_HUMAN]	4.12	9	1	1	1				4.12	1	1	243	27.2427	9.93506
Q8TEP9	FLJ00144 protein (Fragment) OS=Homo sapiens OX=9606 GN=FLJ00144 PE=2 SV=1 - [Q8TEP9_HUMAN]	3.92	3	1	1	1				3.92	1	1	255	28.4372	6.17627
A0A2R8Y688	Trifunctional enzyme subunit alpha, mitochondrial OS=Homo sapiens OX=9606 GN=HADHA PE=1 SV=1 - [A0A2R8Y688_HUMAN]	3.92	6	1	1	1				3.92	1	1	357	39.1876	9.21729
Q96AG4	Leucine-rich repeat-containing protein 59 OS=Homo sapiens OX=9606 GN=LRRC59 PE=1 SV=1 - [LRC59_HUMAN]	3.91	1	1	1	1				3.91	1	1	307	34.9089	9.56885
Q9H9B4	Sideroflexin-1 OS=Homo sapiens OX=9606 GN=SFXN1 PE=1 SV=4 - [SFXN1_HUMAN]	3.73	1	1	1	1				3.73	1	1	322	35.5963	9.0708
Q15717	ELAV-like protein 1 OS=Homo sapiens OX=9606 GN=ELAVL1 PE=1 SV=2 - [ELAV1_HUMAN]	3.37	1	1	1	1				3.37	1	1	326	36.0692	9.17334
B2RAQ8	cDNA, FLJ95058, highly similar to Homo sapiens carnitine palmitoyltransferase 1A (liver) (CPT1A),nuclear gene encoding mitochondrial protein, mRNA OS=Homo sapiens OX=9606 PE=2 SV=1 - [B2RAQ8_HUMAN]	3.23	2	2	2	2				3.23	2	2	773	88.2827	8.5874
B4DNJ5	Dolichyl-diphosphooligosaccharide--protein glycosyltransferase subunit 1 OS=Homo sapiens OX=9606 PE=2 SV=1 - [B4DNJ5_HUMAN]	3.17	7	1	1	1				3.17	1	1	378	43.3418	6.48096
H7C0X4	Dol-P-Man:Man(5)GlcNAc(2)-PP-Dol alpha-1,3-mannosyltransferase (Fragment) OS=Homo sapiens OX=9606 GN=ALG3 PE=1 SV=1 - [H7C0X4_HUMAN]	3.1	4	1	1	1				3.1	1	1	323	36.9838	9.80322
B4DY09	Interleukin enhancer-binding factor 2 OS=Homo sapiens OX=9606 GN=ILF2 PE=1 SV=1 - [B4DY09_HUMAN]	2.84	4	1	1	1				2.84	1	1	352	38.8862	4.94482
A0A494C1L1	Delta(14)-sterol reductase LBR OS=Homo sapiens OX=9606 GN=LBR PE=1 SV=1 - [A0A494C1L1_HUMAN]	2.68	3	1	1	1				2.68	1	1	411	46.8967	9.53955
B4DM67	cDNA FLJ59343, highly similar to Exportin-2 OS=Homo sapiens OX=9606 PE=2 SV=1 - [B4DM67_HUMAN]	2.67	5	1	1	1				2.67	1	1	599	68.6422	5.26221
B4DXB6	cDNA FLJ58335, highly similar to GPI transamidase component PIG-U OS=Homo sapiens OX=9606 PE=2 SV=1 - [B4DXB6_HUMAN]	2.6	2	1	1	1				2.6	1	1	423	48.1885	7.63525
B7ZKQ9	SCARB1 protein OS=Homo sapiens OX=9606 GN=SCARB1 PE=1 SV=1 - [B7ZKQ9_HUMAN]	2.49	9	1	1	1				2.49	1	1	481	53.812	7.85498
M0R3F1	Heterogeneous nuclear ribonucleoprotein U-like protein 1 (Fragment) OS=Homo sapiens OX=9606 GN=HNRNPUL1 PE=1 SV=1 - [M0R3F1_HUMAN]	2.34	8	1	1	1				2.34	1	1	641	71.677	8.98291
Q15758	Neutral amino acid transporter B(0) OS=Homo sapiens OX=9606 GN=SLC1A5 PE=1 SV=2 - [AAAT_HUMAN]	2.03	3	1	1	1				2.03	1	1	541	56.5623	5.47803
P78527	DNA-dependent protein kinase catalytic subunit OS=Homo sapiens OX=9606 GN=PRKDC PE=1 SV=3 - [PRKDC_HUMAN]	1.89	2	7	7	7				1.89	7	7	4128	468.788	7.12256
Q7Z417	Nuclear fragile X mental retardation-interacting protein 2 OS=Homo sapiens OX=9606 GN=NUFIP2 PE=1 SV=1 - [NUFP2_HUMAN]	1.87	1	1	1	1				1.87	1	1	695	76.0747	8.70459
O00425	Insulin-like growth factor 2 mRNA-binding protein 3 OS=Homo sapiens OX=9606 GN=IGF2BP3 PE=1 SV=2 - [IF2B3_HUMAN]	1.73	1	1	1	1				1.73	1	1	579	63.6656	8.86572
P27824	Calnexin OS=Homo sapiens OX=9606 GN=CANX PE=1 SV=2 - [CALX_HUMAN]	1.52	1	1	1	1				1.52	1	1	592	67.5259	4.60205
G3V0E5	Transferrin receptor (P90, CD71), isoform CRA_c OS=Homo sapiens OX=9606 GN=TFRC PE=1 SV=1 - [G3V0E5_HUMAN]	1.47	3	1	1	1				1.47	1	1	679	75.9166	6.81494
A0A024RBS1	GCN1 general control of amino-acid synthesis 1-like 1 (Yeast), isoform CRA_b OS=Homo sapiens OX=9606 GN=GCN1L1 PE=4 SV=1 - [A0A024RBS1_HUMAN]	1.4	3	3	3	3				1.4	3	3	2432	266.706	6.91748
B3KWD0	cDNA FLJ42779 fis, clone BRAWH3005300, highly similar to Exportin-1 OS=Homo sapiens OX=9606 PE=2 SV=1 - [B3KWD0_HUMAN]	1.25	4	1	1	1				1.25	1	1	718	82.366	5.70654
H7C5W9	Sarcoplasmic/endoplasmic reticulum calcium ATPase 2 (Fragment) OS=Homo sapiens OX=9606 GN=ATP2A2 PE=1 SV=1 - [H7C5W9_HUMAN]	1.07	2	1	1	1				1.07	1	1	933	102.523	5.59229
A0A087WWY3	Filamin-A OS=Homo sapiens OX=9606 GN=FLNA PE=1 SV=1 - [A0A087WWY3_HUMAN]	0.56	5	1	1	1				0.56	1	1	2315	245.697	5.97314
B4DM78	cDNA FLJ58199, highly similar to Fragile X mental retardation syndrome-related protein 1 OS=Homo sapiens OX=9606 PE=2 SV=1 - [B4DM78_HUMAN]	10.44	11	3	3	4	3.19	1	1	10.44	3	3	565	62.9945	6.771
A0A087WWT3	Serum albumin OS=Homo sapiens OX=9606 GN=ALB PE=1 SV=1 - [A0A087WWT3_HUMAN]	3.79	13	2	2	4	3.79	1	1	3.79	2	3	396	45.1184	6.1001
B4E2V5	cDNA FLJ52062, highly similar to Erythrocyte band 7 integral membrane protein OS=Homo sapiens OX=9606 PE=2 SV=1 - [B4E2V5_HUMAN]	25.74	5	4	4	7	8.02	1	2	25.74	4	5	237	25.9478	7.38623
A0A1W2PQM2	Annexin A2 (Fragment) OS=Homo sapiens OX=9606 GN=ANXA2 PE=1 SV=1 - [H0YLE2_HUMAN]	17.54	25	1	4	6	10.77	2	2	17.54	4	4	325	36.6278	8.20654
B3KPS3	Tubulin alpha chain OS=Homo sapiens OX=9606 PE=2 SV=1 - [B3KPS3_HUMAN]	13.7	16	1	4	6	8.41	2	2	13.7	4	4	416	46.2118	5.12256
A0A5C2GAH8	IGH c293_heavy__IGHV1-18_IGHD4-17_IGHJ4 (Fragment) OS=Homo sapiens OX=9606 PE=2 SV=1 - [A0A5C2GAH8_HUMAN]	11.86	6	1	1	3	11.86	1	1	11.86	1	2	118	13.1113	7.12256
A0A0A0MSI0	Dolichyl-diphosphooligosaccharide--protein glycosyltransferase subunit DAD1 OS=Homo sapiens OX=9606 GN=DAD1 PE=1 SV=1 - [F5GXX5_HUMAN]	11.11	6	2	2	3	6.43	1	1	11.11	2	2	171	18.9637	6.91748
P13647	Keratin, type II cytoskeletal 5 OS=Homo sapiens OX=9606 GN=KRT5 PE=1 SV=3 - [K2C5_HUMAN]	10.85	11	4	6	6	3.56	2	2	7.29	4	4	590	62.34	7.73779
Q96BA7	HNRPU protein OS=Homo sapiens OX=9606 PE=2 SV=1 - [Q96BA7_HUMAN]	7.89	19	4	4	6	5.54	2	2	7.89	4	4	722	79.6658	7.86963
Q5S4N1	Uncharacterized protein (Fragment) OS=Homo sapiens OX=9606 PE=2 SV=1 - [Q5S4N1_HUMAN]	6.91	25	1	2	3	3.87	1	1	6.91	2	2	362	40.1621	7.88428
A0A5C2FUP9	IGL c599_light_IGKV2D-28_IGKJ4 (Fragment) OS=Homo sapiens OX=9606 PE=2 SV=1 - [A0A5C2FUP9_HUMAN]	34.82	240	2	2	14	11.61	1	5	34.82	2	9	112	12.1191	7.12256
B4DNG2	cDNA FLJ59357, highly similar to Probable ATP-dependent RNA helicase DDX5 OS=Homo sapiens OX=9606 PE=2 SV=1 - [B4DNG2_HUMAN]	18.01	22	7	8	11	9.01	4	4	16.36	7	7	544	61.4779	8.85107
A8K525	cDNA FLJ76817, highly similar to Homo sapiens non-POU domain containing, octamer-binding (NONO), mRNA OS=Homo sapiens OX=9606 PE=2 SV=1 - [A8K525_HUMAN]	13.8	7	4	5	8	8.92	3	3	11.25	4	5	471	54.2534	9.20264
P35908	Keratin, type II cytoskeletal 2 epidermal OS=Homo sapiens OX=9606 GN=KRT2 PE=1 SV=2 - [K22E_HUMAN]	16.59	10	7	9	13	8.14	4	5	12.52	7	8	639	65.3932	8.00146
P04406	Glyceraldehyde-3-phosphate dehydrogenase OS=Homo sapiens OX=9606 GN=GAPDH PE=1 SV=3 - [G3P_HUMAN]	12.54	7	3	3	5	8.36	2	2	12.54	3	3	335	36.0304	8.45557
B4DI39	cDNA FLJ54328, highly similar to Heat shock 70 kDa protein 1 OS=Homo sapiens OX=9606 PE=2 SV=1 - [B4DI39_HUMAN]	7.28	24	2	4	5	3.56	2	2	5.83	3	3	618	67.4896	5.50342
Q9BSV4	SFPQ protein (Fragment) OS=Homo sapiens OX=9606 GN=SFPQ PE=2 SV=2 - [Q9BSV4_HUMAN]	9.15	4	4	5	7	5.36	3	3	7.73	4	4	634	68.5879	8.82178
B4DEP6	cDNA FLJ59206, highly similar to Eukaryotic translation initiation factor 4B OS=Homo sapiens OX=9606 PE=2 SV=1 - [B4DEP6_HUMAN]	9.03	10	5	5	7	2.56	2	3	9.03	4	4	587	66.0889	5.70654
J3QSA3	Polyubiquitin-B (Fragment) OS=Homo sapiens OX=9606 GN=UBB PE=1 SV=1 - [J3QSA3_HUMAN]	37.21	36	1	1	2	37.21	1	1	37.21	1	1	43	4.85061	5.18604
H0YN52	Annexin (Fragment) OS=Homo sapiens OX=9606 GN=ANXA2 PE=1 SV=1 - [H0YN52_HUMAN]	35.59	17	2	2	2	18.64	1	1	16.95	1	1	59	6.79343	4.88135
Q76N53	Ribosomal protein L31 (Fragment) OS=Homo sapiens OX=9606 PE=4 SV=1 - [Q76N53_HUMAN]	29.79	7	1	1	2	29.79	1	1	29.79	1	1	47	5.59294	9.31982
K7EJT5	60S ribosomal protein L22 (Fragment) OS=Homo sapiens OX=9606 GN=RPL22 PE=1 SV=1 - [K7EJT5_HUMAN]	27.66	8	1	1	2	27.66	1	1	27.66	1	1	47	5.07968	9.42236
B4DEI3	cDNA FLJ57715, highly similar to Voltage-dependent anion-selective channel protein 1 OS=Homo sapiens OX=9606 PE=2 SV=1 - [B4DEI3_HUMAN]	26.28	5	3	3	6	26.28	3	3	26.28	3	3	156	16.6847	9.39307
P35527	Keratin, type I cytoskeletal 9 OS=Homo sapiens OX=9606 GN=KRT9 PE=1 SV=3 - [K1C9_HUMAN]	26	2	10	10	12	13.16	6	6	19.1	6	6	623	62.0268	5.23682
A0A087WWU8	Tropomyosin alpha-3 chain OS=Homo sapiens OX=9606 GN=TPM3 PE=1 SV=1 - [A0A087WWU8_HUMAN]	24.67	28	4	5	6	13.22	3	3	16.74	3	3	227	26.4044	4.77979
E5RJH3	60S ribosomal protein L30 OS=Homo sapiens OX=9606 GN=RPL30 PE=1 SV=1 - [E5RJH3_HUMAN]	21.43	3	1	1	2	21.43	1	1	21.43	1	1	56	6.25859	10.6675
A0A0B4J1Z1	Serine/arginine-rich-splicing factor 7 OS=Homo sapiens OX=9606 GN=SRSF7 PE=1 SV=1 - [A0A0B4J1Z1_HUMAN]	18.98	7	2	2	2	8.76	1	1	10.22	1	1	137	15.7528	9.80322
A0A3G2LMJ8	CD59 blood group antigen (Fragment) OS=Homo sapiens OX=9606 GN=CD59 PE=4 SV=1 - [A0A3G2LMJ8_HUMAN]	16.9	8	1	1	2	16.9	1	1	16.9	1	1	71	8.29704	6.49365
H3BTH3	60S ribosomal protein L13 OS=Homo sapiens OX=9606 GN=RPL13 PE=1 SV=1 - [H3BTH3_HUMAN]	15.87	5	1	1	2	15.87	1	1	15.87	1	1	63	7.28175	12.1763
P62851	40S ribosomal protein S25 OS=Homo sapiens OX=9606 GN=RPS25 PE=1 SV=1 - [RS25_HUMAN]	15.2	1	2	2	2	8	1	1	7.2	1	1	125	13.7337	10.1108
B3KTV0	cDNA FLJ38781 fis, clone LIVER2000216, highly similar to HEAT SHOCK COGNATE 71 kDa PROTEIN OS=Homo sapiens OX=9606 PE=2 SV=1 - [B3KTV0_HUMAN]	13.85	33	4	7	12	9.5	5	6	12.56	6	6	621	67.9378	5.45264
O95881	Thioredoxin domain-containing protein 12 OS=Homo sapiens OX=9606 GN=TXNDC12 PE=1 SV=1 - [TXD12_HUMAN]	12.79	1	2	2	2	5.23	1	1	7.56	1	1	172	19.1936	5.40186
Q93020	GTP-binding regulatory protein Gi alpha-2 chain (Fragment) OS=Homo sapiens OX=9606 GN=WUGSC:H_LUCA16.1 PE=4 SV=2 - [Q93020_HUMAN]	12.18	33	2	2	2	6.6	1	1	5.58	1	1	197	22.086	5.49072
E9PJD9	60S ribosomal protein L27a OS=Homo sapiens OX=9606 GN=RPL27A PE=1 SV=1 - [E9PJD9_HUMAN]	12.09	6	1	1	2	12.09	1	1	12.09	1	1	91	10.1206	10.2134
Q562R1	Beta-actin-like protein 2 OS=Homo sapiens OX=9606 GN=ACTBL2 PE=1 SV=2 - [ACTBL_HUMAN]	11.97	5	1	3	8	7.18	2	4	9.04	2	4	376	41.976	5.59229
A0A5C2FTW9	IGL c162_light_IGKV2-30_IGKJ2 (Fragment) OS=Homo sapiens OX=9606 PE=2 SV=1 - [A0A5C2FTW9_HUMAN]	11.61	3	1	1	2	11.61	1	1	11.61	1	1	112	12.4863	8.48486
F8WD59	40S ribosomal protein SA (Fragment) OS=Homo sapiens OX=9606 GN=RPSA PE=1 SV=2 - [F8WD59_HUMAN]	11.21	6	1	1	2	11.21	1	1	11.21	1	1	116	12.6397	9.40771
Q8IWR8	Ribosomal protein L19 (Fragment) OS=Homo sapiens OX=9606 PE=2 SV=1 - [Q8IWR8_HUMAN]	9.83	5	1	1	2	9.83	1	1	9.83	1	1	173	20.8068	11.4438
Q32XH3	Ribosomal protein L18a-like protein OS=Homo sapiens OX=9606 PE=2 SV=1 - [Q32XH3_HUMAN]	9.56	8	1	1	2	9.56	1	1	9.56	1	1	136	15.7811	10.272
B7Z1V7	cDNA FLJ51811, highly similar to Stress-70 protein, mitochondrial OS=Homo sapiens OX=9606 PE=2 SV=1 - [B7Z1V7_HUMAN]	9.38	11	3	3	4	5.72	2	2	6.18	2	2	437	47.3326	6.60986
Q59FA2	Splicing factor, arginine/serine-rich 1 (Splicing factor 2, alternate splicing factor) variant (Fragment) OS=Homo sapiens OX=9606 PE=2 SV=1 - [Q59FA2_HUMAN]	8.15	6	2	2	2	3.86	1	1	4.29	1	1	233	25.6088	9.01221
Q59H57	Fusion (Involved in t(12;16) in malignant liposarcoma) isoform a variant (Fragment) OS=Homo sapiens OX=9606 PE=2 SV=1 - [Q59H57_HUMAN]	8	7	1	1	2	8	1	1	8	1	1	300	31.9743	9.5249
B4E3P1	cDNA FLJ57036, highly similar to Homo sapiens tropomyosin 2 (beta) (TPM2), transcript variant 2, mRNA OS=Homo sapiens OX=9606 PE=2 SV=1 - [B4E3P1_HUMAN]	7.92	1	2	2	2	4.29	1	1	3.63	1	1	303	34.0763	5.04639
F8VPE8	60S acidic ribosomal protein P0 (Fragment) OS=Homo sapiens OX=9606 GN=RPLP0 PE=1 SV=1 - [F8VPE8_HUMAN]	7.84	11	1	1	2	7.84	1	1	7.84	1	1	153	16.6698	9.33447
A5A3E0	POTE ankyrin domain family member F OS=Homo sapiens OX=9606 GN=POTEF PE=1 SV=2 - [POTEF_HUMAN]	7.26	44	1	5	12	3.63	3	6	6.33	4	6	1075	121.367	6.20166
P62269	40S ribosomal protein S18 OS=Homo sapiens OX=9606 GN=RPS18 PE=1 SV=3 - [RS18_HUMAN]	7.24	1	1	1	2	7.24	1	1	7.24	1	1	152	17.7079	10.9897
K7ERE3	Keratin, type I cytoskeletal 13 OS=Homo sapiens OX=9606 GN=KRT13 PE=1 SV=1 - [K7ERE3_HUMAN]	7.23	10	1	3	4	4.82	2	2	5.06	2	2	415	45.2322	4.80518
Q96PK6	RNA-binding protein 14 OS=Homo sapiens OX=9606 GN=RBM14 PE=1 SV=2 - [RBM14_HUMAN]	6.43	8	3	3	4	4.63	2	2	4.04	2	2	669	69.4489	9.67139
Q05CK9	SYNCRIP protein (Fragment) OS=Homo sapiens OX=9606 GN=SYNCRIP PE=2 SV=1 - [Q05CK9_HUMAN]	6.18	7	2	2	2	2.87	1	1	3.31	1	1	453	50.6189	6.7124
B7Z597	cDNA FLJ54373, highly similar to 60 kDa heat shock protein, mitochondrial OS=Homo sapiens OX=9606 PE=2 SV=1 - [B7Z597_HUMAN]	6.03	10	2	2	2	1.6	1	1	4.43	1	1	564	60.0098	5.74463
Q58FF8	Putative heat shock protein HSP 90-beta 2 OS=Homo sapiens OX=9606 GN=HSP90AB2P PE=1 SV=2 - [H90B2_HUMAN]	5.77	14	2	2	2	3.15	1	1	2.62	1	1	381	44.3211	4.84326
A1L407	Histone cluster 1, H1t OS=Homo sapiens OX=9606 GN=HIST1H1T PE=2 SV=1 - [A1L407_HUMAN]	5.31	9	1	1	2	5.31	1	1	5.31	1	1	207	22.0197	11.7222
D3DTW3	Insulin-like growth factor 2 mRNA binding protein 1 deltaN CRDBP OS=Homo sapiens OX=9606 GN=IGF2BP1 PE=2 SV=1 - [D3DTW3_HUMAN]	5.22	2	2	2	4	5.22	2	2	5.22	2	2	441	47.8832	9.48096
A0A024QZC0	Ataxin 2-like, isoform CRA_e OS=Homo sapiens OX=9606 GN=ATXN2L PE=4 SV=1 - [A0A024QZC0_HUMAN]	3.78	6	2	2	2	2.72	1	1	1.06	1	1	846	90.7832	7.97217
Q58F26	DHX9 protein (Fragment) OS=Homo sapiens OX=9606 GN=DHX9 PE=2 SV=1 - [Q58F26_HUMAN]	1.68	3	1	1	2	1.68	1	1	1.68	1	1	596	67.0639	5.71924
H6VRF8	Keratin 1 OS=Homo sapiens OX=9606 GN=KRT1 PE=3 SV=1 - [H6VRF8_HUMAN]	34.32	11	15	17	30	27.17	12	16	27.02	13	14	644	66.013	8.11865
F8VPF3	Myosin light polypeptide 6 (Fragment) OS=Homo sapiens OX=9606 GN=MYL6 PE=1 SV=1 - [F8VPF3_HUMAN]	29.23	18	4	4	7	29.23	4	4	20.77	3	3	130	14.4268	4.51318
P11021	Endoplasmic reticulum chaperone BiP OS=Homo sapiens OX=9606 GN=HSPA5 PE=1 SV=2 - [BIP_HUMAN]	7.65	2	2	4	7	5.96	3	4	6.27	3	3	654	72.2884	5.16064
B2RAM6	cDNA, FLJ95005, highly similar to Homo sapiens kinesin family member 11 (KIF11), mRNA OS=Homo sapiens OX=9606 PE=2 SV=1 - [B2RAM6_HUMAN]	7.95	2	8	8	12	7.1	7	7	5.11	5	5	1056	119.058	5.71924
B4DV00	Protein arginine N-methyltransferase 5 OS=Homo sapiens OX=9606 PE=2 SV=1 - [B4DV00_HUMAN]	22.6	11	7	7	10	20.72	6	6	12.24	4	4	531	61.0686	5.77002
K9MS24	Spectrin beta chain OS=Homo sapiens OX=9606 GN=SPTBN1 PE=2 SV=1 - [K9MS24_HUMAN]	3.98	6	8	8	10	3	6	6	1.82	4	4	2364	274.248	5.5542
P35579	Myosin-9 OS=Homo sapiens OX=9606 GN=MYH9 PE=1 SV=4 - [MYH9_HUMAN]	26.38	20	32	39	68	20.87	30	42	17.76	24	26	1960	226.392	5.60498
A0A024R9E2	Poly(A) binding protein, cytoplasmic 1, isoform CRA_c OS=Homo sapiens OX=9606 GN=PABPC1 PE=4 SV=1 - [A0A024R9E2_HUMAN]	17.66	34	6	6	8	14.08	5	5	9.79	3	3	419	47.3048	8.92432
P42704	Leucine-rich PPR motif-containing protein, mitochondrial OS=Homo sapiens OX=9606 GN=LRPPRC PE=1 SV=3 - [LPPRC_HUMAN]	9.76	6	11	11	14	8.18	9	9	4.52	5	5	1394	157.805	6.12549
P13645	Keratin, type I cytoskeletal 10 OS=Homo sapiens OX=9606 GN=KRT10 PE=1 SV=6 - [K1C10_HUMAN]	31.51	8	11	13	23	28.6	12	15	16.61	7	8	584	58.7917	5.21143
A0A0X9V9B3	MS-F1 light chain variable region (Fragment) OS=Homo sapiens OX=9606 PE=2 SV=1 - [A0A0X9V9B3_HUMAN]	34.82	11	2	2	3	34.82	2	2	11.61	1	1	112	12.1	5.96045
B4DNK4	Pyruvate kinase OS=Homo sapiens OX=9606 GN=PKM PE=1 SV=1 - [B4DNK4_HUMAN]	20.57	18	6	6	9	20.57	6	6	12.25	3	3	457	49.8659	7.82568
J3KMX5	40S ribosomal protein S13 OS=Homo sapiens OX=9606 GN=RPS13 PE=1 SV=1 - [J3KMX5_HUMAN]	14.86	3	2	2	3	14.86	2	2	8.11	1	1	148	16.7223	10.5063
P08779	Keratin, type I cytoskeletal 16 OS=Homo sapiens OX=9606 GN=KRT16 PE=1 SV=4 - [K1C16_HUMAN]	14.38	25	2	6	6	8.03	4	4	6.34	2	2	473	51.2362	5.04639
A8K3Q9	cDNA FLJ76611, highly similar to Homo sapiens ribosomal protein L14 (RPL14), mRNA OS=Homo sapiens OX=9606 PE=1 SV=1 - [A8K3Q9_HUMAN]	12.04	7	2	2	3	12.04	2	2	5.56	1	1	216	23.44	10.9312
P49411	Elongation factor Tu, mitochondrial OS=Homo sapiens OX=9606 GN=TUFM PE=1 SV=2 - [EFTU_HUMAN]	6.86	2	2	2	3	6.86	2	2	4.2	1	1	452	49.5102	7.60596
B3KM80	Nucleolin, isoform CRA_c OS=Homo sapiens OX=9606 GN=NCL PE=2 SV=1 - [B3KM80_HUMAN]	5.41	6	3	3	3	3.54	2	2	1.87	1	1	536	58.5193	4.66553
A0A024R889	Spectrin, alpha, non-erythrocytic 1 (Alpha-fodrin), isoform CRA_g OS=Homo sapiens OX=9606 GN=SPTAN1 PE=4 SV=1 - [A0A024R889_HUMAN]	1.18	8	3	3	3	0.73	2	2	0.45	1	1	2452	282.076	5.33838
P35580	Myosin-10 OS=Homo sapiens OX=9606 GN=MYH10 PE=1 SV=3 - [MYH10_HUMAN]	10.48	10	9	16	22	7.34	12	15	5.11	7	7	1976	228.858	5.5415
P18669	Phosphoglycerate mutase 1 OS=Homo sapiens OX=9606 GN=PGAM1 PE=1 SV=2 - [PGAM1_HUMAN]	46.06	13	8	8	47	40.55	7	33	29.13	4	14	254	28.7858	7.18115
B4DUQ1	cDNA FLJ54552, highly similar to Heterogeneous nuclear ribonucleoprotein K OS=Homo sapiens OX=9606 PE=2 SV=1 - [B4DUQ1_HUMAN]	26.65	9	9	9	17	26.65	9	12	12.53	4	5	439	48.4802	5.92236
Q9BQA1	Methylosome protein 50 OS=Homo sapiens OX=9606 GN=WDR77 PE=1 SV=1 - [MEP50_HUMAN]	21.05	3	5	5	7	16.67	4	5	11.4	2	2	342	36.7011	5.17334
B4DVQ0	cDNA FLJ58286, highly similar to Actin, cytoplasmic 2 OS=Homo sapiens OX=9606 PE=2 SV=1 - [B4DVQ0_HUMAN]	36.64	107	5	10	18	33.33	9	13	12.01	3	5	333	37.3246	5.70654
D6RF44	Heterogeneous nuclear ribonucleoprotein D0 (Fragment) OS=Homo sapiens OX=9606 GN=HNRNPD PE=1 SV=8 - [D6RF44_HUMAN]	21.62	13	1	2	4	21.62	2	3	12.61	1	1	111	12.5455	8.57275
Q5I6Y5	Epididymis secretory sperm binding protein OS=Homo sapiens OX=9606 GN=LMNA PE=2 SV=1 - [Q5I6Y5_HUMAN]	9.38	10	4	4	4	6.46	3	3	2.92	1	1	480	55.0105	6.94678
B3KRK8	cDNA FLJ34494 fis, clone HLUNG2005030, highly similar to VIMENTIN OS=Homo sapiens OX=9606 PE=2 SV=1 - [B3KRK8_HUMAN]	10.07	13	4	4	5	10.07	4	4	2.46	1	1	407	46.9477	4.99561
P02533	Keratin, type I cytoskeletal 14 OS=Homo sapiens OX=9606 GN=KRT14 PE=1 SV=4 - [K1C14_HUMAN]	12.71	25	1	5	6	12.71	5	5	4.66	1	1	472	51.5294	5.16064
P19105	Myosin regulatory light chain 12A OS=Homo sapiens OX=9606 GN=MYL12A PE=1 SV=2 - [ML12A_HUMAN]	35.09	9	5	5	5	35.09	5	5				171	19.7815	4.80518
M0R2L9	40S ribosomal protein S19 (Fragment) OS=Homo sapiens OX=9606 GN=RPS19 PE=1 SV=1 - [M0R2L9_HUMAN]	30.99	5	2	2	2	30.99	2	2				71	8.18427	8.88037
H0YES8	40S ribosomal protein S3 (Fragment) OS=Homo sapiens OX=9606 GN=RPS3 PE=1 SV=1 - [H0YES8_HUMAN]	27.27	13	1	1	1	27.27	1	1				33	3.74078	4.55127
E5RGW4	Nucleophosmin (Fragment) OS=Homo sapiens OX=9606 GN=NPM1 PE=1 SV=1 - [E5RGW4_HUMAN]	22.03	5	1	1	1	22.03	1	1				59	6.85811	4.4751
C9JD32	60S ribosomal protein L23 (Fragment) OS=Homo sapiens OX=9606 GN=RPL23 PE=1 SV=1 - [C9JD32_HUMAN]	21.98	5	1	1	1	21.98	1	1				91	9.66339	11.4878
A0A5C2G5Q2	IGH c279_heavy__IGHV1-2_IGHD5-12_IGHJ4 (Fragment) OS=Homo sapiens OX=9606 PE=2 SV=1 - [A0A5C2G5Q2_HUMAN]	21.67	1	1	1	3	21.67	1	3				120	13.4105	9.26123
M0R3H0	40S ribosomal protein S16 OS=Homo sapiens OX=9606 GN=RPS16 PE=1 SV=1 - [M0R3H0_HUMAN]	21	6	2	2	2	21	2	2				100	11.0681	10.2427
H0YFX9	Histone H2A (Fragment) OS=Homo sapiens OX=9606 GN=H2AJ PE=1 SV=1 - [H0YFX9_HUMAN]	20.65	15	1	1	1	20.65	1	1				92	9.96958	9.70068
K7EMA7	60S ribosomal protein L23a OS=Homo sapiens OX=9606 GN=RPL23A PE=1 SV=1 - [K7EMA7_HUMAN]	18.57	7	1	1	1	18.57	1	1				70	7.91839	9.23193
P78328	HP47 protein (Fragment) OS=Homo sapiens OX=9606 PE=2 SV=1 - [P78328_HUMAN]	17.95	1	1	1	1	17.95	1	1				78	8.69047	7.04932
F8VTQ5	Heterogeneous nuclear ribonucleoprotein A1 (Fragment) OS=Homo sapiens OX=9606 GN=HNRNPA1 PE=1 SV=1 - [F8VTQ5_HUMAN]	17.93	15	2	2	2	17.93	2	2				145	16.5262	6.63916
P22626	Heterogeneous nuclear ribonucleoproteins A2/B1 OS=Homo sapiens OX=9606 GN=HNRNPA2B1 PE=1 SV=2 - [ROA2_HUMAN]	17.28	5	5	5	5	17.28	5	5				353	37.4067	8.95361
M0QZC5	40S ribosomal protein S11 OS=Homo sapiens OX=9606 GN=RPS11 PE=1 SV=1 - [M0QZC5_HUMAN]	15.25	3	2	2	2	15.25	2	2				118	13.9885	10.3159
Q6E433	Activated RNA polymerase II transcription cofactor 4 (Fragment) OS=Homo sapiens OX=9606 PE=2 SV=1 - [Q6E433_HUMAN]	15.07	3	1	1	1	15.07	1	1				73	8.64939	8.44092
H0YDD8	60S acidic ribosomal protein P2 (Fragment) OS=Homo sapiens OX=9606 GN=RPLP2 PE=1 SV=1 - [H0YDD8_HUMAN]	13.04	2	1	1	1	13.04	1	1				92	9.09046	4.4624
A0A087WUW5	Polypyrimidine tract-binding protein 1 (Fragment) OS=Homo sapiens OX=9606 GN=PTBP1 PE=1 SV=6 - [A0A087WUW5_HUMAN]	12.35	6	1	1	1	12.35	1	1				81	9.02967	9.99365
B4DPK8	cDNA FLJ55127, highly similar to Heterogeneous nuclear ribonucleoprotein L OS=Homo sapiens OX=9606 PE=2 SV=1 - [B4DPK8_HUMAN]	11.67	9	2	2	2	11.67	2	2				240	25.7477	6.31592
A0A5C2GRK0	IG c509_heavy_IGHV1-2_IGHD5-24_IGHJ4 (Fragment) OS=Homo sapiens OX=9606 PE=2 SV=1 - [A0A5C2GRK0_HUMAN]	10.83	6	1	1	1	10.83	1	1				120	13.2984	9.0708
C9JXB8	60S ribosomal protein L24 OS=Homo sapiens OX=9606 GN=RPL24 PE=1 SV=1 - [C9JXB8_HUMAN]	10.74	3	1	1	1	10.74	1	1				121	14.3598	11.312
S6AWD9	IgG H chain OS=Homo sapiens OX=9606 PE=2 SV=1 - [S6AWD9_HUMAN]	10.61	19	1	1	1	10.61	1	1				311	33.2815	7.85498
P81605	Dermcidin OS=Homo sapiens OX=9606 GN=DCD PE=1 SV=2 - [DCD_HUMAN]	10	1	1	1	1	10	1	1				110	11.2768	6.53662
A0A5C2GXW3	IG c1592_light_IGKV2D-28_IGKJ3 (Fragment) OS=Homo sapiens OX=9606 PE=2 SV=1 - [A0A5C2GXW3_HUMAN]	9.82	2	1	1	1	9.82	1	1				112	12.2222	7.97217
B4DTA2	cDNA FLJ60148, highly similar to Homo sapiens heterogeneous nuclear ribonucleoprotein D-like (HNRPDL), transcript variant 2, mRNA OS=Homo sapiens OX=9606 PE=2 SV=1 - [B4DTA2_HUMAN]	9.59	6	1	2	2	9.59	2	2				271	30.1957	8.71924
Q9BY74	Ribosomal protein L7a (Fragment) OS=Homo sapiens OX=9606 GN=RP-L7a PE=2 SV=1 - [Q9BY74_HUMAN]	9.15	4	1	1	1	9.15	1	1				142	15.6267	10.0376
D9YZV7	Tropomyosin 1 (Alpha) isoform 6 OS=Homo sapiens OX=9606 GN=TPM1 PE=3 SV=1 - [D9YZV7_HUMAN]	8.98	15	1	2	2	8.98	2	2				245	28.3685	4.76709
A0A5C2GTV5	IG c931_heavy_IGHV1-69_IGHD3-3_IGHJ5 (Fragment) OS=Homo sapiens OX=9606 PE=2 SV=1 - [A0A5C2GTV5_HUMAN]	8.87	2	1	1	1	8.87	1	1				124	13.6086	6.03662
D6R9P3	Heterogeneous nuclear ribonucleoprotein A/B OS=Homo sapiens OX=9606 GN=HNRNPAB PE=1 SV=1 - [D6R9P3_HUMAN]	8.57	8	1	2	2	8.57	2	2				280	30.284	7.91357
Q969I0	KRT8 protein (Fragment) OS=Homo sapiens OX=9606 GN=KRT8 PE=2 SV=2 - [Q969I0_HUMAN]	8.22	6	2	3	3	8.22	3	3				365	41.0827	4.99561
E5RH77	40S ribosomal protein S14 OS=Homo sapiens OX=9606 GN=RPS14 PE=1 SV=1 - [E5RH77_HUMAN]	8.21	3	1	1	1	8.21	1	1				134	14.2864	9.5249
E9PP36	60S ribosomal protein L8 OS=Homo sapiens OX=9606 GN=RPL8 PE=1 SV=1 - [E9PP36_HUMAN]	7.43	4	1	1	1	7.43	1	1				148	16.17	11.8979
A8K9J7	Histone H2B OS=Homo sapiens OX=9606 PE=2 SV=1 - [A8K9J7_HUMAN]	7.14	14	1	1	1	7.14	1	1				126	13.9876	10.3159
A0A494C0Y9	Constitutive coactivator of PPAR-gamma-like protein 1 (Fragment) OS=Homo sapiens OX=9606 GN=FAM120A PE=1 SV=1 - [A0A494C0Y9_HUMAN]	7.14	3	1	1	1	7.14	1	1				280	29.4577	9.74463
Q5JR95	40S ribosomal protein S8 OS=Homo sapiens OX=9606 GN=RPS8 PE=1 SV=1 - [Q5JR95_HUMAN]	6.38	2	1	1	1	6.38	1	1				188	21.866	10.3599
H0YIG3	Keratin, type II cytoskeletal 72 (Fragment) OS=Homo sapiens OX=9606 GN=KRT72 PE=4 SV=1 - [H0YIG3_HUMAN]	6.25	6	1	1	1	6.25	1	1				192	21.7496	11.1948
H0YHL7	Coronin-1C (Fragment) OS=Homo sapiens OX=9606 GN=CORO1C PE=1 SV=1 - [H0YHL7_HUMAN]	6.06	8	1	1	1	6.06	1	1				165	18.6868	8.38232
H0YLE5	Unconventional myosin-Ie (Fragment) OS=Homo sapiens OX=9606 GN=MYO1E PE=1 SV=1 - [H0YLE5_HUMAN]	5.88	2	1	1	1	5.88	1	1				187	21.605	4.99561
B7Z3E5	cDNA FLJ53573, highly similar to Myosin Ic OS=Homo sapiens OX=9606 PE=2 SV=1 - [B7Z3E5_HUMAN]	5.87	7	4	4	4	5.87	4	4				1039	118.982	9.40771
Q13151	Heterogeneous nuclear ribonucleoprotein A0 OS=Homo sapiens OX=9606 GN=HNRNPA0 PE=1 SV=1 - [ROA0_HUMAN]	4.92	1	1	1	1	4.92	1	1				305	30.8218	9.29053
Q6PKH5	RBM10 protein (Fragment) OS=Homo sapiens OX=9606 GN=RBM10 PE=2 SV=1 - [Q6PKH5_HUMAN]	4.81	4	2	2	2	4.81	2	2				541	59.0462	7.81104
Q49AJ9	RPL3 protein OS=Homo sapiens OX=9606 GN=RPL3 PE=2 SV=1 - [Q49AJ9_HUMAN]	4.78	8	1	1	1	4.78	1	1				251	28.5635	10.1694
A0A590UJK4	Serine/arginine-rich-splicing factor 6 OS=Homo sapiens OX=9606 GN=SRSF6 PE=1 SV=1 - [A0A590UJK4_HUMAN]	3.98	8	1	1	1	3.98	1	1				226	26.2903	10.3599
X5D7S8	Major vault protein isoform D OS=Homo sapiens OX=9606 GN=MVP PE=2 SV=1 - [X5D7S8_HUMAN]	3.71	8	2	2	2	3.71	2	2				673	75.5843	5.45264
Q65ZQ3	FBRNP OS=Homo sapiens OX=9606 GN=D10S102 PE=2 SV=1 - [Q65ZQ3_HUMAN]	3.35	4	1	1	1	3.35	1	1				269	29.3384	8.29443
A0A3B3ITZ9	Thyroid hormone receptor-associated protein 3 OS=Homo sapiens OX=9606 GN=THRAP3 PE=1 SV=1 - [A0A3B3ITZ9_HUMAN]	3.19	6	2	2	2	3.19	2	2				910	103.462	10.1694
F8VRN8	LIM domain and actin-binding protein 1 OS=Homo sapiens OX=9606 GN=LIMA1 PE=1 SV=1 - [F8VRN8_HUMAN]	2.84	7	1	1	1	2.84	1	1				388	43.1637	8.51416
B4DMD1	cDNA FLJ53360, highly similar to Heterogeneous nuclear ribonucleoprotein R OS=Homo sapiens OX=9606 PE=2 SV=1 - [B4DMD1_HUMAN]	2.75	7	1	1	1	2.75	1	1				473	52.9493	9.31982
P19474	E3 ubiquitin-protein ligase TRIM21 OS=Homo sapiens OX=9606 GN=TRIM21 PE=1 SV=1 - [RO52_HUMAN]	1.89	1	1	1	1	1.89	1	1				475	54.1351	6.37939
Q02413	Desmoglein-1 OS=Homo sapiens OX=9606 GN=DSG1 PE=1 SV=2 - [DSG1_HUMAN]	1.81	1	1	1	1	1.81	1	1				1049	113.676	5.03369
J3KS13	Clathrin heavy chain 1 OS=Homo sapiens OX=9606 GN=CLTC PE=1 SV=1 - [J3KS13_HUMAN]	1.8	3	1	1	1	1.8	1	1				612	70.6077	5.79541
B4E0S6	cDNA FLJ55635, highly similar to pre-mRNA-splicing factorATP-dependent RNA helicase DHX15 OS=Homo sapiens OX=9606 PE=2 SV=1 - [B4E0S6_HUMAN]	1.4	2	1	1	1	1.4	1	1				784	89.4906	7.45947
E9PMP7	LIM domain only protein 7 (Fragment) OS=Homo sapiens OX=9606 GN=LMO7 PE=1 SV=8 - [E9PMP7_HUMAN]	1.05	11	1	1	1	1.05	1	1				1045	119.352	5.37646
H7BXY3	ATP-dependent RNA helicase DHX30 OS=Homo sapiens OX=9606 GN=DHX30 PE=1 SV=1 - [H7BXY3_HUMAN]	0.69	2	1	1	1	0.69	1	1				1166	130.469	8.55811

## Sheet: Sheet2
Accession	Description	ΣCoverage	Σ# Proteins	Σ# Unique Peptides	Σ# Peptides	Σ# PSMs	Coverage R20200200158_SNU-387_PSIN_3XFLAG_2	# Peptides R20200200158_SNU-387_PSIN_3XFLAG_2	# PSM R20200200158_SNU-387_PSIN_3XFLAG_2	Coverage R20200200158_HCCLM3_PSIN_3XFLAG_CYB5AOE_2	# Peptides R20200200158_HCCLM3_PSIN_3XFLAG_CYB5AOE_2	# PSM R20200200158_SNU-387_PSIN_3XFLAG_CYB5AOE_2	# AAs	MW [kDa]	calc. pI
K7ES19	Tartrate-resistant acid phosphatase type 5 OS=Homo sapiens OX=9606 GN=ACP5 PE=4 SV=1 - [K7ES19_HUMAN]	74.58	1	1	1	1	74.58	1	1				59	6.44737	10.9019
A0A5H1ZRQ3	Immunoglobulin kappa constant (Fragment) OS=Homo sapiens OX=9606 GN=IGKC PE=4 SV=1 - [A0A5H1ZRQ3_HUMAN]	49.53	2	1	3	28	49.53	3	27	13.08	1	1	107	11.7117	5.87158
Q9H1I6	Mutant beta-globin (Fragment) OS=Homo sapiens OX=9606 GN=HBB PE=3 SV=1 - [Q9H1I6_HUMAN]	41.94	39	1	1	1	41.94	1	1				31	3.29169	5.0083
B4E2V5	cDNA FLJ52062, highly similar to Erythrocyte band 7 integral membrane protein OS=Homo sapiens OX=9606 PE=2 SV=1 - [B4E2V5_HUMAN]	38.82	5	6	6	7				38.82	6	7	237	25.9478	7.38623
P13645	Keratin, type I cytoskeletal 10 OS=Homo sapiens OX=9606 GN=KRT10 PE=1 SV=6 - [K1C10_HUMAN]	37.67	23	14	16	44	23.46	11	30	28.77	11	14	584	58.7917	5.21143
J3QSA3	Polyubiquitin-B (Fragment) OS=Homo sapiens OX=9606 GN=UBB PE=1 SV=1 - [J3QSA3_HUMAN]	37.21	36	1	1	2	37.21	1	1	37.21	1	1	43	4.85061	5.18604
H0YB38	Golgi-resident adenosine 3',5'-bisphosphate 3'-phosphatase (Fragment) OS=Homo sapiens OX=9606 GN=IMPAD1 PE=1 SV=1 - [H0YB38_HUMAN]	36.59	1	1	1	1				36.59	1	1	82	9.19363	5.0083
Q59F44	Cytochrome b-5 isoform 1 variant (Fragment) OS=Homo sapiens OX=9606 PE=2 SV=1 - [Q59F44_HUMAN]	36.36	3	3	3	15	15.91	1	1	36.36	3	14	132	14.5631	5.71924
A0A5C2GK16	IG c1122_light_IGKV2-28_IGKJ2 (Fragment) OS=Homo sapiens OX=9606 PE=2 SV=1 - [A0A5C2GK16_HUMAN]	34.23	23	1	2	11	11.71	1	1	34.23	2	10	111	12.056	7.12256
F5H895	Stomatin-like protein 2, mitochondrial OS=Homo sapiens OX=9606 GN=STOML2 PE=1 SV=1 - [F2Z2I8_HUMAN]	33.85	5	2	2	2				33.85	2	2	65	7.28382	6.50732
H6VRF8	Keratin 1 OS=Homo sapiens OX=9606 GN=KRT1 PE=3 SV=1 - [H6VRF8_HUMAN]	33.07	29	15	17	33	29.81	15	17	20.96	11	16	644	66.013	8.11865
P35527	Keratin, type I cytoskeletal 9 OS=Homo sapiens OX=9606 GN=KRT9 PE=1 SV=3 - [K1C9_HUMAN]	32.42	2	14	14	26	19.9	9	13	20.22	9	13	623	62.0268	5.23682
A0M8Q9	C1 segment protein (Fragment) OS=Homo sapiens OX=9606 GN=C1 segment PE=4 SV=1 - [A0M8Q9_HUMAN]	32.38	16	1	2	2	32.38	2	2				105	11.2836	7.86963
A0A5H1ZRQ7	Immunoglobulin lambda constant 7 (Fragment) OS=Homo sapiens OX=9606 GN=IGLC7 PE=4 SV=1 - [A0A5H1ZRQ7_HUMAN]	32.08	34	1	2	3	32.08	2	3				106	11.2996	8.29443
A0A5C2FYT3	IGL c1326_light_IGKV1-39_IGKJ1 (Fragment) OS=Homo sapiens OX=9606 PE=2 SV=1 - [A0A5C2FYT3_HUMAN]	31.78	766	2	2	7	31.78	2	7				107	11.7678	9.29053
B4DW05	Prohibitin OS=Homo sapiens OX=9606 PE=2 SV=1 - [B4DW05_HUMAN]	31.46	9	5	5	6	5.16	1	1	26.29	4	5	213	23.6876	9.23193
S4R460	Immunoglobulin heavy variable 3/OR16-9 (non-functional) OS=Homo sapiens OX=9606 GN=IGHV3OR16-9 PE=1 SV=2 - [S4R460_HUMAN]	31.25	396	1	2	2	31.25	2	2				96	10.423	7.97217
Q0KKI6	Immunoblobulin light chain (Fragment) OS=Homo sapiens OX=9606 PE=1 SV=1 - [Q0KKI6_HUMAN]	31.05	255	2	5	40	29.68	4	29	13.7	3	11	219	24.015	8.06006
H0YH81	ATP synthase subunit beta (Fragment) OS=Homo sapiens OX=9606 GN=ATP5F1B PE=1 SV=1 - [H0YH81_HUMAN]	30.94	6	8	8	11	30.94	8	11				362	38.2249	5.5542
P04406	Glyceraldehyde-3-phosphate dehydrogenase OS=Homo sapiens OX=9606 GN=GAPDH PE=1 SV=3 - [G3P_HUMAN]	30.15	7	5	5	5	17.61	2	2	12.54	3	3	335	36.0304	8.45557
U6A3P2	Mutant hemoglobin alpha 2 globin chain (Fragment) OS=Homo sapiens OX=9606 GN=HBA2 PE=3 SV=1 - [U6A3P2_HUMAN]	29.27	22	1	1	2	29.27	1	1	29.27	1	1	41	4.36337	7.44482
A0A0C4DH86	Sarcoplasmic/endoplasmic reticulum calcium ATPase 2 (Fragment) OS=Homo sapiens OX=9606 GN=ATP2A2 PE=1 SV=1 - [A0A0C4DH86_HUMAN]	28.26	4	1	1	1	28.26	1	1				46	5.32697	4.90674
K7EK77	ATP synthase subunit alpha, mitochondrial (Fragment) OS=Homo sapiens OX=9606 GN=ATP5F1A PE=1 SV=1 - [K7EK77_HUMAN]	26.57	8	4	4	5	26.57	4	4	7.25	1	1	207	22.186	8.6167
A0A384MDQ7	Epididymis secretory sperm binding protein OS=Homo sapiens OX=9606 PE=2 SV=1 - [A0A384MDQ7_HUMAN]	25.84	16	7	7	10	25.84	7	9	2.39	1	1	418	46.693	5.59229
Q6NSF2	RPLP0 protein OS=Homo sapiens OX=9606 GN=RPLP0 PE=2 SV=1 - [Q6NSF2_HUMAN]	25.59	16	3	3	3				25.59	3	3	254	27.2813	8.22119
A0A5C2GL29	IG c265_heavy_IGHV3-74_IGHD4-23_IGHJ4 (Fragment) OS=Homo sapiens OX=9606 PE=2 SV=1 - [A0A5C2GL29_HUMAN]	25	346	1	2	2	9.17	1	1	15.83	1	1	120	13.3926	7.97217
E9PI65	Heat shock cognate 71 kDa protein (Fragment) OS=Homo sapiens OX=9606 GN=HSPA8 PE=1 SV=1 - [E9PI65_HUMAN]	24.4	45	3	3	3				24.4	3	3	168	17.9051	5.2876
E9PQ96	40S ribosomal protein S3 OS=Homo sapiens OX=9606 GN=RPS3 PE=1 SV=1 - [E9PQ96_HUMAN]	24.18	13	2	2	2				24.18	2	2	91	10.2725	9.61279
P35908	Keratin, type II cytoskeletal 2 epidermal OS=Homo sapiens OX=9606 GN=KRT2 PE=1 SV=2 - [K22E_HUMAN]	23.94	5	7	11	20	17.84	9	12	17.21	8	8	639	65.3932	8.00146
Q658I8	Uncharacterized protein DKFZp566C0746 (Fragment) OS=Homo sapiens OX=9606 GN=DKFZp566C0746 PE=2 SV=1 - [Q658I8_HUMAN]	23.91	6	1	1	1				23.91	1	1	46	5.23767	9.87646
P35232	Prohibitin OS=Homo sapiens OX=9606 GN=PHB PE=1 SV=1 - [PHB_HUMAN]	23.9	11	6	6	7				23.9	6	7	272	29.7859	5.75732
A0A5C2G570	IGL c2717_light_IGKV4-1_IGKJ2 (Fragment) OS=Homo sapiens OX=9606 PE=2 SV=1 - [A0A5C2G570_HUMAN]	23.89	112	1	2	2	15.93	1	1	7.96	1	1	113	12.5062	6.56592
A0A5C2GTA9	IG c1140_light_IGKV4-1_IGKJ4 (Fragment) OS=Homo sapiens OX=9606 PE=2 SV=1 - [A0A5C2GTA9_HUMAN]	23.89	88	1	2	2	15.93	1	1	7.96	1	1	113	12.4812	8.39697
Q45KI0	Trypsin I (Fragment) OS=Homo sapiens OX=9606 GN=PRSS1 PE=4 SV=1 - [Q45KI0_HUMAN]	23.81	17	1	1	1				23.81	1	1	84	9.16193	9.99365
H7C2J7	Serine/threonine-protein kinase 11-interacting protein (Fragment) OS=Homo sapiens OX=9606 GN=STK11IP PE=1 SV=1 - [H7C2J7_HUMAN]	22.89	1	1	1	1	22.89	1	1				166	18.1814	4.62744
A0A5C2GNC3	IG c134_heavy_IGHV3-7_IGHD4-23_IGHJ3 (Fragment) OS=Homo sapiens OX=9606 PE=2 SV=1 - [A0A5C2GNC3_HUMAN]	22.31	282	1	2	2	22.31	2	2				121	13.1554	6.62451
H0YLE2	Tubulin alpha-1C chain OS=Homo sapiens OX=9606 GN=TUBA1C PE=1 SV=1 - [A0A1W2PQM2_HUMAN]	22.22	17	1	1	1				22.22	1	1	45	5.27559	4.50049
A0A5C2GWH0	IG c907_heavy_IGHV3-9_IGHD6-19_IGHJ4 (Fragment) OS=Homo sapiens OX=9606 PE=2 SV=1 - [A0A5C2GWH0_HUMAN]	22.13	244	1	2	2	22.13	2	2				122	13.3285	6.52197
A0A4D6DDG8	Pyruvate kinase (Fragment) OS=Homo sapiens OX=9606 GN=PKLR PE=3 SV=1 - [A0A4D6DDG8_HUMAN]	22	14	1	1	1				22	1	1	50	5.40477	4.81787
A0A4D5RAB8	Uncharacterized protein OS=Homo sapiens OX=9606 PE=4 SV=1 - [A0A4D5RAB8_HUMAN]	21.62	42	2	2	3	4.95	1	1	21.62	2	2	222	24.0877	9.12939
F6KPG5	Albumin (Fragment) OS=Homo sapiens OX=9606 PE=2 SV=1 - [F6KPG5_HUMAN]	21.2	14	14	14	41	21.2	14	40	2.56	1	1	585	66.488	6.03662
H0YFX9	Histone H2A (Fragment) OS=Homo sapiens OX=9606 GN=H2AJ PE=1 SV=1 - [H0YFX9_HUMAN]	20.65	15	1	1	2				20.65	1	2	92	9.96958	9.70068
F8WBR5	Calmodulin-2 OS=Homo sapiens OX=9606 GN=CALM2 PE=1 SV=1 - [F8WBR5_HUMAN]	20	6	1	1	1	20	1	1				65	7.36744	4.00537
M0QX76	40S ribosomal protein S16 (Fragment) OS=Homo sapiens OX=9606 GN=RPS16 PE=1 SV=1 - [M0QX76_HUMAN]	20	6	1	1	1				20	1	1	50	5.55411	9.62744
V9GYE3	Apolipoprotein A-II OS=Homo sapiens OX=9606 GN=APOA2 PE=1 SV=1 - [V9GYE3_HUMAN]	19.23	4	1	1	1	19.23	1	1				52	5.87309	6.60986
A0A1W2PQM2	Annexin A2 (Fragment) OS=Homo sapiens OX=9606 GN=ANXA2 PE=1 SV=1 - [H0YLE2_HUMAN]	19.08	31	4	4	4	5.54	1	1	13.54	3	3	325	36.6278	8.20654
B5MDF5	GTP-binding nuclear protein Ran OS=Homo sapiens OX=9606 GN=RAN PE=1 SV=1 - [B5MDF5_HUMAN]	17.6	1	1	1	1	17.6	1	1				233	26.2075	7.00537
H3BT29	Protein PML (Fragment) OS=Homo sapiens OX=9606 GN=PML PE=1 SV=1 - [H3BT29_HUMAN]	17.5	1	1	1	1	17.5	1	1				240	26.5324	5.68115
B2RDD7	Protein arginine N-methyltransferase 5 OS=Homo sapiens OX=9606 PE=2 SV=1 - [B2RDD7_HUMAN]	17.43	14	7	7	9	3.61	2	2	17.43	7	7	637	72.6636	6.29053
J3QLI9	Small nuclear ribonucleoprotein Sm D1 OS=Homo sapiens OX=9606 GN=SNRPD1 PE=1 SV=1 - [J3QLI9_HUMAN]	17.33	3	1	1	1				17.33	1	1	75	8.38771	11.8394
A0A5C2GWS7	IG c158_light_IGKV1D-13_IGKJ1 (Fragment) OS=Homo sapiens OX=9606 PE=2 SV=1 - [A0A5C2GWS7_HUMAN]	17.31	54	1	1	1	17.31	1	1				104	11.1115	7.95752
A0A5C2G9L7	IGL c62_light_IGKV3-11_IGKJ3 (Fragment) OS=Homo sapiens OX=9606 PE=2 SV=1 - [A0A5C2G9L7_HUMAN]	16.98	3	1	1	1	16.98	1	1				106	11.4138	8.49951
A0A5C2GSF4	IG c321_light_IGKV3-15_IGKJ4 (Fragment) OS=Homo sapiens OX=9606 PE=2 SV=1 - [A0A5C2GSF4_HUMAN]	16.98	1	1	1	1	16.98	1	1				106	11.4127	7.95752
F2Z2I8	Peroxiredoxin-1 OS=Homo sapiens OX=9606 GN=PRDX1 PE=1 SV=1 - [A0A0A0MRQ5_HUMAN]	16.83	4	1	1	1				16.83	1	1	101	10.6386	9.18799
A0A5C2GN22	IG c180_light_IGKV3-20_IGKJ3 (Fragment) OS=Homo sapiens OX=9606 PE=2 SV=1 - [A0A5C2GN22_HUMAN]	16.67	1	1	1	1	16.67	1	1				108	11.6477	7.97217
P02647	Apolipoprotein A-I OS=Homo sapiens OX=9606 GN=APOA1 PE=1 SV=1 - [APOA1_HUMAN]	16.48	3	4	4	5	16.48	4	5				267	30.7589	5.75732
H0YAS8	Clusterin (Fragment) OS=Homo sapiens OX=9606 GN=CLU PE=1 SV=1 - [H0YAS8_HUMAN]	16.43	5	1	1	1	16.43	1	1				140	16.1662	6.01123
P02656	Apolipoprotein C-III OS=Homo sapiens OX=9606 GN=APOC3 PE=1 SV=1 - [APOC3_HUMAN]	16.16	2	1	1	10	16.16	1	10				99	10.8455	5.41455
F8VYN5	Heterogeneous nuclear ribonucleoprotein A1 (Fragment) OS=Homo sapiens OX=9606 GN=HNRNPA1 PE=1 SV=1 - [F8VYN5_HUMAN]	15.93	11	1	1	1	15.93	1	1				113	12.8895	7.63525
Q9BQA1	Methylosome protein 50 OS=Homo sapiens OX=9606 GN=WDR77 PE=1 SV=1 - [MEP50_HUMAN]	15.5	3	3	3	4				15.5	3	4	342	36.7011	5.17334
G3V279	Enhancer of rudimentary homolog OS=Homo sapiens OX=9606 GN=ERH PE=1 SV=1 - [G3V279_HUMAN]	15.49	2	1	1	1				15.49	1	1	71	8.19787	4.70361
A0A5C2GAZ8	IGH c405_heavy__IGHV3-43_IGHD3-22_IGHJ4 (Fragment) OS=Homo sapiens OX=9606 PE=2 SV=1 - [A0A5C2GAZ8_HUMAN]	15.45	1	1	1	1	15.45	1	1				123	13.4967	6.29053
P31277	Homeobox protein Hox-D11 OS=Homo sapiens OX=9606 GN=HOXD11 PE=3 SV=3 - [HXD11_HUMAN]	15.09	1	1	1	1				15.09	1	1	338	35.1751	8.83643
A0A5C2GA32	IGH + IGL c583_heavy_IGHV3-33_IGHD6-6_IGHJ4 (Fragment) OS=Homo sapiens OX=9606 PE=2 SV=1 - [A0A5C2GA32_HUMAN]	14.96	1	1	1	1				14.96	1	1	127	13.932	9.02686
S6B291	IgG H chain OS=Homo sapiens OX=9606 PE=1 SV=1 - [S6B291_HUMAN]	14.59	386	2	6	15	14.59	6	15				466	50.8383	7.76709
D6RA73	Stress-70 protein, mitochondrial (Fragment) OS=Homo sapiens OX=9606 GN=HSPA9 PE=1 SV=1 - [D6RA73_HUMAN]	14.52	8	1	1	1	14.52	1	1				62	6.80549	9.70068
B4DEP6	cDNA FLJ59206, highly similar to Eukaryotic translation initiation factor 4B OS=Homo sapiens OX=9606 PE=2 SV=1 - [B4DEP6_HUMAN]	14.48	11	7	7	10	10.9	5	5	10.22	4	5	587	66.0889	5.70654
A8MUD9	60S ribosomal protein L7 OS=Homo sapiens OX=9606 GN=RPL7 PE=1 SV=1 - [A8MUD9_HUMAN]	14.42	4	2	2	2				14.42	2	2	208	24.4174	10.6675
B4DUQ1	cDNA FLJ54552, highly similar to Heterogeneous nuclear ribonucleoprotein K OS=Homo sapiens OX=9606 PE=2 SV=1 - [B4DUQ1_HUMAN]	14.35	8	4	4	4				14.35	4	4	439	48.4802	5.92236
A0A2R8Y793	Actin, cytoplasmic 1 (Fragment) OS=Homo sapiens OX=9606 GN=ACTB PE=1 SV=1 - [A0A2R8Y793_HUMAN]	14.24	55	2	3	5	9.06	2	3	11	2	2	309	34.1198	5.17334
B7Z4F6	cDNA FLJ54912, highly similar to 60 kDa heat shock protein, mitochondrial OS=Homo sapiens OX=9606 PE=2 SV=1 - [B7Z4F6_HUMAN]	14.18	13	5	5	6	12.55	4	4	5.64	2	2	550	58.5342	6.02393
B3KPP5	cDNA FLJ32030 fis, clone NTONG2000040, highly similar to Actin, alpha cardiac OS=Homo sapiens OX=9606 PE=2 SV=1 - [B3KPP5_HUMAN]	13.98	24	1	2	2	5.38	1	1	8.6	1	1	186	20.9305	5.65576
E9PLJ3	Cofilin-1 (Fragment) OS=Homo sapiens OX=9606 GN=CFL1 PE=1 SV=1 - [E9PLJ3_HUMAN]	13.92	8	1	1	1	13.92	1	1				79	9.08474	8.38232
B4DMU8	cDNA FLJ53063, highly similar to Tubulin beta-7 chain OS=Homo sapiens OX=9606 PE=2 SV=1 - [B4DMU8_HUMAN]	13.88	48	3	3	3				13.88	3	3	317	35.8973	4.93213
B4DJF2	14-3-3 protein epsilon OS=Homo sapiens OX=9606 GN=YWHAE PE=1 SV=1 - [B4DJF2_HUMAN]	13.83	7	1	1	1	13.83	1	1				94	10.9425	5.33838
A4UCS6	Peroxiredoxin 6 (Fragment) OS=Homo sapiens OX=9606 PE=2 SV=1 - [A4UCS6_HUMAN]	13.75	2	1	1	1	13.75	1	1				80	9.00878	5.14795
F8WB08	SEC14-like protein 3 OS=Homo sapiens OX=9606 GN=SEC14L3 PE=4 SV=1 - [F8WB08_HUMAN]	13.73	5	1	1	1	13.73	1	1				51	5.12339	7.03467
Q6LBZ1	mRNA for apolipoprotein E (apo E) (Fragment) OS=Homo sapiens OX=9606 PE=2 SV=1 - [Q6LBZ1_HUMAN]	13.64	9	2	2	2	13.64	2	2				176	19.8975	8.14795
A0A087WXX2	Fructose-bisphosphate aldolase OS=Homo sapiens OX=9606 GN=ALDOB PE=1 SV=1 - [A0A087WXX2_HUMAN]	13.61	20	4	4	5	13.61	4	4	4.75	1	1	316	34.8321	8.1626
L0R4T3	Histone H2B OS=Homo sapiens OX=9606 GN=ABCF2 PE=3 SV=1 - [L0R4T3_HUMAN]	13.43	22	1	1	1	13.43	1	1				67	7.30176	8.88037
A0A0S2Z594	Glycine N-methyltransferase isoform 4 OS=Homo sapiens OX=9606 GN=GNMT PE=2 SV=1 - [A0A0S2Z594_HUMAN]	13.25	3	1	1	1	13.25	1	1				151	16.9053	5.08447
B4DTA5	cDNA FLJ57431, highly similar to Heat shock protein HSP 90-alpha OS=Homo sapiens OX=9606 PE=2 SV=1 - [B4DTA5_HUMAN]	13.11	9	1	2	2				13.11	2	2	183	20.2369	4.33545
P78328	HP47 protein (Fragment) OS=Homo sapiens OX=9606 PE=2 SV=1 - [P78328_HUMAN]	12.82	1	1	1	1				12.82	1	1	78	8.69047	7.04932
P05141	ADP/ATP translocase 2 OS=Homo sapiens OX=9606 GN=SLC25A5 PE=1 SV=7 - [ADT2_HUMAN]	12.75	10	4	4	4	5.03	2	2	7.72	2	2	298	32.8312	9.68604
P10599	Mitochondrial potassium channel OS=Homo sapiens OX=9606 GN=CCDC51 PE=1 SV=2 - [MITOK_HUMAN]	12.38	1	1	1	1				12.38	1	1	105	11.7297	4.91943
A0A024RA28	Heterogeneous nuclear ribonucleoprotein A2/B1, isoform CRA_d OS=Homo sapiens OX=9606 GN=HNRPA2B1 PE=4 SV=1 - [A0A024RA28_HUMAN]	12.29	5	2	2	2	12.29	2	2				301	31.1435	9.14404
Q6MZU6	Uncharacterized protein DKFZp686C15213 OS=Homo sapiens OX=9606 GN=DKFZp686C15213 PE=2 SV=1 - [Q6MZU6_HUMAN]	12.28	249	2	5	14	12.28	5	14				464	51.0662	7.7085
Q5TI65	Mitochondrial pyruvate carrier OS=Homo sapiens OX=9606 GN=MPC1 PE=1 SV=1 - [Q5TI65_HUMAN]	12.12	3	1	1	1	12.12	1	1				66	7.53484	9.65674
A0A5C2GAH8	IGH c293_heavy__IGHV1-18_IGHD4-17_IGHJ4 (Fragment) OS=Homo sapiens OX=9606 PE=2 SV=1 - [A0A5C2GAH8_HUMAN]	11.86	6	1	1	3				11.86	1	3	118	13.1113	7.12256
P05109	Protein S100-A8 OS=Homo sapiens OX=9606 GN=S100A8 PE=1 SV=1 - [S10A8_HUMAN]	11.83	1	1	1	1				11.83	1	1	93	10.8276	7.03467
A0A0A0MRQ5	Dolichyl-diphosphooligosaccharide--protein glycosyltransferase subunit DAD1 OS=Homo sapiens OX=9606 GN=DAD1 PE=1 SV=1 - [F5H895_HUMAN]	11.34	6	1	1	1				11.34	1	1	97	10.6695	8.71924
H3BS21	Haptoglobin (Fragment) OS=Homo sapiens OX=9606 GN=HP PE=1 SV=1 - [H3BS21_HUMAN]	11.26	19	2	2	2	5.86	1	1	5.41	1	1	222	24.7807	6.53662
B4DI57	cDNA FLJ54111, highly similar to Serotransferrin OS=Homo sapiens OX=9606 PE=2 SV=1 - [B4DI57_HUMAN]	11.21	10	5	5	10	7.53	4	9	3.68	1	1	571	63.3958	7.21045
Q96ER9	Thioredoxin OS=Homo sapiens OX=9606 GN=TXN PE=1 SV=3 - [THIO_HUMAN]	11.19	3	5	5	7				11.19	5	7	411	45.7828	8.19189
Q6PK50	HSP90AB1 protein (Fragment) OS=Homo sapiens OX=9606 GN=HSP90AB1 PE=1 SV=1 - [Q6PK50_HUMAN]	11.11	14	2	3	3	3.42	1	1	7.69	2	2	351	40.2704	4.97021
D6RD83	Heterogeneous nuclear ribonucleoprotein D0 (Fragment) OS=Homo sapiens OX=9606 GN=HNRNPD PE=1 SV=1 - [D6RD83_HUMAN]	10.87	20	1	1	1				10.87	1	1	92	9.93472	5.05908
P02533	Keratin, type I cytoskeletal 14 OS=Homo sapiens OX=9606 GN=KRT14 PE=1 SV=4 - [K1C14_HUMAN]	10.81	37	3	5	5	1.91	1	1	8.9	4	4	472	51.5294	5.16064
Q96K68	cDNA FLJ14473 fis, clone MAMMA1001080, highly similar to Homo sapiens SNC73 protein (SNC73) mRNA OS=Homo sapiens OX=9606 PE=2 SV=1 - [Q96K68_HUMAN]	10.53	262	3	4	6	10.53	4	4	6.48	2	2	494	53.0542	6.85889
P81605	Dermcidin OS=Homo sapiens OX=9606 GN=DCD PE=1 SV=2 - [DCD_HUMAN]	10	1	1	1	1				10	1	1	110	11.2768	6.53662
B4DPF0	cDNA FLJ54604, highly similar to Betaine--homocysteine S-methyltransferase OS=Homo sapiens OX=9606 PE=2 SV=1 - [B4DPF0_HUMAN]	9.86	6	3	3	7	9.86	3	7				365	40.4595	6.93213
A0A5C2GXW3	IG c1592_light_IGKV2D-28_IGKJ3 (Fragment) OS=Homo sapiens OX=9606 PE=2 SV=1 - [A0A5C2GXW3_HUMAN]	9.82	2	1	1	1				9.82	1	1	112	12.2222	7.97217
I3L3X7	Proteasome subunit beta type-6 (Fragment) OS=Homo sapiens OX=9606 GN=PSMB6 PE=1 SV=1 - [I3L3X7_HUMAN]	9.8	3	1	1	1	9.8	1	1				102	10.6792	5.31299
A0A087X2D0	Serine/arginine-rich-splicing factor 3 OS=Homo sapiens OX=9606 GN=SRSF3 PE=1 SV=1 - [A0A087X2D0_HUMAN]	9.47	2	1	1	1				9.47	1	1	95	10.314	5.13525
B4DWU6	cDNA FLJ51361, highly similar to Keratin, type II cytoskeletal 6A OS=Homo sapiens OX=9606 PE=2 SV=1 - [B4DWU6_HUMAN]	9.23	12	2	4	5	1.73	1	1	9.23	4	4	520	55.7652	6.48096
K7EQG1	Glutaminyl-peptide cyclotransferase-like protein OS=Homo sapiens OX=9606 GN=QPCTL PE=1 SV=1 - [K7EQG1_HUMAN]	9.09	2	1	1	1				9.09	1	1	121	13.9708	11.6343
Q9BV81	ER membrane protein complex subunit 6 OS=Homo sapiens OX=9606 GN=EMC6 PE=1 SV=1 - [EMC6_HUMAN]	9.09	1	1	1	1				9.09	1	1	110	12.0095	10.0669
K7ELW0	Protein/nucleic acid deglycase DJ-1 OS=Homo sapiens OX=9606 GN=PARK7 PE=1 SV=1 - [K7ELW0_HUMAN]	8.88	2	1	1	1	8.88	1	1				169	17.8985	7.86963
A0PJ62	RPL14 protein (Fragment) OS=Homo sapiens OX=9606 GN=RPL14 PE=2 SV=1 - [A0PJ62_HUMAN]	8.87	7	1	1	1				8.87	1	1	124	14.6019	10.6235
P01871	Immunoglobulin heavy constant mu OS=Homo sapiens OX=9606 GN=IGHM PE=1 SV=4 - [IGHM_HUMAN]	8.83	3	3	3	4	8.83	3	4				453	49.4086	6.771
A0A2R8Y6G6	Alpha-enolase OS=Homo sapiens OX=9606 GN=ENO1 PE=1 SV=1 - [A0A2R8Y6G6_HUMAN]	8.76	20	3	3	4	8.76	2	2	4.61	2	2	434	47.2973	6.99072
H7BZL2	3-hydroxyisobutyrate dehydrogenase, mitochondrial (Fragment) OS=Homo sapiens OX=9606 GN=HIBADH PE=1 SV=1 - [H7BZL2_HUMAN]	8.74	2	1	1	1	8.74	1	1				206	21.3881	6.12549
S6BGE0	IgG H chain OS=Homo sapiens OX=9606 PE=2 SV=1 - [S6BGE0_HUMAN]	8.67	20	1	2	2	8.67	2	2				300	32.1611	7.85498
E9PS50	40S ribosomal protein S13 (Fragment) OS=Homo sapiens OX=9606 GN=RPS13 PE=1 SV=1 - [E9PS50_HUMAN]	8.62	3	1	1	1				8.62	1	1	116	12.4518	10.0815
Q5JW84	Glutathione S-transferase A3 (Fragment) OS=Homo sapiens OX=9606 GN=GSTA3 PE=1 SV=2 - [Q5JW84_HUMAN]	8.33	10	1	1	1	8.33	1	1				108	12.5205	5.07178
P01861	Immunoglobulin heavy constant gamma 4 OS=Homo sapiens OX=9606 GN=IGHG4 PE=1 SV=1 - [IGHG4_HUMAN]	8.26	3	1	2	2	8.26	2	2				327	35.9179	7.35693
O43573	Methylmalonate semialdehyde dehydrogenase (Fragment) OS=Homo sapiens OX=9606 GN=MMSADHA PE=2 SV=1 - [O43573_HUMAN]	8.21	4	1	1	1	8.21	1	1				134	14.7709	9.74463
C9JIR6	Protein phosphatase 1B (Fragment) OS=Homo sapiens OX=9606 GN=PPM1B PE=1 SV=1 - [C9JIR6_HUMAN]	8.2	7	2	2	2				8.2	2	2	378	41.8033	5.35107
B4E1T1	cDNA FLJ54081, highly similar to Keratin, type II cytoskeletal 5 OS=Homo sapiens OX=9606 PE=2 SV=1 - [B4E1T1_HUMAN]	7.75	8	3	4	4	1.8	1	1	5.95	3	3	555	58.8143	5.97314
B7Z8Q4	cDNA FLJ56652, highly similar to Hemopexin OS=Homo sapiens OX=9606 PE=2 SV=1 - [B7Z8Q4_HUMAN]	7.75	3	1	1	1	7.75	1	1				142	15.7078	6.91748
A8K4K9	cDNA FLJ76169 OS=Homo sapiens OX=9606 PE=2 SV=1 - [A8K4K9_HUMAN]	7.74	4	2	2	2				7.74	2	2	297	34.8394	6.81494
A0A1B0GVE3	Calpain-15 (Fragment) OS=Homo sapiens OX=9606 GN=CAPN15 PE=1 SV=1 - [A0A1B0GVE3_HUMAN]	7.53	1	1	1	1	7.53	1	1				465	48.2762	6.06201
P16403	Histone H1.2 OS=Homo sapiens OX=9606 GN=H1-2 PE=1 SV=2 - [H12_HUMAN]	7.51	1	1	1	1				7.51	1	1	213	21.3517	10.9312
E9PP36	60S ribosomal protein L8 OS=Homo sapiens OX=9606 GN=RPL8 PE=1 SV=1 - [E9PP36_HUMAN]	7.43	4	1	1	1				7.43	1	1	148	16.17	11.8979
A0A1W2PRZ7	Heterogeneous nuclear ribonucleoprotein U (Fragment) OS=Homo sapiens OX=9606 GN=HNRNPU PE=1 SV=1 - [A0A1W2PRZ7_HUMAN]	7.28	15	1	1	1				7.28	1	1	302	34.1292	7.60596
P62269	40S ribosomal protein S18 OS=Homo sapiens OX=9606 GN=RPS18 PE=1 SV=3 - [RS18_HUMAN]	7.24	1	1	1	1				7.24	1	1	152	17.7079	10.9897
U3KQF3	Triosephosphate isomerase (Fragment) OS=Homo sapiens OX=9606 GN=TPI1 PE=1 SV=1 - [U3KQF3_HUMAN]	7.14	7	1	1	1	7.14	1	1				98	10.6395	5.45264
B4DEI3	cDNA FLJ57715, highly similar to Voltage-dependent anion-selective channel protein 1 OS=Homo sapiens OX=9606 PE=2 SV=1 - [B4DEI3_HUMAN]	7.05	4	1	1	1				7.05	1	1	156	16.6847	9.39307
C9J4N6	Isocitrate dehydrogenase [NADP] cytoplasmic (Fragment) OS=Homo sapiens OX=9606 GN=IDH1 PE=1 SV=1 - [C9J4N6_HUMAN]	7.01	7	1	1	1	7.01	1	1				157	17.7083	8.38232
B3KTM1	Malate dehydrogenase OS=Homo sapiens OX=9606 PE=2 SV=1 - [B3KTM1_HUMAN]	6.93	6	1	1	1	6.93	1	1				231	24.6408	7.98682
H7C3T4	Peroxiredoxin-4 (Fragment) OS=Homo sapiens OX=9606 GN=PRDX4 PE=1 SV=1 - [H7C3T4_HUMAN]	6.83	2	1	1	1	6.83	1	1				161	18.3133	6.18896
P01023	Alpha-2-macroglobulin OS=Homo sapiens OX=9606 GN=A2M PE=1 SV=3 - [A2MG_HUMAN]	6.65	3	8	8	8	6.65	8	8				1474	163.188	6.45557
F5H5G7	L-lactate dehydrogenase OS=Homo sapiens OX=9606 GN=LDHC PE=1 SV=1 - [F5H5G7_HUMAN]	6.56	17	1	1	1				6.56	1	1	183	19.9953	6.03662
P01024	Complement C3 OS=Homo sapiens OX=9606 GN=C3 PE=1 SV=2 - [CO3_HUMAN]	6.49	4	7	7	10	6.49	7	9	0.84	1	1	1663	187.03	6.40479
J3QSB4	60S ribosomal protein L13 (Fragment) OS=Homo sapiens OX=9606 GN=RPL13 PE=1 SV=1 - [J3QSB4_HUMAN]	6.35	3	1	1	1				6.35	1	1	126	14.6833	12.1177
F8VVM2	Phosphate carrier protein, mitochondrial OS=Homo sapiens OX=9606 GN=SLC25A3 PE=1 SV=1 - [F8VVM2_HUMAN]	6.17	9	2	2	2				6.17	2	2	324	36.1376	9.26123
Q9UFX5	Uncharacterized protein DKFZp586B1621 (Fragment) OS=Homo sapiens OX=9606 GN=DKFZp586B1621 PE=2 SV=1 - [Q9UFX5_HUMAN]	6.06	3	1	1	1	6.06	1	1				165	17.06	8.35303
E9PCY7	Heterogeneous nuclear ribonucleoprotein H OS=Homo sapiens OX=9606 GN=HNRNPH1 PE=1 SV=1 - [E9PCY7_HUMAN]	6.06	26	2	2	2				6.06	2	2	429	47.0574	6.34131
P05090	Apolipoprotein D OS=Homo sapiens OX=9606 GN=APOD PE=1 SV=1 - [APOD_HUMAN]	5.82	2	1	1	1	5.82	1	1				189	21.2618	5.14795
B3KM80	Nucleolin, isoform CRA_c OS=Homo sapiens OX=9606 GN=NCL PE=2 SV=1 - [B3KM80_HUMAN]	5.78	6	3	3	3				5.78	3	3	536	58.5193	4.66553
Q15493	Regucalcin OS=Homo sapiens OX=9606 GN=RGN PE=1 SV=1 - [RGN_HUMAN]	5.69	1	1	1	1	5.69	1	1				299	33.2314	6.25244
Q9NSB0	Type II hair keratin 6 (Fragment) OS=Homo sapiens OX=9606 GN=KRTHB6 PE=4 SV=1 - [Q9NSB0_HUMAN]	5.69	11	1	1	1				5.69	1	1	123	12.8511	8.36768
B4YAH7	ALDH2 (Fragment) OS=Homo sapiens OX=9606 GN=ALDH2 PE=3 SV=1 - [B4YAH7_HUMAN]	5.67	4	1	1	1	5.67	1	1				247	26.5594	5.89697
C9JMD7	B-cell receptor-associated protein 31 (Fragment) OS=Homo sapiens OX=9606 GN=BCAP31 PE=1 SV=1 - [C9JMD7_HUMAN]	5.62	7	1	1	1				5.62	1	1	178	20.171	9.12939
B7ZAT6	O-acyltransferase OS=Homo sapiens OX=9606 PE=2 SV=1 - [B7ZAT6_HUMAN]	5.57	4	2	2	2				5.57	2	2	485	57.1603	9.0708
A0A0S2Z3X6	Fumarate hydratase isoform 4 OS=Homo sapiens OX=9606 GN=FH PE=2 SV=1 - [A0A0S2Z3X6_HUMAN]	5.56	2	1	1	1	5.56	1	1				162	17.5261	9.78857
F8WE04	Heat shock protein beta-1 OS=Homo sapiens OX=9606 GN=HSPB1 PE=1 SV=1 - [F8WE04_HUMAN]	5.38	2	1	1	1				5.38	1	1	186	20.3935	9.05615
O95881	Thioredoxin domain-containing protein 12 OS=Homo sapiens OX=9606 GN=TXNDC12 PE=1 SV=1 - [TXD12_HUMAN]	5.23	1	1	1	1				5.23	1	1	172	19.1936	5.40186
B2R6F9	Non-specific serine/threonine protein kinase OS=Homo sapiens OX=9606 PE=2 SV=1 - [B2R6F9_HUMAN]	5.16	3	2	2	2				5.16	2	2	465	54.2044	7.15186
B4E1S3	cDNA FLJ57860, highly similar to Transmembrane protein 109 OS=Homo sapiens OX=9606 PE=2 SV=1 - [B4E1S3_HUMAN]	5.13	3	1	1	1				5.13	1	1	234	24.9677	9.53955
Q14525	Keratin, type I cuticular Ha3-II OS=Homo sapiens OX=9606 GN=KRT33B PE=1 SV=3 - [KT33B_HUMAN]	4.7	25	1	2	2	2.97	1	1	1.73	1	1	404	46.1845	4.84326
Q99714	3-hydroxyacyl-CoA dehydrogenase type-2 OS=Homo sapiens OX=9606 GN=HSD17B10 PE=1 SV=3 - [HCD2_HUMAN]	4.6	1	1	1	1	4.6	1	1				261	26.9061	7.78174
B2RAM6	cDNA, FLJ95005, highly similar to Homo sapiens kinesin family member 11 (KIF11), mRNA OS=Homo sapiens OX=9606 PE=2 SV=1 - [B2RAM6_HUMAN]	4.55	3	4	4	4				4.55	4	4	1056	119.058	5.71924
Q5R209	Carbamoylphosphate synthetase I OS=Homo sapiens OX=9606 GN=CPS1 PE=2 SV=1 - [Q5R209_HUMAN]	4.44	9	4	4	5	4.44	4	5				1261	138.315	6.34131
B4DM79	cDNA FLJ53848, highly similar to Inter-alpha-trypsin inhibitor heavy chain H2 OS=Homo sapiens OX=9606 PE=2 SV=1 - [B4DM79_HUMAN]	4.42	5	2	2	2	4.42	2	2				543	60.6659	5.35107
Q69EZ8	Prothrombin (Fragment) OS=Homo sapiens OX=9606 PE=2 SV=1 - [Q69EZ8_HUMAN]	4.07	3	1	1	1	4.07	1	1				295	33.616	8.25049
Q8N766	ER membrane protein complex subunit 1 OS=Homo sapiens OX=9606 GN=EMC1 PE=1 SV=1 - [EMC1_HUMAN]	4.03	3	3	3	3				4.03	3	3	993	111.689	7.66455
B4DL14	ATP synthase subunit gamma OS=Homo sapiens OX=9606 PE=2 SV=1 - [B4DL14_HUMAN]	4	3	1	1	1	4	1	1				250	27.4953	7.41553
M0R009	Alpha-1B-glycoprotein (Fragment) OS=Homo sapiens OX=9606 GN=A1BG PE=1 SV=8 - [M0R009_HUMAN]	3.93	2	1	1	1	3.93	1	1				305	33.3207	6.26514
Q1RMG2	Adenosylhomocysteinase OS=Homo sapiens OX=9606 GN=AHCY PE=2 SV=1 - [Q1RMG2_HUMAN]	3.92	2	1	1	3	3.92	1	3				306	33.7892	6.60986
Q8TEP9	FLJ00144 protein (Fragment) OS=Homo sapiens OX=9606 GN=FLJ00144 PE=2 SV=1 - [Q8TEP9_HUMAN]	3.92	3	1	1	1				3.92	1	1	255	28.4372	6.17627
G3V4X5	Proteasome endopeptidase complex OS=Homo sapiens OX=9606 GN=PSMA3 PE=1 SV=1 - [G3V4X5_HUMAN]	3.89	3	1	1	1	3.89	1	1				180	20.275	5.09717
B4DUJ3	cDNA FLJ52895, highly similar to Carbonic anhydrase 3 OS=Homo sapiens OX=9606 PE=2 SV=1 - [B4DUJ3_HUMAN]	3.83	4	1	1	1	3.83	1	1				235	26.7905	8.30908
A0A3S5HPH8	NADH-ubiquinone oxidoreductase chain 5 OS=Homo sapiens OX=9606 GN=ND5 PE=3 SV=1 - [A0A3S5HPH8_HUMAN]	3.81	2	1	1	1	3.81	1	1				603	66.994	9.18799
B4DSR0	cDNA FLJ60080, highly similar to 130 kDa leucine-rich protein (LRP 130) (Fragment) OS=Homo sapiens OX=9606 PE=2 SV=1 - [B4DSR0_HUMAN]	3.4	5	3	3	3				3.4	3	3	1087	123.168	5.5415
P25311	Zinc-alpha-2-glycoprotein OS=Homo sapiens OX=9606 GN=AZGP1 PE=1 SV=2 - [ZA2G_HUMAN]	3.36	1	1	1	1				3.36	1	1	298	34.2371	6.04932
H7C5H1	Complement factor B (Fragment) OS=Homo sapiens OX=9606 GN=CFB PE=1 SV=1 - [H7C5H1_HUMAN]	3.28	10	1	1	1	3.28	1	1				305	34.6699	7.06396
A0A059RIK5	Cytochrome c oxidase subunit 2 OS=Homo sapiens OX=9606 GN=COX2 PE=3 SV=1 - [A0A059RIK5_HUMAN]	3.08	1	1	1	1	3.08	1	1				227	25.5432	4.89404
P02671	Fibrinogen alpha chain OS=Homo sapiens OX=9606 GN=FGA PE=1 SV=2 - [FIBA_HUMAN]	3	2	2	2	2	3	2	2				866	94.9144	6.01123
D6W5E6	UDP-glucose pyrophosphorylase 2, isoform CRA_b OS=Homo sapiens OX=9606 GN=UGP2 PE=4 SV=1 - [D6W5E6_HUMAN]	2.88	8	1	1	1	2.88	1	1				347	38.7412	7.54736
B9EG67	Zygote arrest 1 OS=Homo sapiens OX=9606 GN=ZAR1 PE=2 SV=1 - [B9EG67_HUMAN]	2.83	2	1	1	1				2.83	1	1	424	45.8376	9.05615
F8VR77	Proliferation-associated protein 2G4 OS=Homo sapiens OX=9606 GN=PA2G4 PE=1 SV=1 - [F8VR77_HUMAN]	2.82	5	1	1	1	2.82	1	1				284	31.4469	6.80029
B9VJ73	Toll-like receptor 5 OS=Homo sapiens OX=9606 GN=TLR5 PE=3 SV=1 - [B9VJ73_HUMAN]	2.68	10	1	2	3				2.68	2	3	858	97.6921	6.7417
B4DUH1	cDNA FLJ51323, highly similar to Short-chain specific acyl-CoA dehydrogenase, mitochondrial OS=Homo sapiens OX=9606 PE=2 SV=1 - [B4DUH1_HUMAN]	2.47	5	1	1	1	2.47	1	1				405	43.6025	8.22119
B4E395	cDNA FLJ54252, highly similar to Argininosuccinate synthase OS=Homo sapiens OX=9606 PE=2 SV=1 - [B4E395_HUMAN]	2.37	3	1	1	4	2.37	1	4				295	32.7577	8.74854
P61619	Protein transport protein Sec61 subunit alpha isoform 1 OS=Homo sapiens OX=9606 GN=SEC61A1 PE=1 SV=2 - [S61A1_HUMAN]	2.31	2	1	1	1				2.31	1	1	476	52.2305	8.06006
B7Z8Q7	cDNA FLJ53871, highly similar to Inter-alpha-trypsin inhibitor heavy chain H4 OS=Homo sapiens OX=9606 PE=2 SV=1 - [B7Z8Q7_HUMAN]	2.14	9	1	1	1	2.14	1	1				560	62.1228	5.51611
A0A1B0GV49	Alpha-aminoadipic semialdehyde dehydrogenase OS=Homo sapiens OX=9606 GN=ALDH7A1 PE=1 SV=1 - [A0A1B0GV49_HUMAN]	2.12	9	1	1	1	2.12	1	1				472	50.9391	7.63525
P19474	E3 ubiquitin-protein ligase TRIM21 OS=Homo sapiens OX=9606 GN=TRIM21 PE=1 SV=1 - [RO52_HUMAN]	2.11	1	1	1	1				2.11	1	1	475	54.1351	6.37939
Q6PJ55	MYH1 protein (Fragment) OS=Homo sapiens OX=9606 GN=MYH1 PE=2 SV=1 - [Q6PJ55_HUMAN]	2.07	13	1	1	1	2.07	1	1				627	71.3365	7.94287
A0A3B3ISA6	Complement C4-B (Fragment) OS=Homo sapiens OX=9606 GN=C4B PE=1 SV=1 - [A0A3B3ISA6_HUMAN]	1.85	13	2	2	2	1.85	2	2				1296	142.901	7.02002
A0A1W2PNW4	Vascular endothelial growth factor receptor 1 OS=Homo sapiens OX=9606 GN=FLT1 PE=1 SV=1 - [A0A1W2PNW4_HUMAN]	1.65	2	1	1	1	1.65	1	1				665	74.8776	9.21729
P35558	Phosphoenolpyruvate carboxykinase, cytosolic [GTP] OS=Homo sapiens OX=9606 GN=PCK1 PE=1 SV=3 - [PCKGC_HUMAN]	1.61	1	1	1	1	1.61	1	1				622	69.1497	6.13818
A8K168	Malic enzyme OS=Homo sapiens OX=9606 PE=2 SV=1 - [A8K168_HUMAN]	1.57	2	1	1	1	1.57	1	1				572	64.0951	6.12549
Q01804	OTU domain-containing protein 4 OS=Homo sapiens OX=9606 GN=OTUD4 PE=1 SV=4 - [OTUD4_HUMAN]	1.44	1	1	1	1				1.44	1	1	1114	123.968	6.7124
Q02413	Desmoglein-1 OS=Homo sapiens OX=9606 GN=DSG1 PE=1 SV=2 - [DSG1_HUMAN]	1.05	1	1	1	1				1.05	1	1	1049	113.676	5.03369
Q68DQ2	Very large A-kinase anchor protein OS=Homo sapiens OX=9606 GN=CRYBG3 PE=1 SV=3 - [CRBG3_HUMAN]	1.04	1	1	1	1	1.04	1	1				2970	330.427	5.19873
B3KQ84	cDNA FLJ33079 fis, clone TRACH2000306, highly similar to Dimethylglycine dehydrogenase, mitochondrial OS=Homo sapiens OX=9606 PE=2 SV=1 - [B3KQ84_HUMAN]	0.81	2	1	1	1	0.81	1	1				866	96.7508	7.76709
P11498	Pyruvate carboxylase, mitochondrial OS=Homo sapiens OX=9606 GN=PC PE=1 SV=2 - [PYC_HUMAN]	0.76	1	1	1	1	0.76	1	1				1178	129.551	6.84424
A0A024RBS1	GCN1 general control of amino-acid synthesis 1-like 1 (Yeast), isoform CRA_b OS=Homo sapiens OX=9606 GN=GCN1L1 PE=4 SV=1 - [A0A024RBS1_HUMAN]	0.53	3	1	1	1				0.53	1	1	2432	266.706	6.91748
D3DPF9	Titin, isoform CRA_b OS=Homo sapiens OX=9606 GN=TTN PE=4 SV=1 - [D3DPF9_HUMAN]	0.03	6	1	1	1	0.03	1	1				26926	2991.19	6.7417
